# Supplementary material for: Few layer 2D pnictogens catalyze the alkylation of soft nucleophiles with esters
Source: Nat Commun. 2019 Jan 31;10:509. doi: 10.1038/s41467-018-08063-3 (PMC6355817; doi:10.1038/s41467-018-08063-3)
Supplement: Supplementary file 3 — Source Data [file 41467_2018_8063_MOESM3_ESM.xlsx]

## Sheet: Figure 1 b)
	Figure 1 b) The SPM data can be found in the compressed folder, Figure 1
2.9705e-05	3.2681e-05	3.0777e-05	3.4469e-05	3.4827e-05	3.6404e-05	3.2778e-05	2.8462e-05	3.0328e-05	3.4878e-05	3.5277e-05	3.8973e-05	3.5889e-05	3.1886e-05	3.366e-06	3.2163e-05	3.3328e-05	3.1219e-05	3.0509e-05	2.8757e-05	2.9833e-05	3.0373e-05	4.6071e-05	4.7547e-05	4.4454e-05	3.7514e-05	3.9731e-05	4.4308e-05	5.4535e-05	6.4599e-05	7.6092e-05	8.7518e-05	5.5223e-05	5.3199e-05	4.8133e-05	3.8412e-05	3.241e-06	3.8942e-05	4.2065e-05	3.9994e-05	3.9559e-05	5.4766e-05	5.2973e-05	3.6174e-05	3.7824e-05	3.6853e-05	4.2421e-05	6.0565e-05	8.0693e-05	7.8461e-05
2.7126e-05	3.0998e-05	3.3786e-05	3.8374e-05	4.1061e-05	3.4971e-05	2.9518e-05	2.9465e-05	3.5164e-05	3.8568e-05	3.8609e-05	3.8292e-05	3.4815e-05	3.5289e-05	3.4018e-05	3.331e-06	3.279e-06	3.2509e-05	3.0365e-05	3.1766e-05	3.0442e-05	3.9651e-05	3.8513e-05	4.3786e-05	4.5995e-05	4.5145e-05	3.622e-06	4.5024e-05	4.7013e-05	6.5136e-05	7.6092e-05	8.2395e-05	7.6251e-05	7.3188e-05	5.7017e-05	3.7803e-05	3.7425e-05	4.3384e-05	4.2351e-05	4.1212e-05	4.7726e-05	4.7387e-05	5.1468e-05	5.0753e-05	4.6314e-05	3.9611e-05	4.9801e-05	6.078e-06	6.9839e-05	5.3636e-05
3.06e-009	3.4473e-05	3.3929e-05	3.6117e-05	3.4684e-05	3.2464e-05	3.4103e-05	3.6092e-05	3.8102e-05	3.8353e-05	3.5242e-05	3.6859e-05	3.7358e-05	3.7833e-05	3.4986e-05	3.2593e-05	3.5799e-05	3.2903e-05	3.1368e-05	3.1193e-05	3.1409e-05	3.1985e-05	3.5432e-05	4.3069e-05	4.7714e-05	4.1419e-05	4.1665e-05	4.1657e-05	4.4326e-05	3.895e-06	4.79e-009	7.2902e-05	8.3594e-05	5.0871e-05	4.8921e-05	4.6938e-05	4.4876e-05	4.7325e-05	3.9987e-05	4.2179e-05	5.8938e-05	6.6086e-05	6.9594e-05	6.4079e-05	6.3258e-05	5.9063e-05	6.5348e-05	8.0231e-05	6.5289e-05	7.3052e-05
3.429e-06	3.4329e-05	3.332e-06	3.7765e-05	3.9663e-05	3.8697e-05	3.3781e-05	3.4623e-05	3.7027e-05	3.8532e-05	3.7355e-05	3.8901e-05	3.7788e-05	3.5038e-05	3.4162e-05	3.7035e-05	3.9059e-05	3.5876e-05	3.3016e-05	3.2948e-05	3.5887e-05	3.4385e-05	3.0273e-05	3.6693e-05	3.7648e-05	3.8768e-05	3.9874e-05	4.1191e-05	3.8523e-05	4.0204e-05	4.4712e-05	4.7755e-05	5.0817e-05	4.8542e-05	4.67e-009	4.4574e-05	4.4195e-05	4.2883e-05	4.2172e-05	4.3612e-05	4.8263e-05	6.7698e-05	7.3535e-05	6.9811e-05	7.0458e-05	6.311e-06	5.0338e-05	5.2146e-05	4.8918e-05	5.0806e-05
3.2606e-05	3.2681e-05	3.1744e-05	3.6224e-05	3.8195e-05	3.7228e-05	3.2205e-05	3.3262e-05	3.5737e-05	3.7243e-05	3.6137e-05	3.7719e-05	3.6462e-05	3.3964e-05	3.3123e-05	3.6032e-05	3.8128e-05	3.498e-06	3.2192e-05	3.216e-06	3.5135e-05	3.3669e-05	2.8447e-05	2.917e-06	3.1809e-05	3.5831e-05	3.751e-06	3.5101e-05	3.8129e-05	3.9846e-05	4.4389e-05	5.0119e-05	4.6268e-05	4.7396e-05	4.4623e-05	4.246e-06	4.1258e-05	4.2847e-05	4.2208e-05	4.3683e-05	4.4824e-05	4.6455e-05	6.4758e-05	7.4432e-05	8.2065e-05	7.9625e-05	4.6577e-05	5.1143e-05	4.7557e-05	5.095e-06
3.8231e-05	3.9559e-05	3.529e-06	3.7657e-05	4.6756e-05	4.4285e-05	3.9118e-05	3.7883e-05	3.434e-06	3.4019e-05	3.431e-06	3.5821e-05	3.3919e-05	3.1528e-05	3.4305e-05	3.485e-06	3.3758e-05	3.147e-06	3.1082e-05	3.4452e-05	3.1194e-05	2.8546e-05	2.5581e-05	2.7916e-05	3.1952e-05	3.4505e-05	3.3175e-05	3.485e-06	4.232e-06	4.6795e-05	5.3667e-05	5.8322e-05	5.7552e-05	5.1981e-05	4.91e-009	4.2066e-05	3.9968e-05	4.8292e-05	5.1952e-05	4.834e-06	4.2353e-05	4.9572e-05	5.9134e-05	7.9734e-05	6.813e-06	3.8035e-05	3.6188e-05	4.0074e-05	4.8309e-05	4.5612e-05
5.4709e-05	5.3387e-05	4.5607e-05	4.8225e-05	5.5748e-05	4.8906e-05	3.9871e-05	3.2832e-05	3.1976e-05	3.3195e-05	3.2662e-05	3.3779e-05	3.3023e-05	3.2853e-05	3.2084e-05	3.1268e-05	3.211e-06	3.3189e-05	3.0688e-05	2.6858e-05	2.471e-06	2.6648e-05	2.3252e-05	2.5588e-05	2.9158e-05	3.2535e-05	3.2029e-05	3.8719e-05	4.3681e-05	5.3315e-05	6.4342e-05	8.0174e-05	7.4137e-05	6.6382e-05	5.0068e-05	3.963e-06	4.4768e-05	5.1982e-05	5.9403e-05	4.5869e-05	4.4287e-05	4.9572e-05	5.6268e-05	7.0957e-05	6.4977e-05	4.3122e-05	3.8409e-05	3.9716e-05	4.1503e-05	3.6477e-05
6.3879e-05	6.7178e-05	5.098e-06	5.9652e-05	6.9468e-05	5.4638e-05	3.7363e-05	3.4659e-05	3.6955e-05	3.5559e-05	3.6567e-05	3.6609e-05	3.9436e-05	3.708e-06	3.5057e-05	3.5351e-05	3.8522e-05	3.6485e-05	3.1798e-05	3.0476e-05	3.0585e-05	2.98e-009	2.8411e-05	3.1105e-05	3.1845e-05	3.2714e-05	3.3533e-05	3.6713e-05	4.4218e-05	5.8115e-05	8.1931e-05	9.3357e-05	8.732e-06	7.9529e-05	5.0676e-05	4.4251e-05	4.5736e-05	5.5564e-05	6.2985e-05	5.0382e-05	4.0884e-05	3.5171e-05	5.4764e-05	6.5978e-05	7.0028e-05	4.6023e-05	4.2672e-05	4.0647e-05	4.1503e-05	3.9952e-05
8.5695e-05	8.1471e-05	7.3334e-05	8.3689e-05	8.2615e-05	4.93e-009	4.7393e-05	4.6982e-05	4.6878e-05	4.7345e-05	4.7278e-05	4.7964e-05	4.6385e-05	4.4746e-05	4.3153e-05	4.6098e-05	4.4898e-05	3.9781e-05	4.0037e-05	3.9181e-05	3.8287e-05	3.786e-06	3.6972e-05	4.0275e-05	4.166e-06	4.1921e-05	4.3062e-05	4.3555e-05	4.4398e-05	5.3996e-05	7.8206e-05	0.00010231	9.6132e-05	9.4073e-05	9.3448e-05	5.7255e-05	5.3975e-05	6.3695e-05	5.9546e-05	5.289e-06	4.0812e-05	3.51e-009	4.1653e-05	8.5824e-05	1.032e-05	7.8048e-05	4.5753e-05	4.3298e-05	4.5121e-05	4.2531e-05
9.6335e-05	9.9777e-05	9.472e-06	9.0244e-05	7.4805e-05	6.3342e-05	6.1543e-05	5.9914e-05	6.0598e-05	6.0563e-05	6.2288e-05	6.5876e-05	6.4332e-05	5.9863e-05	5.8091e-05	6.3866e-05	5.7615e-05	5.6546e-05	5.2933e-05	5.0286e-05	4.6419e-05	4.8141e-05	4.6788e-05	4.8693e-05	4.9756e-05	5.1843e-05	5.4131e-05	5.3586e-05	5.0738e-05	5.8688e-05	6.9286e-05	9.2712e-05	0.00010305	9.8371e-05	8.1197e-05	7.3841e-05	7.0023e-05	7.6018e-05	6.2591e-05	4.8699e-05	4.6508e-05	4.4127e-05	5.2865e-05	9.6785e-05	0.00011706	8.858e-06	7.6345e-05	6.5472e-05	6.314e-06	6.2484e-05
0.00010027	9.8129e-05	7.4623e-05	7.4733e-05	7.0363e-05	6.6925e-05	6.2331e-05	6.1992e-05	6.3356e-05	6.393e-06	6.2682e-05	6.3081e-05	6.3329e-05	6.0293e-05	5.5942e-05	5.6379e-05	5.8618e-05	5.977e-06	5.5799e-05	5.3832e-05	4.9965e-05	5.004e-06	4.9367e-05	5.1129e-05	5.2909e-05	5.4924e-05	5.3952e-05	5.3012e-05	5.4141e-05	5.4963e-05	6.8319e-05	9.6043e-05	0.00011874	0.00011266	0.00010975	7.7136e-05	7.8012e-05	6.7457e-05	5.8579e-05	5.0991e-05	4.7404e-05	4.7315e-05	5.5337e-05	6.6265e-05	0.00010195	8.6538e-05	0.00010257	0.00011222	8.3451e-05	9.0927e-05
5.5569e-05	5.4963e-05	5.5315e-05	5.478e-06	5.4279e-05	5.213e-06	5.0367e-05	4.9382e-05	5.0711e-05	5.3434e-05	5.4872e-05	5.3803e-05	5.0361e-05	4.4675e-05	4.5696e-05	4.6707e-05	4.9842e-05	4.6157e-05	4.4802e-05	4.2083e-05	4.0795e-05	4.223e-06	3.9516e-05	4.1206e-05	4.3451e-05	4.9407e-05	5.2698e-05	5.6451e-05	5.4965e-05	5.4748e-05	6.4056e-05	7.2759e-05	8.3272e-05	8.3792e-05	7.0952e-05	7.1763e-05	5.8524e-05	5.2698e-05	4.7331e-05	4.2286e-05	3.9881e-05	4.4987e-05	5.3259e-05	6.6802e-05	6.3795e-05	5.3868e-05	6.4703e-05	8.9509e-05	0.00017537	0.00019162
3.8947e-05	3.6944e-05	3.9159e-05	3.8983e-05	4.0702e-05	3.8518e-05	3.7865e-05	3.7417e-05	3.7815e-05	3.7243e-05	3.8967e-05	4.2878e-05	4.0833e-05	3.5325e-05	3.4484e-05	3.5459e-05	3.8092e-05	3.7309e-05	3.6455e-05	3.3951e-05	3.0514e-05	3.0337e-05	2.902e-06	3.3039e-05	3.3529e-05	3.6762e-05	4.2919e-05	5.4087e-05	5.5897e-05	5.8473e-05	5.2593e-05	4.6429e-05	5.1318e-05	8.9022e-05	8.6606e-05	6.947e-06	5.3437e-05	5.0656e-05	3.9163e-05	3.7701e-05	4.178e-06	4.2515e-05	6.594e-06	6.8271e-05	6.0034e-05	3.8357e-05	4.8798e-05	4.4337e-05	9.624e-06	0.00018862
3.712e-06	4.0347e-05	3.9768e-05	4.0666e-05	3.9126e-05	3.8553e-05	3.9477e-05	3.9495e-05	3.8961e-05	4.1076e-05	4.1475e-05	4.1516e-05	3.8074e-05	3.5361e-05	3.7171e-05	3.7537e-05	3.6516e-05	3.7309e-05	3.7816e-05	3.4452e-05	3.1123e-05	2.9478e-05	2.9808e-05	3.3397e-05	3.3242e-05	3.8302e-05	4.1163e-05	5.1257e-05	6.9115e-05	7.1369e-05	4.8939e-05	4.3922e-05	4.9742e-05	5.868e-06	9.3735e-05	0.00010107	8.0412e-05	6.6096e-05	5.7397e-05	4.68e-009	5.0413e-05	5.9781e-05	7.2997e-05	7.5328e-05	5.269e-06	4.1581e-05	3.8911e-05	4.2009e-05	4.2148e-05	4.4251e-05
4.1634e-05	4.2103e-05	3.7834e-05	3.5723e-05	3.7693e-05	3.7049e-05	3.6288e-05	3.4695e-05	3.6633e-05	3.7852e-05	3.9827e-05	3.994e-06	3.5638e-05	3.4107e-05	3.4341e-05	3.4778e-05	3.4653e-05	3.5661e-05	3.2479e-05	3.0906e-05	2.8508e-05	2.9513e-05	2.8482e-05	3.0531e-05	3.2454e-05	3.4398e-05	3.5647e-05	4.4737e-05	5.4894e-05	6.5817e-05	4.7792e-05	4.4566e-05	5.3253e-05	6.2191e-05	7.4892e-05	8.7632e-05	8.6072e-05	8.7231e-05	8.7344e-05	5.8012e-05	5.8365e-05	6.5513e-05	7.2173e-05	5.7309e-05	4.223e-06	3.5169e-05	3.7836e-05	3.8713e-05	4.2327e-05	4.2746e-05
4.4822e-05	4.4145e-05	3.7547e-05	3.712e-06	3.995e-06	3.7371e-05	3.5214e-05	3.3369e-05	3.6669e-05	3.7565e-05	3.886e-06	3.8364e-05	3.6355e-05	3.5361e-05	3.4054e-05	3.1984e-05	3.5011e-05	3.301e-06	3.1619e-05	3.2052e-05	2.9009e-05	3.0946e-05	2.9056e-05	2.8919e-05	3.249e-06	3.2141e-05	3.7008e-05	4.5812e-05	6.607e-06	7.6062e-05	4.7148e-05	4.274e-06	4.9348e-05	5.0477e-05	5.0963e-05	4.941e-06	4.7992e-05	5.2161e-05	9.3685e-05	8.0939e-05	6.5781e-05	7.0277e-05	4.3157e-05	4.7744e-05	4.4738e-05	4.1474e-05	3.8803e-05	4.4194e-05	4.4333e-05	4.5361e-05
6.5241e-05	5.4354e-05	3.8407e-05	3.8768e-05	3.9592e-05	3.7013e-05	3.4856e-05	3.3155e-05	3.6884e-05	3.7243e-05	3.8537e-05	3.883e-06	3.5137e-05	3.314e-06	3.3732e-05	3.1268e-05	3.3292e-05	3.4909e-05	3.3195e-05	3.3557e-05	3.0693e-05	3.0696e-05	2.8805e-05	2.8669e-05	2.9839e-05	3.1926e-05	3.6793e-05	4.2266e-05	4.5007e-05	4.9124e-05	4.618e-06	4.256e-06	4.1897e-05	4.2667e-05	4.4909e-05	4.0992e-05	4.1759e-05	4.8829e-05	5.5928e-05	5.0597e-05	5.6932e-05	5.9602e-05	4.1581e-05	4.7135e-05	4.1406e-05	4.416e-06	3.8732e-05	4.6701e-05	4.7127e-05	5.5213e-05
5.8649e-05	6.1841e-05	3.9983e-05	3.7836e-05	4.2064e-05	3.9556e-05	3.679e-06	3.4552e-05	3.76e-009	3.975e-06	3.8358e-05	3.7683e-05	3.4277e-05	3.2208e-05	3.2478e-05	3.0694e-05	3.1823e-05	3.1577e-05	3.1189e-05	3.2518e-05	3.209e-06	2.9943e-05	2.5223e-05	2.8848e-05	3.2454e-05	3.2857e-05	3.3354e-05	3.5209e-05	3.9275e-05	3.8879e-05	4.0521e-05	4.2417e-05	4.3545e-05	4.1808e-05	4.1757e-05	3.8699e-05	3.8249e-05	4.2202e-05	4.1133e-05	4.2179e-05	4.9159e-05	4.2873e-05	4.3193e-05	5.2867e-05	4.7962e-05	4.5092e-05	5.0087e-05	5.2755e-05	6.9015e-05	8.0646e-05
4.4105e-05	3.4114e-05	1.8382e-05	2.4475e-05	2.8988e-05	2.9884e-05	2.4073e-05	2.0438e-05	1.9116e-05	1.8221e-05	1.622e-06	2.0739e-05	1.7262e-05	1.3939e-05	1.4889e-05	1.4789e-05	1.3446e-05	1.8072e-05	1.6574e-05	1.7114e-05	1.4465e-05	1.1566e-05	1.05e-009	1.2513e-05	1.4794e-05	1.4696e-05	1.7127e-05	2.002e-06	1.9931e-05	2.0752e-05	2.2645e-05	2.5007e-05	2.7461e-05	2.6906e-05	2.7464e-05	2.6663e-05	2.5138e-05	2.6225e-05	2.4691e-05	2.9426e-05	2.6448e-05	2.9655e-05	3.2948e-05	4.6311e-05	6.727e-06	0.00067797	0.00049772	0.00023882	0.00018329	0.00010665
1.9854e-05	6.8535e-06	3.332e-06	5.7431e-05	6.696e-06	6.0477e-05	5.3125e-05	1.4957e-05	-3.4523e-06	-1.1225e-05	-1.2653e-05	-9.7096e-06	-1.1002e-05	-1.3644e-05	-1.6133e-05	-1.8705e-05	-1.514e-06	-1.2735e-05	-1.5165e-05	-1.6738e-05	-1.8276e-05	-1.9062e-05	-2.6183e-05	-2.245e-06	-1.7339e-05	-1.3998e-05	-1.3896e-05	-1.4549e-05	-1.4172e-05	-1.6073e-05	-1.4359e-05	-9.9194e-06	-7.3944e-06	-7.9137e-06	-1.0902e-05	-1.5357e-05	-1.5771e-05	-1.2821e-05	-1.5896e-05	-1.6391e-05	-1.7936e-05	-1.0968e-05	5.437e-06	7.325e-06	0.00047038	0.00072224	0.00054168	0.00035581	0.00022649	1.208e-05
3.9878e-05	4.8694e-05	8.4152e-05	9.508e-06	9.0639e-05	1.749e-06	-9.6717e-06	-1.1194e-05	-9.2913e-06	-8.5025e-06	-7.6019e-06	-3.584e-07	-5.7364e-06	-1.0349e-05	-1.2802e-05	-1.4406e-05	-1.2131e-05	-1.2377e-05	-1.3589e-05	-1.2511e-05	-1.1148e-05	-1.376e-06	-1.8051e-05	-1.5071e-05	-1.0676e-05	-8.4816e-06	-6.6236e-06	-8.638e-07	-6.6851e-06	-1.9232e-06	-3.8276e-06	-2.9698e-06	-1.1972e-06	-6.8629e-08	-4.7787e-07	-2.5685e-06	-2.6963e-06	-1.1789e-06	-4.1818e-06	-7.9724e-06	-7.0106e-06	-5.8095e-06	8.1523e-07	6.2861e-05	0.00014988	0.00042244	4.336e-05	0.00020063	0.00018429	0.00013399
1.5161e-05	1.8818e-05	2.0782e-05	5.0088e-05	5.3885e-05	4.7437e-05	3.0234e-05	1.9649e-05	1.8937e-05	2.277e-06	2.5426e-05	2.3963e-05	1.547e-06	1.4154e-05	1.2059e-05	1.3643e-05	1.316e-06	1.2699e-05	9.5883e-06	6.9408e-06	8.6262e-06	7.9842e-06	5.162e-07	1.3838e-05	1.4328e-05	1.774e-06	2.0136e-05	1.307e-06	1.5417e-05	1.9248e-05	2.0639e-05	1.9742e-05	2.1944e-05	2.2571e-05	2.2413e-05	2.3045e-05	1.8976e-05	1.9419e-05	1.7956e-05	2.1545e-05	3.3146e-05	4.2873e-05	4.6668e-05	5.8885e-05	7.1354e-05	8.0162e-05	2.2361e-05	2.0551e-05	2.001e-06	2.3402e-05
2.1251e-05	1.9499e-05	2.3899e-05	3.7729e-05	4.7294e-05	5.4494e-05	2.4467e-05	2.4378e-05	2.4883e-05	2.4275e-05	2.1092e-05	1.9951e-05	2.0486e-05	1.9993e-05	1.7862e-05	1.873e-06	1.8175e-05	1.8466e-05	1.532e-06	1.2637e-05	1.4286e-05	1.3644e-05	1.0822e-05	1.7456e-05	1.7552e-05	1.7275e-05	1.813e-06	1.5757e-05	1.857e-06	1.957e-06	2.2574e-05	2.3288e-05	2.7317e-05	2.5509e-05	2.4204e-05	2.3725e-05	2.3096e-05	2.2392e-05	2.1825e-05	2.0291e-05	2.5445e-05	3.2449e-05	4.939e-06	6.7805e-05	7.0709e-05	2.7181e-05	2.365e-06	2.03e-009	2.5168e-05	2.8525e-05
3.4111e-05	3.5726e-05	2.8341e-05	3.9126e-05	7.5557e-05	7.305e-06	6.7705e-05	3.2474e-05	3.4269e-05	3.9499e-05	3.8e-009	3.0447e-05	2.5751e-05	2.6548e-05	2.8e-009	2.8903e-05	2.8133e-05	2.5201e-05	2.5601e-05	2.3634e-05	2.9726e-05	3.3741e-05	3.0238e-05	3.1678e-05	3.2239e-05	3.6798e-05	2.6584e-05	2.6504e-05	2.5555e-05	2.8203e-05	3.0204e-05	3.3318e-05	3.3049e-05	3.2207e-05	3.2909e-05	3.1319e-05	3.0941e-05	3.3175e-05	2.9599e-05	3.3116e-05	3.4723e-05	4.6921e-05	4.9426e-05	6.7877e-05	7.662e-06	8.5428e-05	5.3025e-05	3.359e-06	3.0255e-05	3.6048e-05
3.3001e-05	3.0926e-05	3.3642e-05	3.6153e-05	6.8859e-05	6.6459e-05	6.1185e-05	3.817e-06	4.5481e-05	5.5118e-05	5.1899e-05	3.4101e-05	3.2701e-05	2.7193e-05	2.8824e-05	3.0193e-05	2.996e-06	2.8246e-05	2.6067e-05	2.3168e-05	2.5463e-05	2.9872e-05	2.7981e-05	3.1391e-05	2.6901e-05	3.1532e-05	2.9915e-05	2.7471e-05	3.0821e-05	3.0389e-05	3.4073e-05	3.6542e-05	3.9031e-05	3.7115e-05	3.5774e-05	3.5475e-05	3.3986e-05	3.6542e-05	3.5187e-05	2.871e-06	3.0245e-05	3.1016e-05	3.7605e-05	5.9351e-05	7.1246e-05	8.0126e-05	4.9013e-05	4.0146e-05	4.0643e-05	4.1457e-05
2.2039e-05	2.5875e-05	3.1923e-05	4.801e-06	6.7247e-05	3.4971e-05	3.3244e-05	3.6701e-05	5.0281e-05	7.4032e-05	6.8843e-05	7.2109e-05	4.8069e-05	3.837e-06	2.9863e-05	2.919e-06	2.8993e-05	2.6885e-05	2.2771e-05	2.152e-06	2.3421e-05	2.5788e-05	2.053e-06	2.2328e-05	2.6006e-05	3.0135e-05	3.013e-06	2.7113e-05	3.0534e-05	2.9601e-05	3.0777e-05	3.4715e-05	3.8243e-05	3.8834e-05	3.6419e-05	3.4615e-05	3.4022e-05	3.5611e-05	3.3718e-05	2.896e-06	3.003e-06	2.7147e-05	2.9366e-05	3.8968e-05	6.204e-06	7.0956e-05	4.1812e-05	5.1788e-05	6.1779e-05	5.2203e-05
2.426e-06	2.7093e-05	3.6329e-05	4.7258e-05	4.2493e-05	3.164e-06	3.0378e-05	3.4552e-05	5.0281e-05	6.3608e-05	6.9058e-05	9.6898e-05	6.8774e-05	4.9188e-05	3.3015e-05	2.5858e-05	2.5877e-05	2.5237e-05	2.4669e-05	2.3706e-05	2.2955e-05	2.0307e-05	1.8416e-05	2.1827e-05	2.597e-06	2.8272e-05	2.7873e-05	2.7578e-05	2.62e-009	2.6448e-05	2.9953e-05	3.4214e-05	3.8315e-05	3.5754e-05	3.4879e-05	3.3326e-05	3.2051e-05	3.3031e-05	3.0673e-05	2.982e-06	3.44e-009	3.2413e-05	3.3163e-05	3.8431e-05	4.3161e-05	3.4273e-05	4.0559e-05	4.0182e-05	6.8585e-05	7.4449e-05
2.3902e-05	2.3009e-05	3.289e-06	4.8977e-05	5.8793e-05	4.5825e-05	3.5106e-05	3.0038e-05	3.4627e-05	5.0712e-05	4.5917e-05	9.3029e-05	5.9245e-05	5.0944e-05	3.1403e-05	2.5823e-05	2.4265e-05	2.9786e-05	2.4168e-05	2.2738e-05	2.2848e-05	2.1239e-05	1.6733e-05	1.8495e-05	2.271e-06	2.5048e-05	2.4685e-05	2.4462e-05	2.4337e-05	2.7093e-05	2.9201e-05	3.1241e-05	3.5377e-05	3.2852e-05	3.2801e-05	3.2502e-05	3.0654e-05	3.099e-06	2.8202e-05	2.7169e-05	3.397e-06	4.1118e-05	3.0619e-05	2.9367e-05	2.8797e-05	2.7288e-05	3.626e-06	3.7603e-05	6.6256e-05	8.5554e-05
3.2642e-05	3.6443e-05	3.6544e-05	5.7467e-05	5.1843e-05	5.299e-06	4.6175e-05	4.4976e-05	3.391e-06	4.3619e-05	3.8788e-05	4.4633e-05	5.0433e-05	4.3707e-05	3.6992e-05	2.5894e-05	2.8671e-05	3.0324e-05	3.1368e-05	2.4709e-05	2.2919e-05	2.4749e-05	2.053e-06	1.9713e-05	2.1743e-05	2.4582e-05	2.5724e-05	2.3853e-05	2.5985e-05	2.6699e-05	3.0383e-05	3.2853e-05	3.2942e-05	3.364e-06	3.3338e-05	3.2323e-05	3.2087e-05	3.3067e-05	3.0494e-05	2.656e-06	3.9523e-05	4.7029e-05	5.8095e-05	4.2837e-05	3.263e-06	2.8506e-05	3.0063e-05	2.9471e-05	4.05e-009	5.7004e-05
2.6481e-05	3.0317e-05	4.0341e-05	5.1341e-05	6.1049e-05	6.6638e-05	4.7107e-05	8.3163e-05	9.402e-06	9.7424e-05	8.242e-06	7.3148e-05	3.7967e-05	3.0346e-05	2.9612e-05	3.1303e-05	3.0354e-05	2.8389e-05	2.4383e-05	3.1407e-05	2.4567e-05	2.4749e-05	2.0422e-05	2.1862e-05	2.4645e-05	2.6445e-05	2.8088e-05	2.5537e-05	2.7776e-05	3.0102e-05	3.2138e-05	3.1169e-05	3.4804e-05	3.5969e-05	3.4091e-05	3.2036e-05	3.1622e-05	3.4035e-05	3.1354e-05	2.6381e-05	4.0454e-05	6.4259e-05	7.0561e-05	6.1285e-05	3.9543e-05	2.8757e-05	2.9848e-05	3.2516e-05	4.2506e-05	6.8252e-05
8.9958e-05	5.7399e-05	7.448e-06	7.8387e-05	6.0154e-05	3.8303e-05	3.3029e-05	4.2074e-05	9.3197e-05	9.6636e-05	8.1632e-05	5.4018e-05	3.5603e-05	2.9629e-05	2.8896e-05	3.0623e-05	2.971e-06	2.7744e-05	2.3774e-05	2.4315e-05	2.3994e-05	2.4176e-05	1.9885e-05	2.1361e-05	2.4107e-05	2.5944e-05	2.7623e-05	2.5107e-05	2.7346e-05	2.9672e-05	3.1708e-05	3.0775e-05	3.441e-06	3.561e-06	3.3733e-05	3.1714e-05	3.1299e-05	3.3748e-05	3.1067e-05	2.6095e-05	3.3003e-05	6.4008e-05	7.0346e-05	6.107e-06	3.9364e-05	2.8542e-05	3.9699e-05	4.2689e-05	4.8309e-05	4.1457e-05
0.00012943	9.6768e-05	0.00010668	5.1341e-05	3.4684e-05	2.9096e-05	3.0485e-05	2.9142e-05	3.083e-06	3.0257e-05	3.0621e-05	3.1522e-05	2.8617e-05	2.9307e-05	2.9755e-05	2.9656e-05	2.8277e-05	2.7064e-05	2.3344e-05	2.1771e-05	2.3457e-05	2.4463e-05	2.0494e-05	2.4155e-05	2.4967e-05	2.6947e-05	2.7121e-05	2.439e-06	2.1794e-05	2.4872e-05	2.8771e-05	3.1993e-05	3.287e-06	3.2243e-05	3.2944e-05	3.3254e-05	3.0869e-05	3.0488e-05	2.7987e-05	2.8316e-05	2.7845e-05	2.6037e-05	2.3204e-05	2.3922e-05	2.6182e-05	3.499e-06	6.6458e-05	7.6327e-05	8.1803e-05	6.6067e-05
4.6506e-05	6.4026e-05	5.9649e-05	3.2964e-05	2.3937e-05	2.1824e-05	1.8091e-05	1.7643e-05	1.8184e-05	2.2161e-05	2.3958e-05	2.8155e-05	2.7399e-05	2.3468e-05	2.3451e-05	2.3208e-05	2.9531e-05	2.4843e-05	2.2413e-05	2.3168e-05	2.471e-06	2.2779e-05	1.9491e-05	1.7958e-05	1.8232e-05	2.1932e-05	2.3503e-05	2.4856e-05	2.6522e-05	2.8347e-05	2.8556e-05	2.884e-06	3.1795e-05	3.4428e-05	4.2473e-05	6.5924e-05	7.2961e-05	8.1392e-05	5.9188e-05	2.7707e-05	3.3039e-05	6.3614e-05	6.9881e-05	6.7268e-05	6.4046e-05	7.2603e-05	8.3402e-05	9.7283e-05	0.00010695	8.1506e-05
3.5078e-05	3.3183e-05	3.1565e-05	2.1931e-05	2.2218e-05	1.7991e-05	1.6479e-05	2.273e-06	2.1695e-05	2.3093e-05	2.6035e-05	2.8155e-05	2.482e-06	2.3289e-05	2.2949e-05	2.5751e-05	2.7274e-05	2.3302e-05	2.3738e-05	2.5676e-05	2.2024e-05	2.1346e-05	1.6195e-05	1.6274e-05	1.9952e-05	2.2397e-05	2.4936e-05	2.525e-06	2.7274e-05	2.6591e-05	2.809e-06	3.1814e-05	3.4589e-05	3.9049e-05	4.147e-06	4.8514e-05	5.2542e-05	6.2513e-05	6.2376e-05	3.6698e-05	3.6048e-05	3.4777e-05	3.8536e-05	3.7392e-05	4.2409e-05	7.8048e-05	8.8919e-05	8.8972e-05	8.2448e-05	4.88e-009
2.9669e-05	3.3183e-05	3.0132e-05	1.7812e-05	2.0642e-05	1.6666e-05	1.6335e-05	2.4772e-05	2.8e-009	2.578e-06	2.2489e-05	2.4035e-05	2.2205e-05	1.8381e-05	1.9618e-05	2.2563e-05	2.928e-06	2.2156e-05	1.9189e-05	2.084e-06	2.0842e-05	2.088e-06	1.9061e-05	1.7994e-05	2.1636e-05	2.4009e-05	2.2822e-05	2.4426e-05	2.5985e-05	2.9171e-05	3.0598e-05	3.4178e-05	3.7204e-05	3.6255e-05	4.4372e-05	5.532e-06	5.7879e-05	6.3337e-05	6.3522e-05	5.8908e-05	5.5034e-05	5.0969e-05	5.7307e-05	5.6091e-05	6.4691e-05	6.6979e-05	6.893e-06	6.8016e-05	6.3211e-05	6.3631e-05
3.9126e-05	2.978e-06	2.5188e-05	3.0314e-05	2.6409e-05	2.6051e-05	3.3709e-05	3.2008e-05	3.649e-06	3.0114e-05	2.5749e-05	2.6972e-05	2.7686e-05	2.6441e-05	2.7606e-05	2.507e-06	2.8742e-05	2.9285e-05	2.689e-06	2.5604e-05	2.3958e-05	2.4355e-05	2.2464e-05	2.3439e-05	2.2746e-05	2.598e-06	2.8088e-05	2.8152e-05	3.2433e-05	3.2144e-05	3.4323e-05	3.7975e-05	3.724e-06	3.8154e-05	3.8855e-05	3.4866e-05	3.2159e-05	3.6112e-05	4.0166e-05	3.3868e-05	3.5332e-05	2.8437e-05	2.6034e-05	2.5248e-05	2.8833e-05	3.6853e-05	4.0773e-05	4.2904e-05	4.7987e-05	5.5463e-05
3.3466e-05	3.7052e-05	4.6861e-05	4.106e-06	3.601e-06	2.9992e-05	3.7686e-05	5.3573e-05	6.8909e-05	3.9607e-05	3.2519e-05	2.3928e-05	2.3208e-05	2.3002e-05	2.5528e-05	2.0879e-05	2.2868e-05	2.4198e-05	2.4096e-05	2.2165e-05	1.8334e-05	1.8588e-05	1.967e-06	1.8423e-05	1.8627e-05	2.1287e-05	2.3431e-05	2.4605e-05	2.6845e-05	2.9995e-05	2.9845e-05	3.2494e-05	3.1759e-05	3.2745e-05	3.3482e-05	3.0818e-05	2.8003e-05	3.0811e-05	3.4685e-05	3.4047e-05	3.0173e-05	2.6538e-05	2.9688e-05	2.0949e-05	2.3782e-05	2.2954e-05	2.8236e-05	2.9543e-05	3.9318e-05	5.0591e-05
3.7657e-05	3.2717e-05	3.486e-06	3.3896e-05	3.8016e-05	3.4828e-05	4.2629e-05	5.8624e-05	7.4103e-05	2.9863e-05	3.8394e-05	3.8149e-05	2.8904e-05	2.379e-06	2.3307e-05	2.0199e-05	2.2617e-05	2.3087e-05	2.0908e-05	1.8726e-05	1.9552e-05	2.1489e-05	1.8846e-05	1.8782e-05	2.1134e-05	2.3365e-05	2.3825e-05	2.5752e-05	2.7883e-05	2.6914e-05	2.7445e-05	2.8482e-05	3.1509e-05	3.2351e-05	3.2049e-05	2.9278e-05	2.829e-06	3.8405e-05	3.748e-06	3.5623e-05	3.5797e-05	4.2801e-05	4.9283e-05	3.9684e-05	3.331e-06	3.259e-06	2.3973e-05	2.4635e-05	2.5634e-05	3.3253e-05
4.9694e-05	5.3351e-05	5.0658e-05	3.4254e-05	4.0666e-05	5.102e-06	4.8647e-05	5.7514e-05	3.3337e-05	4.2867e-05	4.5308e-05	4.6102e-05	4.4272e-05	3.6364e-05	2.7427e-05	2.7435e-05	2.516e-06	2.3052e-05	2.4956e-05	2.3025e-05	2.2024e-05	2.4319e-05	2.1461e-05	1.8674e-05	1.945e-06	2.4332e-05	2.7264e-05	2.5966e-05	2.5054e-05	2.4048e-05	2.6693e-05	2.8948e-05	3.0183e-05	2.9915e-05	2.9362e-05	2.9743e-05	2.8541e-05	2.9772e-05	2.8775e-05	3.4907e-05	4.7404e-05	5.9316e-05	6.5797e-05	4.4879e-05	4.266e-06	4.7384e-05	4.783e-06	4.251e-06	4.7665e-05	5.5177e-05
6.2196e-05	5.7614e-05	3.7225e-05	3.7442e-05	4.0666e-05	4.7903e-05	5.5668e-05	3.9674e-05	3.0292e-05	3.8747e-05	3.8251e-05	4.6532e-05	3.8576e-05	2.8734e-05	2.4633e-05	2.2599e-05	1.9715e-05	1.8932e-05	2.1231e-05	1.7114e-05	1.5826e-05	1.4038e-05	1.4153e-05	1.7958e-05	1.8197e-05	1.9818e-05	2.4613e-05	2.2814e-05	2.2438e-05	2.4872e-05	2.7553e-05	3.1205e-05	3.0685e-05	2.7515e-05	2.9326e-05	2.7164e-05	2.4529e-05	2.5688e-05	2.6196e-05	2.6596e-05	4.0669e-05	7.2247e-05	0.00011165	8.2958e-05	7.4649e-05	6.9379e-05	7.7921e-05	5.58e-009	5.3539e-05	3.6692e-05
3.9377e-05	4.307e-06	3.0777e-05	2.7054e-05	2.992e-06	3.1532e-05	4.6247e-05	4.3686e-05	3.4305e-05	3.3445e-05	2.7504e-05	3.1235e-05	3.0122e-05	2.5545e-05	2.6102e-05	2.6432e-05	2.6808e-05	2.4305e-05	2.5028e-05	2.0876e-05	1.9588e-05	2.2815e-05	2.0458e-05	2.1683e-05	2.2818e-05	2.2039e-05	2.3467e-05	2.4677e-05	2.7919e-05	2.695e-06	2.8126e-05	3.0166e-05	3.3085e-05	3.2601e-05	3.1977e-05	2.9958e-05	2.872e-06	2.9306e-05	2.7019e-05	2.4411e-05	3.2967e-05	4.3984e-05	9.7822e-05	8.6361e-05	6.3974e-05	7.0275e-05	8.4226e-05	9.4059e-05	9.0257e-05	5.1809e-05
4.4571e-05	3.2216e-05	2.766e-06	3.1711e-05	3.4075e-05	3.7013e-05	3.3602e-05	3.4946e-05	3.5308e-05	3.015e-06	3.2519e-05	3.4244e-05	3.0193e-05	2.9235e-05	2.9433e-05	2.8223e-05	2.7811e-05	2.8998e-05	2.449e-06	2.3562e-05	2.4997e-05	2.5107e-05	2.2751e-05	2.6197e-05	2.7833e-05	3.1281e-05	2.7372e-05	2.9262e-05	2.8421e-05	2.8669e-05	3.024e-06	3.3891e-05	3.5127e-05	3.5037e-05	3.4091e-05	3.2752e-05	3.0475e-05	3.1061e-05	2.9563e-05	3.1647e-05	3.4866e-05	4.8641e-05	0.00010907	9.7609e-05	7.1318e-05	4.1223e-05	5.2237e-05	4.0253e-05	5.0136e-05	3.071e-06
3.4541e-05	3.4544e-05	3.3893e-05	3.5365e-05	3.8087e-05	3.4291e-05	3.5321e-05	3.4981e-05	3.6848e-05	3.7386e-05	3.5707e-05	3.8185e-05	3.6606e-05	3.1743e-05	3.169e-06	3.1912e-05	3.2575e-05	3.0968e-05	2.9362e-05	2.9115e-05	2.643e-06	2.7901e-05	2.9378e-05	3.1821e-05	3.2096e-05	3.2356e-05	2.9593e-05	3.1089e-05	3.3149e-05	3.1965e-05	3.3392e-05	3.4823e-05	3.8888e-05	3.9479e-05	3.7279e-05	3.7302e-05	3.3771e-05	3.8835e-05	3.73e-009	3.5803e-05	3.2967e-05	3.6139e-05	3.3091e-05	6.673e-06	5.1186e-05	3.6029e-05	3.5185e-05	3.7567e-05	3.7061e-05	3.3683e-05
3.6081e-05	2.9672e-05	3.0132e-05	3.5436e-05	3.5186e-05	3.4004e-05	3.4497e-05	3.1363e-05	3.3087e-05	3.409e-06	3.3988e-05	3.8077e-05	3.4098e-05	3.4429e-05	3.3123e-05	3.2593e-05	3.2862e-05	2.9858e-05	2.8037e-05	2.4995e-05	2.6036e-05	2.9442e-05	2.8052e-05	2.9958e-05	2.9158e-05	2.9562e-05	3.0847e-05	2.8904e-05	3.0284e-05	3.2968e-05	3.6401e-05	3.8835e-05	4.4154e-05	4.7432e-05	4.2831e-05	4.2568e-05	3.4165e-05	3.776e-06	4.4716e-05	4.5546e-05	3.483e-06	2.7577e-05	2.8004e-05	3.7141e-05	4.6708e-05	3.3163e-05	3.3036e-05	3.248e-06	3.1365e-05	3.0495e-05
2.9168e-05	3.1499e-05	2.8448e-05	2.9418e-05	3.0708e-05	3.0672e-05	2.9196e-05	3.4874e-05	4.0036e-05	4.2723e-05	4.4627e-05	4.234e-06	3.8433e-05	3.3104e-05	2.8681e-05	2.7435e-05	2.6593e-05	2.5273e-05	2.1947e-05	2.3383e-05	2.5069e-05	2.5072e-05	2.1425e-05	2.1468e-05	2.4036e-05	2.6194e-05	2.5437e-05	2.5501e-05	2.8385e-05	3.089e-06	3.2496e-05	3.5575e-05	4.4082e-05	5.2913e-05	4.9279e-05	5.1237e-05	3.3305e-05	4.1199e-05	4.8441e-05	3.6877e-05	3.7194e-05	2.7111e-05	3.1372e-05	4.0866e-05	5.269e-06	3.2447e-05	2.8773e-05	2.7644e-05	2.9144e-05	3.0101e-05
4.4034e-05	3.5655e-05	3.5792e-05	3.8302e-05	4.3747e-05	2.7914e-05	3.3602e-05	5.0099e-05	6.0885e-05	5.5655e-05	5.0072e-05	5.7422e-05	4.9573e-05	4.2275e-05	3.5344e-05	1.9446e-05	1.8569e-05	1.8144e-05	1.6609e-05	1.629e-06	1.6256e-05	1.5794e-05	1.1861e-05	1.3408e-05	1.6549e-05	1.8278e-05	1.7843e-05	1.7978e-05	1.9394e-05	2.3224e-05	2.4866e-05	2.6225e-05	3.4339e-05	4.3169e-05	6.6438e-05	4.4144e-05	4.921e-06	5.3164e-05	5.6358e-05	5.4215e-05	3.8627e-05	2.1845e-05	1.5395e-05	1.6507e-05	2.1489e-05	2.1557e-05	2.1931e-05	2.2844e-05	2.5634e-05	2.394e-06
2.0642e-05	2.4371e-05	3.3965e-05	4.4786e-05	5.1449e-05	4.0918e-05	4.0193e-05	4.9095e-05	8.116e-06	5.999e-06	6.6335e-05	7.759e-06	6.6804e-05	6.2407e-05	3.9356e-05	2.8617e-05	2.4372e-05	2.0651e-05	1.7505e-05	1.5753e-05	1.7044e-05	1.9161e-05	1.967e-06	2.0071e-05	2.0561e-05	2.2254e-05	2.2751e-05	2.0701e-05	2.4015e-05	2.7451e-05	2.6801e-05	3.0238e-05	3.2512e-05	3.038e-06	3.864e-06	4.6222e-05	5.4584e-05	6.1152e-05	6.191e-06	3.5444e-05	3.157e-06	2.2132e-05	1.3353e-05	1.6651e-05	2.2026e-05	2.4064e-05	2.322e-06	2.2485e-05	2.7425e-05	3.1749e-05
2.9024e-05	3.2646e-05	4.2491e-05	7.8745e-05	7.2369e-05	4.5646e-05	5.3376e-05	5.3502e-05	6.418e-06	3.932e-06	4.5988e-05	5.5989e-05	8.2351e-05	9.5865e-05	7.2742e-05	4.7674e-05	4.5758e-05	2.7744e-05	2.8502e-05	2.6321e-05	2.5893e-05	2.4427e-05	2.1927e-05	2.1791e-05	2.511e-06	2.7126e-05	2.7515e-05	2.6468e-05	2.9603e-05	3.0747e-05	3.1028e-05	3.3068e-05	3.7419e-05	3.5431e-05	3.187e-06	3.157e-06	3.0798e-05	3.1419e-05	2.9169e-05	2.6166e-05	2.3868e-05	2.2598e-05	2.1449e-05	2.2203e-05	2.2456e-05	2.6715e-05	2.6982e-05	2.5244e-05	2.7568e-05	2.7808e-05
4.7329e-05	4.4001e-05	3.0598e-05	4.0057e-05	4.3783e-05	3.447e-06	3.525e-06	3.9746e-05	3.7887e-05	4.3046e-05	3.8287e-05	4.8215e-05	6.4834e-05	8.3076e-05	6.4002e-05	5.0683e-05	3.734e-06	3.5016e-05	3.3553e-05	2.4422e-05	2.471e-06	2.9836e-05	2.4399e-05	2.7845e-05	3.034e-06	3.0207e-05	3.5647e-05	3.7322e-05	3.8559e-05	3.6371e-05	3.1601e-05	3.2494e-05	3.4554e-05	4.0984e-05	4.1721e-05	4.0812e-05	3.6458e-05	3.6542e-05	3.2142e-05	2.8817e-05	2.5265e-05	2.4747e-05	2.3849e-05	2.6717e-05	3.2271e-05	3.259e-06	2.9131e-05	2.9399e-05	3.3622e-05	3.0459e-05
5.1342e-05	4.0419e-05	4.6431e-05	4.1526e-05	4.1061e-05	4.7079e-05	5.4701e-05	4.6731e-05	4.3224e-05	4.4586e-05	4.2048e-05	3.951e-06	4.2982e-05	5.363e-06	6.1709e-05	3.571e-06	3.3865e-05	3.3762e-05	3.4915e-05	3.3306e-05	2.7648e-05	2.8725e-05	3.0166e-05	2.7379e-05	2.794e-06	3.275e-06	3.3497e-05	3.5818e-05	3.4833e-05	3.4186e-05	3.4717e-05	3.5539e-05	4.2291e-05	5.5277e-05	5.3757e-05	4.8192e-05	4.5413e-05	3.6256e-05	3.6333e-05	3.3438e-05	2.7486e-05	2.5535e-05	2.4565e-05	2.4961e-05	2.7006e-05	2.6607e-05	3.1245e-05	3.248e-06	3.244e-06	2.7701e-05
3.8553e-05	4.1207e-05	3.4574e-05	3.3824e-05	3.7729e-05	4.4249e-05	5.8964e-05	4.3256e-05	4.4156e-05	3.8282e-05	3.56e-009	3.5462e-05	3.8003e-05	3.9337e-05	4.0789e-05	3.8719e-05	3.6946e-05	3.6915e-05	3.1332e-05	2.8542e-05	2.5893e-05	2.7113e-05	2.1175e-05	2.2507e-05	2.7905e-05	3.6404e-05	3.7223e-05	3.7358e-05	3.3758e-05	3.1535e-05	3.0813e-05	3.2136e-05	4.2578e-05	5.0083e-05	5.0605e-05	4.6759e-05	3.0583e-05	3.3891e-05	3.2321e-05	2.7814e-05	2.3546e-05	2.3816e-05	2.1341e-05	2.0412e-05	2.2814e-05	2.5891e-05	2.8737e-05	2.768e-06	3.1079e-05	3.2752e-05
3.3574e-05	3.7052e-05	2.938e-06	2.9275e-05	3.6117e-05	4.4786e-05	6.8815e-05	7.7646e-05	4.2293e-05	3.4699e-05	3.0979e-05	3.0877e-05	2.8223e-05	3.2853e-05	3.6383e-05	6.666e-06	7.6565e-05	6.0235e-05	4.9602e-05	3.4811e-05	2.686e-06	2.303e-06	1.7162e-05	2.1468e-05	2.4895e-05	3.3072e-05	3.0453e-05	2.4892e-05	2.7776e-05	2.7845e-05	2.7159e-05	2.8518e-05	3.9031e-05	4.6572e-05	4.713e-06	4.332e-06	3.241e-06	3.0667e-05	3.0208e-05	2.4626e-05	2.0716e-05	2.0663e-05	1.9335e-05	1.88e-009	2.2564e-05	2.2989e-05	2.6086e-05	2.5853e-05	3.1079e-05	3.0567e-05
4.2064e-05	3.1463e-05	3.1565e-05	3.6654e-05	3.583e-06	4.2995e-05	5.0725e-05	6.6183e-05	5.9165e-05	5.1787e-05	5.1827e-05	3.9367e-05	3.6677e-05	3.6579e-05	4.4801e-05	7.5043e-05	8.4948e-05	6.8582e-05	6.2176e-05	6.7946e-05	5.1649e-05	3.9221e-05	3.2709e-05	2.677e-06	3.0734e-05	3.4326e-05	3.5324e-05	2.8223e-05	2.7812e-05	3.1929e-05	3.5255e-05	3.3318e-05	4.7091e-05	5.2519e-05	6.454e-06	5.5894e-05	4.0362e-05	3.3426e-05	3.1282e-05	2.9462e-05	2.8239e-05	2.6144e-05	2.7109e-05	2.6466e-05	2.7579e-05	2.3957e-05	2.6194e-05	2.8969e-05	3.3909e-05	3.8233e-05
2.6481e-05	3.0031e-05	3.1278e-05	2.7018e-05	3.6439e-05	3.5258e-05	4.288e-06	5.1603e-05	6.9912e-05	7.4211e-05	5.9923e-05	5.7887e-05	3.2701e-05	3.2925e-05	4.1004e-05	4.0438e-05	6.8183e-05	6.3925e-05	8.3167e-05	9.2234e-05	7.8157e-05	5.4912e-05	4.9224e-05	2.9779e-05	2.2746e-05	2.8559e-05	2.6154e-05	2.1489e-05	3.1358e-05	3.1535e-05	4.1882e-05	4.4316e-05	4.788e-06	6.588e-06	7.3997e-05	7.1548e-05	4.6595e-05	3.0381e-05	2.3724e-05	2.1044e-05	2.2579e-05	2.2633e-05	2.3419e-05	2.4424e-05	2.7543e-05	2.5748e-05	2.7197e-05	2.6999e-05	2.5526e-05	2.9456e-05
2.2218e-05	3.1034e-05	3.5219e-05	3.9412e-05	3.4935e-05	4.1813e-05	6.2654e-05	7.1234e-05	7.1345e-05	5.2001e-05	5.4478e-05	6.4228e-05	8.0237e-05	8.6623e-05	9.4272e-05	2.6432e-05	1.8927e-05	2.3804e-05	3.0867e-05	6.8161e-05	7.522e-06	7.5903e-05	7.6878e-05	2.7057e-05	3.3923e-05	1.5663e-05	2.0064e-05	2.3029e-05	2.3227e-05	8.6916e-05	9.8266e-05	0.00010919	0.00011322	8.9702e-05	5.716e-06	3.2215e-05	2.417e-06	2.4542e-05	2.1825e-05	2.09e-009	2.197e-06	1.8693e-05	1.3675e-05	1.8227e-05	2.2313e-05	2.0589e-05	2.7448e-05	3.1728e-05	2.9718e-05	2.5802e-05
8.6376e-05	8.9496e-05	7.4981e-05	6.5348e-05	6.37e-009	5.9724e-05	5.7746e-05	6.3317e-05	6.7225e-05	7.6217e-05	8.0879e-05	5.298e-06	5.9711e-05	5.9469e-05	3.1869e-05	3.5531e-05	1.7745e-05	2.1368e-05	2.2126e-05	1.9658e-05	1.4716e-05	2.3352e-05	7.2687e-05	7.0688e-05	5.9966e-05	6.2339e-05	3.0059e-05	2.0665e-05	1.9644e-05	6.4098e-05	9.8553e-05	0.00013373	7.9296e-05	3.3927e-05	2.6819e-05	2.0824e-05	2.1126e-05	2.121e-06	2.204e-06	2.0793e-05	2.1182e-05	1.7833e-05	1.4535e-05	1.5074e-05	1.9949e-05	2.0804e-05	2.365e-06	2.5781e-05	2.481e-06	2.4656e-05
7.4984e-05	7.7997e-05	7.7847e-05	8.3438e-05	8.9242e-05	7.1116e-05	7.666e-06	5.7729e-05	6.7763e-05	7.8725e-05	7.8802e-05	8.1781e-05	4.8893e-05	3.6758e-05	3.212e-06	3.2163e-05	3.1859e-05	2.8855e-05	2.2699e-05	2.1664e-05	2.1737e-05	2.2456e-05	2.8375e-05	5.6932e-05	6.6879e-05	5.4208e-05	4.582e-06	4.3269e-05	4.4433e-05	5.9082e-05	6.9214e-05	8.4114e-05	4.2148e-05	3.1312e-05	2.8502e-05	2.7236e-05	2.6033e-05	2.8375e-05	2.7951e-05	2.6238e-05	2.5588e-05	3.1947e-05	2.8219e-05	2.8579e-05	2.2635e-05	2.367e-06	2.7089e-05	2.6104e-05	2.6923e-05	2.745e-06
7.0077e-05	7.3125e-05	7.3047e-05	7.8674e-05	8.763e-06	6.6459e-05	7.2039e-05	5.3179e-05	6.3249e-05	7.4247e-05	8.2348e-05	8.3823e-05	4.4558e-05	3.2459e-05	2.7857e-05	2.7972e-05	2.7704e-05	2.4771e-05	1.8615e-05	1.7652e-05	1.7761e-05	1.8516e-05	2.4506e-05	6.0586e-05	7.845e-06	8.5015e-05	6.5379e-05	4.9573e-05	4.2499e-05	5.9835e-05	7.0038e-05	8.064e-06	3.8709e-05	2.7873e-05	2.5135e-05	2.3904e-05	2.2738e-05	2.5151e-05	2.4763e-05	2.3086e-05	2.2471e-05	2.8867e-05	2.5174e-05	2.557e-06	1.9662e-05	2.0733e-05	2.4224e-05	2.3274e-05	2.4129e-05	2.4692e-05
6.019e-06	6.3668e-05	7.3369e-05	7.6704e-05	7.9068e-05	7.1474e-05	7.8845e-05	7.1126e-05	6.9375e-05	2.9254e-05	3.7821e-05	5.3481e-05	6.0535e-05	4.4173e-05	2.4167e-05	1.5757e-05	1.3769e-05	1.3989e-05	1.4568e-05	1.0344e-05	1.0489e-05	1.0886e-05	9.7114e-06	1.2226e-05	1.2465e-05	1.62e-009	2.5724e-05	6.1717e-05	7.1479e-05	5.1345e-05	2.8162e-05	2.4721e-05	2.592e-06	2.5365e-05	2.5207e-05	2.1898e-05	2.1663e-05	2.6225e-05	2.7234e-05	2.1975e-05	1.8029e-05	1.7224e-05	1.6147e-05	1.7439e-05	1.9411e-05	2.0374e-05	2.9848e-05	2.6713e-05	2.5061e-05	2.634e-06
0.00010318	6.4348e-05	4.8079e-05	3.4935e-05	3.1424e-05	3.2893e-05	3.4139e-05	2.7351e-05	2.1122e-05	2.166e-06	2.2381e-05	1.9486e-05	2.4319e-05	2.5008e-05	2.6567e-05	2.7148e-05	3.7304e-05	2.7708e-05	1.9583e-05	2.4816e-05	3.08e-009	2.8654e-05	2.404e-06	1.7743e-05	2.64e-009	3.712e-06	4.4459e-05	3.768e-06	3.9812e-05	2.5374e-05	2.5941e-05	2.7443e-05	2.7962e-05	2.687e-06	2.7714e-05	2.6698e-05	2.5962e-05	2.8697e-05	2.8417e-05	2.5951e-05	2.3044e-05	2.1989e-05	2.0338e-05	2.2275e-05	2.6218e-05	2.5139e-05	3.0313e-05	2.8611e-05	3.0649e-05	2.9349e-05
0.00010393	6.5029e-05	4.8724e-05	3.5544e-05	3.1997e-05	3.9341e-05	4.1304e-05	3.7489e-05	2.9898e-05	2.1947e-05	2.2632e-05	1.9701e-05	2.4462e-05	2.5116e-05	2.6639e-05	2.7184e-05	3.7268e-05	3.824e-06	3.5165e-05	3.9862e-05	4.7386e-05	4.549e-06	3.5145e-05	2.5588e-05	2.6042e-05	3.6726e-05	4.4029e-05	3.7215e-05	3.9275e-05	2.48e-009	2.5368e-05	2.6799e-05	2.7317e-05	2.6153e-05	2.6962e-05	2.591e-06	2.5138e-05	2.7873e-05	2.7557e-05	2.502e-06	2.2113e-05	2.0986e-05	1.9335e-05	2.1236e-05	2.5143e-05	2.4028e-05	2.9203e-05	2.7429e-05	2.9467e-05	2.8131e-05
2.4475e-05	2.8275e-05	2.8162e-05	3.1567e-05	3.7013e-05	5.1091e-05	4.614e-06	3.6701e-05	2.8215e-05	2.449e-06	2.3456e-05	2.6077e-05	2.4319e-05	1.8309e-05	1.7719e-05	2.0628e-05	2.2832e-05	3.0789e-05	3.2658e-05	6.0459e-05	0.00010105	0.00011033	6.2621e-05	3.2681e-05	2.5218e-05	1.7346e-05	1.9455e-05	2.1417e-05	2.4874e-05	2.3081e-05	2.4365e-05	2.6799e-05	2.8679e-05	2.8768e-05	2.818e-06	2.8095e-05	2.4242e-05	2.6154e-05	2.3437e-05	2.5414e-05	2.4549e-05	2.181e-06	1.5789e-05	1.4859e-05	1.9268e-05	2.4028e-05	2.3292e-05	2.7572e-05	2.8643e-05	2.2435e-05
2.2146e-05	2.5445e-05	2.1929e-05	2.4654e-05	2.8845e-05	3.6225e-05	2.744e-06	2.3805e-05	2.2411e-05	2.2197e-05	2.3528e-05	2.4644e-05	1.9232e-05	1.7127e-05	1.994e-06	2.0593e-05	2.3226e-05	2.2944e-05	2.424e-06	6.5295e-05	0.00010907	0.00011839	7.0717e-05	2.265e-06	1.4829e-05	1.7812e-05	2.0781e-05	2.3065e-05	2.1435e-05	2.1827e-05	2.3863e-05	2.6476e-05	2.832e-06	2.8267e-05	2.9326e-05	2.5445e-05	2.4529e-05	2.4721e-05	2.7736e-05	2.6345e-05	2.3438e-05	1.7941e-05	1.4034e-05	1.6149e-05	2.3997e-05	2.1055e-05	2.6552e-05	2.6139e-05	2.3699e-05	2.5372e-05
3.1496e-05	3.5404e-05	2.9415e-05	2.7878e-05	2.6767e-05	2.3114e-05	2.1279e-05	2.0617e-05	2.1695e-05	2.9433e-05	3.0334e-05	3.2632e-05	2.6611e-05	1.9062e-05	1.9976e-05	1.9804e-05	2.0754e-05	2.1153e-05	1.9977e-05	3.1085e-05	7.6366e-05	8.5719e-05	4.2167e-05	2.1325e-05	1.7229e-05	2.1108e-05	2.9593e-05	3.0874e-05	3.1466e-05	2.3618e-05	2.4257e-05	2.7551e-05	2.6529e-05	2.8697e-05	2.8073e-05	2.7594e-05	2.4959e-05	2.6082e-05	2.4906e-05	2.545e-06	2.1397e-05	1.7797e-05	1.715e-06	2.2669e-05	2.2349e-05	2.0446e-05	2.2576e-05	2.442e-06	2.8392e-05	2.7952e-05
4.4285e-05	3.698e-06	3.8478e-05	3.9126e-05	3.3108e-05	2.7019e-05	2.6616e-05	2.7244e-05	2.8537e-05	3.8067e-05	4.6812e-05	4.1194e-05	3.0767e-05	2.8447e-05	2.4955e-05	2.2061e-05	2.3047e-05	2.2263e-05	2.055e-06	4.3981e-05	7.5614e-05	8.7044e-05	6.2263e-05	3.5869e-05	2.9588e-05	3.515e-06	5.0441e-05	5.3478e-05	4.3466e-05	4.2568e-05	4.1201e-05	3.536e-06	3.2046e-05	2.97e-009	2.732e-06	2.677e-06	2.5424e-05	2.7873e-05	2.7843e-05	2.3014e-05	2.0967e-05	1.7977e-05	1.5574e-05	1.7331e-05	2.0952e-05	2.1306e-05	2.605e-06	2.6999e-05	2.592e-06	2.5408e-05
4.9085e-05	5.242e-06	5.1375e-05	5.1664e-05	4.7903e-05	4.6578e-05	4.5746e-05	4.4546e-05	4.8419e-05	4.8419e-05	5.2401e-05	5.2012e-05	5.595e-06	4.8149e-05	3.8926e-05	3.7393e-05	3.8343e-05	3.6772e-05	3.5416e-05	4.2871e-05	8.0593e-05	9.2847e-05	7.7058e-05	4.3965e-05	3.7254e-05	4.0094e-05	7.5947e-05	8.4249e-05	6.367e-06	5.0306e-05	4.3351e-05	4.0841e-05	3.9927e-05	3.776e-06	3.8031e-05	3.6335e-05	3.5634e-05	3.8226e-05	3.4184e-05	3.1217e-05	2.7773e-05	2.5607e-05	2.41e-009	2.5105e-05	2.8224e-05	3.0476e-05	3.2355e-05	3.0975e-05	3.2476e-05	3.225e-06
4.1777e-05	4.0419e-05	3.9517e-05	4.2565e-05	4.3783e-05	4.2601e-05	4.048e-06	3.9316e-05	4.0072e-05	4.2938e-05	4.4663e-05	5.4341e-05	6.0535e-05	5.929e-06	4.4908e-05	4.2229e-05	3.5585e-05	3.4192e-05	3.8246e-05	4.588e-06	5.4658e-05	9.3492e-05	7.0144e-05	3.4543e-05	3.4066e-05	4.4356e-05	5.3952e-05	6.2183e-05	5.4249e-05	4.1386e-05	3.4861e-05	3.6435e-05	3.7778e-05	3.9193e-05	3.8748e-05	3.5511e-05	3.5669e-05	3.6972e-05	3.465e-06	3.0572e-05	2.874e-06	2.5535e-05	2.4315e-05	2.7254e-05	3.2701e-05	3.2447e-05	3.2355e-05	3.2229e-05	3.613e-06	3.5546e-05
1.6559e-06	5.7788e-06	6.9906e-06	7.0648e-06	1.0074e-05	1.1687e-05	9.5291e-06	7.6132e-06	1.0411e-05	1.3385e-05	1.468e-06	2.5146e-05	6.0177e-05	6.7243e-05	5.673e-06	5.0898e-05	4.4934e-05	4.3076e-05	4.3655e-05	5.179e-06	6.039e-06	6.9957e-05	1.6625e-05	7.4259e-06	7.844e-07	1.1042e-05	2.1139e-05	3.3095e-05	4.3466e-05	4.0777e-05	4.31e-009	2.8088e-05	2.155e-06	2.1102e-05	2.3881e-05	2.2041e-05	1.8403e-05	2.1855e-05	1.8279e-05	1.7497e-05	1.6883e-05	1.3964e-05	1.6434e-05	1.4107e-05	1.5363e-05	1.6219e-05	1.8707e-05	1.9011e-05	1.872e-06	1.896e-06
4.0202e-06	8.0356e-06	8.7459e-06	1.3871e-05	1.5268e-05	1.6236e-05	1.2502e-05	1.2413e-05	1.3026e-05	1.5964e-05	1.3748e-05	2.0381e-05	4.9215e-05	0.00010242	9.1764e-05	8.5825e-05	4.7764e-05	5.0599e-05	5.0068e-05	4.1509e-05	3.8789e-05	3.915e-06	9.604e-07	6.1005e-06	6.9126e-06	1.2761e-05	2.2751e-05	4.7317e-05	6.8076e-05	7.4379e-05	5.0013e-05	4.4101e-05	2.284e-06	2.2535e-05	2.2771e-05	1.9749e-05	1.7794e-05	1.9562e-05	1.767e-06	1.5348e-05	1.5808e-05	1.3427e-05	1.0308e-05	1.3641e-05	1.7047e-05	1.7365e-05	2.1394e-05	2.245e-06	2.026e-06	1.9247e-05
1.0432e-05	1.4233e-05	1.4728e-05	1.903e-06	2.8702e-05	2.6804e-05	2.1064e-05	1.5602e-05	1.4745e-05	1.6e-009	1.7438e-05	1.7945e-05	2.5286e-05	5.5636e-05	8.5209e-05	7.6368e-05	6.2523e-05	7.048e-06	4.9781e-05	2.3132e-05	1.1528e-05	1.0671e-05	5.9859e-06	9.0737e-06	1.2178e-05	1.0468e-05	2.0243e-05	4.2624e-05	8.5916e-05	9.5836e-05	5.2987e-05	2.9414e-05	2.2804e-05	2.1532e-05	2.2448e-05	2.2758e-05	1.9334e-05	2.0135e-05	1.9568e-05	1.5026e-05	1.2584e-05	1.2997e-05	1.2207e-05	1.1779e-05	1.1709e-05	2.0518e-05	2.58e-009	2.0873e-05	1.8433e-05	1.4447e-05
2.6552e-05	2.5804e-05	2.7875e-05	3.1137e-05	4.0523e-05	4.7581e-05	4.0802e-05	3.5053e-05	3.391e-06	3.3696e-05	2.6967e-05	2.8584e-05	2.7471e-05	3.2316e-05	3.8747e-05	4.5095e-05	5.4893e-05	4.7662e-05	3.4413e-05	3.2124e-05	1.9731e-05	1.7835e-05	1.4547e-05	1.6847e-05	1.8376e-05	1.946e-06	2.5079e-05	3.3525e-05	5.6183e-05	5.6037e-05	3.5147e-05	2.5652e-05	2.6923e-05	2.7121e-05	2.8144e-05	2.4191e-05	2.1699e-05	2.4398e-05	2.1503e-05	1.8751e-05	1.6417e-05	1.6615e-05	1.3317e-05	1.2889e-05	1.916e-06	2.1234e-05	2.0068e-05	2.0623e-05	2.0475e-05	1.9068e-05
6.1372e-05	6.1518e-05	6.1297e-05	6.4488e-05	7.5414e-05	8.3869e-05	1.036e-05	7.4852e-05	7.0879e-05	6.7728e-05	6.7088e-05	6.8741e-05	6.0607e-05	5.5135e-05	5.9058e-05	7.6726e-05	8.5736e-05	8.0511e-05	7.0271e-05	5.3259e-05	5.0897e-05	3.9974e-05	3.1133e-05	3.0639e-05	3.0949e-05	3.2428e-05	3.5324e-05	3.3632e-05	3.9203e-05	3.7804e-05	3.135e-06	3.2709e-05	3.3801e-05	3.4213e-05	3.384e-06	2.9457e-05	2.6571e-05	2.9449e-05	2.7843e-05	2.1366e-05	1.9355e-05	1.7977e-05	1.5682e-05	1.5218e-05	1.8587e-05	2.0589e-05	1.9316e-05	1.8151e-05	1.743e-06	1.785e-06
6.6208e-05	6.6462e-05	6.6098e-05	6.4488e-05	7.2835e-05	0.00010117	1.214e-05	0.00010673	9.7352e-05	0.00010412	9.8898e-05	0.00010277	9.9223e-05	6.0795e-05	6.7906e-05	6.7377e-05	7.6207e-05	6.3495e-05	6.9806e-05	5.4513e-05	5.2974e-05	3.8971e-05	3.2315e-05	3.2287e-05	3.249e-06	3.3825e-05	3.4357e-05	3.2164e-05	3.1716e-05	2.8669e-05	3.1386e-05	3.3354e-05	3.4374e-05	3.4643e-05	3.3088e-05	2.9672e-05	2.6212e-05	2.9449e-05	2.7772e-05	2.1187e-05	1.9032e-05	1.7296e-05	1.5037e-05	1.2925e-05	1.5972e-05	1.5037e-05	1.7274e-05	2.2271e-05	1.6392e-05	1.6703e-05
6.8321e-05	6.3489e-05	6.1763e-05	6.259e-06	7.0112e-05	6.9074e-05	7.3436e-05	6.4213e-05	7.0593e-05	9.0582e-05	9.8182e-05	0.00010517	0.00010162	8.2575e-05	6.0097e-05	6.6159e-05	5.8582e-05	5.4074e-05	4.9351e-05	4.9247e-05	4.7171e-05	4.1621e-05	3.4966e-05	3.071e-06	3.1093e-05	3.2714e-05	3.1097e-05	3.4026e-05	3.2684e-05	2.9887e-05	3.0741e-05	3.948e-06	4.2363e-05	3.9945e-05	3.1476e-05	3.2645e-05	2.9186e-05	2.884e-06	2.2828e-05	2.2047e-05	2.2113e-05	1.8442e-05	1.235e-06	1.2352e-05	1.5865e-05	1.9228e-05	2.8057e-05	2.7429e-05	2.6637e-05	2.1217e-05
5.2739e-05	4.9661e-05	4.6789e-05	4.8726e-05	5.0052e-05	5.4853e-05	5.968e-06	5.5902e-05	4.7523e-05	5.5369e-05	4.606e-06	6.4407e-05	6.0213e-05	5.775e-06	5.4688e-05	5.6451e-05	4.3143e-05	3.9709e-05	3.9357e-05	4.6417e-05	5.3189e-05	6.1754e-05	3.4071e-05	3.4149e-05	2.9624e-05	3.121e-06	3.099e-06	2.6038e-05	2.4194e-05	2.5732e-05	3.0956e-05	3.776e-06	3.8243e-05	3.1563e-05	3.0258e-05	2.6483e-05	2.8648e-05	2.9378e-05	2.6196e-05	2.2154e-05	2.0179e-05	1.8335e-05	1.3604e-05	1.4644e-05	1.8122e-05	2.6428e-05	3.5579e-05	4.4982e-05	4.2828e-05	2.9743e-05
2.7269e-05	2.3224e-05	2.3612e-05	2.4045e-05	2.9597e-05	3.0099e-05	3.1309e-05	2.2874e-05	3.2513e-05	3.5631e-05	3.2412e-05	3.8758e-05	3.8468e-05	3.6041e-05	4.3404e-05	3.8396e-05	2.6127e-05	2.7959e-05	2.7643e-05	5.985e-06	6.716e-06	5.7742e-05	2.8124e-05	2.0501e-05	1.6334e-05	1.749e-06	1.6339e-05	2.1202e-05	2.14e-009	2.0287e-05	2.3075e-05	2.6584e-05	2.6637e-05	2.5867e-05	2.6496e-05	2.4155e-05	2.1699e-05	2.25e-009	2.3043e-05	1.9897e-05	1.8244e-05	1.5971e-05	1.3783e-05	1.4859e-05	1.7943e-05	2.0124e-05	3.8588e-05	4.8385e-05	3.3371e-05	3.6621e-05
1.9961e-05	2.0394e-05	2.0352e-05	2.2468e-05	2.4439e-05	2.5192e-05	2.1207e-05	2.3017e-05	3.126e-06	4.4837e-05	3.5277e-05	3.3421e-05	3.7286e-05	3.1349e-05	4.3834e-05	4.7782e-05	2.8707e-05	2.2908e-05	2.6317e-05	6.268e-06	7.0062e-05	5.9963e-05	2.3324e-05	1.2047e-05	1.5403e-05	2.3006e-05	2.3252e-05	2.8331e-05	3.4081e-05	3.2036e-05	2.6801e-05	2.2894e-05	2.2553e-05	2.2249e-05	2.1051e-05	1.828e-06	1.6433e-05	2.1318e-05	2.1718e-05	1.9432e-05	1.5271e-05	1.289e-06	1.0057e-05	1.0668e-05	1.3644e-05	1.6828e-05	2.7161e-05	2.2199e-05	2.4452e-05	3.2107e-05
2.2361e-05	2.5911e-05	2.6442e-05	2.8451e-05	3.0887e-05	2.6804e-05	2.4897e-05	3.0432e-05	4.4299e-05	6.2999e-05	6.7374e-05	3.84e-009	2.851e-06	3.665e-06	4.0144e-05	5.3083e-05	3.4796e-05	2.7458e-05	2.7177e-05	4.0076e-05	5.2007e-05	4.4631e-05	2.5796e-05	1.7313e-05	2.486e-06	2.7484e-05	3.0632e-05	3.9149e-05	4.4827e-05	4.2676e-05	5.0658e-05	3.3282e-05	3.2834e-05	2.4541e-05	2.3093e-05	1.9391e-05	2.0194e-05	2.4219e-05	2.5121e-05	2.1187e-05	1.8388e-05	1.3248e-05	1.1347e-05	1.3391e-05	1.6975e-05	2.5067e-05	2.1179e-05	2.3309e-05	2.6852e-05	5.1881e-05
3.1317e-05	3.0353e-05	3.3714e-05	3.2284e-05	3.1138e-05	3.2034e-05	3.4318e-05	4.0749e-05	6.3285e-05	7.3602e-05	8.1309e-05	4.9039e-05	3.9006e-05	4.8364e-05	6.6366e-05	7.4577e-05	3.7519e-05	2.6311e-05	3.2335e-05	4.1044e-05	6.2216e-05	7.4721e-05	4.4817e-05	3.4723e-05	3.7827e-05	7.4411e-05	8.6156e-05	9.6823e-05	0.00010347	1.039e-05	7.1973e-05	3.9193e-05	3.0649e-05	2.9592e-05	3.2729e-05	2.874e-06	2.7359e-05	2.816e-06	2.6482e-05	2.2047e-05	1.8065e-05	1.5899e-05	1.3532e-05	1.4501e-05	1.7405e-05	1.8727e-05	2.6015e-05	3.574e-06	2.9359e-05	3.6871e-05
4.235e-06	4.221e-06	3.9768e-05	3.9842e-05	4.3031e-05	4.2386e-05	4.4384e-05	5.3072e-05	7.7793e-05	8.9293e-05	9.5674e-05	6.8849e-05	6.1323e-05	6.7816e-05	6.1028e-05	4.5095e-05	3.5943e-05	3.5267e-05	3.0079e-05	3.7641e-05	4.4843e-05	8.8298e-05	5.6997e-05	4.3821e-05	4.7822e-05	4.6291e-05	4.6322e-05	3.3883e-05	4.2248e-05	5.1882e-05	4.4568e-05	3.665e-06	3.3157e-05	4.0841e-05	3.8103e-05	3.6406e-05	2.9329e-05	3.0524e-05	2.684e-06	2.4948e-05	2.4836e-05	2.1451e-05	2.0518e-05	1.8048e-05	2.0522e-05	2.9115e-05	3.9985e-05	5.2648e-05	5.3683e-05	3.8734e-05
3.0099e-05	3.3649e-05	3.2281e-05	3.5723e-05	3.558e-06	3.5867e-05	5.463e-06	6.8941e-05	9.1513e-05	9.9753e-05	9.7788e-05	8.5936e-05	7.1962e-05	5.8036e-05	3.7565e-05	4.5812e-05	4.6833e-05	4.3363e-05	3.9572e-05	3.7605e-05	2.686e-06	3.3597e-05	4.1378e-05	5.5177e-05	6.5625e-05	5.041e-06	3.6041e-05	4.3985e-05	4.2965e-05	3.2932e-05	3.092e-06	3.2064e-05	3.6882e-05	3.6828e-05	3.4449e-05	3.0818e-05	2.9687e-05	2.8231e-05	2.8452e-05	2.656e-06	2.1003e-05	2.0198e-05	1.9228e-05	1.966e-06	2.2886e-05	3.1515e-05	5.0911e-05	6.0601e-05	4.3008e-05	3.2573e-05
2.7591e-05	3.132e-06	3.461e-06	3.6726e-05	3.5436e-05	3.3395e-05	4.0981e-05	5.4039e-05	8.3489e-05	9.3018e-05	8.3924e-05	5.9929e-05	3.6713e-05	3.3749e-05	3.2263e-05	3.245e-06	3.8092e-05	4.5441e-05	4.362e-06	3.3378e-05	2.7648e-05	2.5537e-05	3.1671e-05	3.9093e-05	4.055e-06	4.0989e-05	4.0196e-05	4.549e-06	3.8164e-05	3.8628e-05	3.6114e-05	4.1737e-05	4.3509e-05	4.1772e-05	3.9357e-05	3.7481e-05	3.3592e-05	3.4178e-05	3.139e-06	2.9211e-05	2.6627e-05	2.6466e-05	2.3276e-05	2.6538e-05	2.8438e-05	2.5067e-05	2.931e-06	3.1011e-05	3.1795e-05	3.2501e-05
4.1383e-05	4.0921e-05	4.3637e-05	4.6684e-05	4.4464e-05	4.6721e-05	4.8934e-05	6.0344e-05	7.4855e-05	8.4385e-05	6.8377e-05	6.8777e-05	5.1078e-05	4.6645e-05	4.4586e-05	4.2444e-05	4.7657e-05	4.4366e-05	4.1793e-05	3.8464e-05	3.7141e-05	3.632e-06	3.7116e-05	3.877e-06	4.1123e-05	4.4715e-05	4.8758e-05	5.6165e-05	5.3138e-05	6.1196e-05	5.5029e-05	5.646e-06	5.0996e-05	5.0154e-05	4.3978e-05	4.246e-06	4.33e-009	4.3778e-05	4.1492e-05	3.72e-009	3.4866e-05	3.0586e-05	3.044e-06	2.9941e-05	3.2809e-05	3.1515e-05	3.7263e-05	4.1221e-05	4.0751e-05	3.8448e-05
6.4847e-05	6.5244e-05	6.5059e-05	7.3694e-05	7.6811e-05	6.9289e-05	7.3472e-05	7.8936e-05	9.703e-06	8.7107e-05	9.3919e-05	9.7363e-05	8.3605e-05	6.9392e-05	6.1494e-05	6.2218e-05	6.0803e-05	6.7758e-05	6.565e-06	6.1928e-05	5.3942e-05	5.3765e-05	5.3092e-05	5.3386e-05	6.0001e-05	6.345e-06	6.4806e-05	7.0315e-05	7.3557e-05	8.2761e-05	9.2965e-05	9.744e-06	9.495e-06	7.0788e-05	6.4182e-05	6.8861e-05	6.336e-06	6.0006e-05	5.6286e-05	5.3642e-05	4.984e-06	4.8891e-05	4.6238e-05	4.5595e-05	4.7926e-05	4.8782e-05	5.2308e-05	5.2791e-05	5.2106e-05	5.2633e-05
6.8106e-05	6.7322e-05	6.6886e-05	7.6883e-05	8.0716e-05	7.4018e-05	7.6624e-05	7.3849e-05	7.8617e-05	8.854e-06	9.8755e-05	0.00010858	1.075e-05	7.2473e-05	6.4467e-05	6.3615e-05	6.3311e-05	7.0767e-05	6.8624e-05	6.5081e-05	5.6127e-05	5.5413e-05	5.4095e-05	5.421e-06	5.6061e-05	5.822e-06	6.4842e-05	6.4117e-05	7.3844e-05	8.3406e-05	9.5759e-05	0.00010023	8.6496e-05	8.5977e-05	8.1126e-05	7.1655e-05	7.2423e-05	6.631e-06	5.6465e-05	5.6257e-05	5.1774e-05	4.9106e-05	4.8101e-05	4.7852e-05	4.9932e-05	4.9534e-05	5.3204e-05	5.1967e-05	5.4113e-05	5.5069e-05
4.7867e-05	4.787e-06	4.7577e-05	5.367e-06	6.1694e-05	5.5175e-05	5.7925e-05	4.9561e-05	5.3434e-05	6.9662e-05	8.7005e-05	0.00010084	0.00010417	9.1674e-05	5.2144e-05	4.6313e-05	4.8445e-05	5.3751e-05	6.1029e-05	6.8699e-05	5.2401e-05	3.8971e-05	3.7832e-05	3.8054e-05	3.815e-06	4.0129e-05	4.0447e-05	4.5311e-05	5.3962e-05	6.4886e-05	7.4229e-05	8.5332e-05	9.5738e-05	9.83e-009	7.9514e-05	7.7924e-05	7.2423e-05	7.3905e-05	5.5785e-05	4.3325e-05	3.8269e-05	3.578e-06	3.2984e-05	3.32e-009	3.7072e-05	3.6781e-05	3.5436e-05	3.4737e-05	3.8422e-05	4.2567e-05
1.3907e-05	1.7815e-05	1.6842e-05	2.4904e-05	2.3758e-05	2.3866e-05	2.461e-06	2.1978e-05	2.4704e-05	4.9458e-05	5.8419e-05	6.8706e-05	6.4511e-05	3.7725e-05	2.757e-06	1.8515e-05	1.7781e-05	2.864e-06	3.6992e-05	5.2793e-05	4.4305e-05	2.7472e-05	9.9264e-06	9.4678e-06	1.4507e-05	2.032e-06	2.1175e-05	1.8802e-05	2.7955e-05	3.7947e-05	3.7691e-05	4.1737e-05	4.745e-06	8.9165e-05	9.7568e-05	8.8205e-05	7.3856e-05	7.0645e-05	6.6746e-05	6.4389e-05	2.5337e-05	1.683e-06	9.6275e-06	1.117e-06	1.6008e-05	1.6004e-05	1.8456e-05	1.7506e-05	2.0045e-05	2.1038e-05
5.2382e-06	3.307e-07	6.4533e-06	8.1395e-06	7.1726e-06	9.8597e-06	9.1709e-06	1.116e-06	1.9044e-05	2.8968e-05	3.8107e-05	2.3462e-05	2.3387e-05	1.9886e-05	1.274e-06	1.2676e-05	1.2336e-05	1.4311e-05	2.0836e-05	3.8823e-05	4.3159e-05	4.9574e-05	3.3032e-05	2.8454e-05	1.7409e-05	1.2403e-05	8.386e-07	9.1299e-06	1.642e-06	2.1326e-05	2.5475e-05	5.4131e-05	8.1803e-05	9.092e-06	0.00010348	9.7519e-05	8.7719e-05	6.6275e-05	6.6997e-05	6.2096e-05	6.0586e-05	2.1845e-05	9.126e-07	8.1248e-06	1.2927e-05	1.4858e-05	1.6307e-05	1.4067e-05	1.306e-06	1.4877e-05
-2.6786e-06	-5.756e-07	-7.5891e-06	-6.1894e-06	-1.7114e-06	-5.2884e-07	6.8099e-07	3.7444e-06	1.4029e-05	1.557e-06	1.5074e-05	9.3479e-06	6.6581e-06	-1.7512e-06	-1.6966e-06	-1.8441e-07	7.2132e-06	1.5672e-05	4.67e-009	3.1013e-05	3.7786e-05	4.5669e-05	3.8334e-05	4.0203e-05	3.6144e-05	2.5335e-05	1.1825e-05	1.1315e-05	8.8618e-06	1.2263e-05	2.3577e-05	3.7796e-05	5.8483e-05	7.5696e-05	8.9006e-05	9.2576e-05	8.711e-06	6.5881e-05	6.1051e-05	5.5899e-05	5.6574e-05	2.2204e-05	9.6992e-06	8.1606e-06	1.4862e-05	2.4064e-05	4.1454e-05	2.7859e-05	2.438e-06	1.9104e-05
-2.8577e-06	-8.0845e-06	-7.4458e-06	-2.4281e-06	-2.2129e-06	-4.3977e-06	-2.9371e-06	6.6818e-06	1.5856e-05	2.6102e-05	2.8829e-05	1.9951e-05	1.7333e-05	6.1656e-06	8.0471e-06	1.0598e-05	2.8169e-05	2.9715e-05	3.6992e-05	3.6172e-05	4.0974e-05	4.5347e-05	4.0447e-05	1.9498e-05	2.5361e-05	2.0606e-05	2.1712e-05	8.1986e-06	8.3245e-06	1.8711e-05	3.246e-06	4.9188e-05	6.0238e-05	5.2984e-05	1.9045e-05	1.5092e-05	2.8577e-05	5.3558e-05	6.0907e-05	6.2204e-05	3.8699e-05	1.4968e-05	9.9499e-06	9.6294e-06	2.1919e-05	3.585e-06	5.3275e-05	2.5889e-05	2.4631e-05	3.0961e-05
8.2473e-06	1.2513e-05	1.6591e-05	1.2008e-05	8.5338e-06	4.0922e-06	5.7678e-06	1.5208e-05	3.5809e-05	4.6055e-05	5.5159e-05	3.6322e-05	3.2665e-05	2.7444e-05	2.4454e-05	2.962e-06	4.3788e-05	4.8414e-05	5.5548e-05	5.4585e-05	5.3762e-05	4.2624e-05	2.5366e-05	2.5373e-05	2.8299e-05	3.4004e-05	4.0375e-05	2.5393e-05	2.5412e-05	2.5624e-05	3.6831e-05	4.9223e-05	3.9927e-05	2.6655e-05	2.1016e-05	1.7779e-05	2.5424e-05	4.0554e-05	6.2699e-05	4.7087e-05	3.0137e-05	3.0371e-05	2.0625e-05	2.2024e-05	2.8116e-05	2.4709e-05	2.5549e-05	2.528e-06	2.1908e-05	2.7593e-05
3.06e-009	3.5511e-05	3.9553e-05	2.9131e-05	1.8636e-05	1.9424e-05	8.2395e-06	5.8221e-06	1.213e-06	4.6127e-05	5.5087e-05	5.1439e-05	5.2367e-05	5.2305e-05	3.889e-06	4.8391e-05	5.8547e-05	5.1101e-05	4.1613e-05	4.9068e-05	4.4234e-05	3.5353e-05	3.1384e-05	3.5941e-05	4.4526e-05	4.9945e-05	5.5528e-05	4.5454e-05	5.5646e-05	3.9452e-05	3.6902e-05	4.3169e-05	2.8929e-05	2.0099e-05	2.2592e-05	1.3552e-05	8.5877e-06	1.2935e-05	1.4374e-05	1.4452e-05	1.8782e-05	2.5893e-05	3.0942e-05	2.9332e-05	2.6647e-05	1.6255e-05	1.559e-06	1.8151e-05	1.9508e-05	1.4339e-05
6.1443e-05	6.5316e-05	5.793e-06	4.9013e-05	2.5549e-05	1.3406e-05	9.8515e-06	8.3654e-06	1.5319e-05	1.8758e-05	2.6537e-05	5.778e-06	6.2899e-05	6.5129e-05	5.1034e-05	3.0766e-05	2.7811e-05	3.1649e-05	4.1291e-05	4.9211e-05	3.8502e-05	3.1054e-05	3.7796e-05	4.4001e-05	5.47e-009	6.173e-06	5.5994e-05	5.7705e-05	6.7825e-05	7.7029e-05	4.0592e-05	2.8267e-05	2.3162e-05	2.3288e-05	1.815e-06	1.3086e-05	1.4678e-05	1.881e-06	1.7419e-05	2.2656e-05	2.1361e-05	2.8473e-05	2.7646e-05	2.6251e-05	1.8874e-05	1.7079e-05	1.9638e-05	2.0909e-05	1.8004e-05	1.4411e-05
6.4453e-05	6.4671e-05	5.381e-06	3.1424e-05	2.7054e-05	2.0821e-05	2.0562e-05	1.9721e-05	2.3092e-05	2.5529e-05	3.4346e-05	4.4525e-05	5.4875e-05	5.4526e-05	5.2109e-05	3.2271e-05	2.5232e-05	3.147e-06	3.6455e-05	4.4268e-05	3.3093e-05	3.2988e-05	3.8262e-05	4.7189e-05	4.9505e-05	5.9903e-05	4.2632e-05	6.5514e-05	7.5563e-05	6.4957e-05	3.0204e-05	2.5724e-05	2.7461e-05	3.1061e-05	2.8288e-05	2.48e-009	2.3562e-05	2.5294e-05	2.813e-06	2.4411e-05	2.025e-06	1.8299e-05	1.8476e-05	1.8692e-05	1.8122e-05	2.0518e-05	2.3185e-05	2.2378e-05	2.4631e-05	2.2363e-05
3.0923e-05	3.4652e-05	2.2323e-05	2.5692e-05	2.2934e-05	2.2648e-05	2.1315e-05	2.3411e-05	2.6567e-05	2.4239e-05	2.317e-06	2.4357e-05	4.0295e-05	5.8108e-05	5.5225e-05	2.9011e-05	2.233e-06	2.2872e-05	2.7714e-05	2.9903e-05	2.7934e-05	4.3914e-05	4.9438e-05	5.2276e-05	3.5821e-05	2.8057e-05	3.7796e-05	4.6385e-05	5.8762e-05	3.2431e-05	2.4472e-05	2.6333e-05	2.6637e-05	2.73e-009	2.4741e-05	2.5265e-05	2.6821e-05	2.7873e-05	2.1646e-05	1.9682e-05	2.0179e-05	2.095e-06	1.9407e-05	1.8728e-05	2.0378e-05	1.955e-06	2.2719e-05	2.356e-06	2.5992e-05	2.6376e-05
1.8887e-05	4.0849e-05	4.5679e-05	5.6571e-05	5.3921e-05	4.4643e-05	4.4957e-05	1.7178e-05	1.6322e-05	1.1057e-05	5.9389e-06	8.2374e-06	1.3608e-05	4.0949e-05	4.9314e-05	4.1262e-05	4.7227e-05	5.2641e-05	4.8778e-05	2.6285e-05	3.217e-07	1.0349e-05	2.4685e-05	3.7553e-05	4.5744e-05	3.0386e-05	1.4762e-05	9.4165e-06	5.8169e-06	8.8594e-06	1.2866e-05	1.4583e-05	1.2809e-05	1.3221e-05	1.4603e-05	3.1821e-05	3.9144e-05	2.4148e-05	1.4303e-05	1.0082e-05	9.7543e-06	6.3701e-06	2.0625e-07	1.2469e-06	5.2614e-06	9.3769e-06	1.0181e-05	9.876e-07	1.0087e-05	7.3538e-06
1.0791e-05	1.4699e-05	2.114e-06	3.4756e-05	6.413e-06	7.1546e-05	1.7661e-05	8.2222e-06	4.2495e-06	-1.7679e-06	-9.0313e-07	1.1804e-06	2.7177e-06	9.6045e-06	2.0477e-05	3.9184e-05	4.934e-06	4.5047e-05	2.5923e-05	1.8046e-05	5.0798e-06	4.9393e-06	1.0822e-05	3.003e-06	4.0801e-05	2.3759e-05	5.3769e-06	4.9675e-07	8.734e-08	4.2383e-06	7.8863e-06	6.7022e-06	2.6358e-06	2.8688e-06	1.0233e-05	1.76e-009	1.9621e-05	1.2971e-05	9.7173e-06	5.1028e-06	8.2281e-08	-1.1168e-06	-7.0299e-06	-3.2667e-06	1.3926e-06	3.8961e-06	4.4854e-06	2.7474e-06	6.3613e-06	3.3775e-06
2.3114e-05	2.7057e-05	2.3075e-05	3.4111e-05	7.6525e-05	8.4012e-05	2.3249e-05	5.7862e-06	9.8969e-07	4.6443e-06	4.7568e-06	3.867e-07	2.7535e-06	8.9966e-07	5.6022e-07	1.6784e-06	5.3504e-06	1.9935e-05	1.7147e-05	2.5103e-05	2.0054e-05	1.8623e-05	3.3318e-05	4.3821e-05	5.4628e-05	4.9336e-05	1.8237e-05	3.5775e-06	7.1065e-06	3.5577e-06	4.8773e-06	8.2068e-06	9.1913e-06	1.1753e-05	1.1881e-05	2.0644e-05	1.5716e-05	1.0786e-05	4.9887e-06	3.2758e-06	3.0555e-06	3.3252e-06	-3.3108e-07	-1.5114e-06	1.9299e-06	6.0096e-06	7.2437e-06	5.3266e-06	6.0389e-06	6.6374e-06
2.5693e-05	2.9601e-05	2.5582e-05	3.3251e-05	3.5186e-05	4.2601e-05	1.1499e-05	5.2131e-06	3.8071e-07	1.8502e-06	5.33e-010	5.5507e-06	5.6831e-07	1.2221e-06	7.0351e-07	1.2485e-06	5.243e-07	4.1015e-06	9.445e-07	1.7401e-05	1.1241e-05	2.0594e-05	3.4572e-05	4.5039e-05	5.5524e-05	4.8118e-05	1.4834e-05	1.0699e-06	3.1302e-06	3.6293e-06	4.3399e-06	2.8334e-06	6.7196e-06	5.2689e-06	1.3529e-05	2.1038e-05	2.9723e-05	2.7622e-05	6.6007e-06	4.1356e-06	-2.5186e-08	-3.6243e-06	-5.8477e-06	-5.8101e-06	3.3986e-06	7.4783e-06	2.336e-07	-8.707e-08	3.2806e-06	6.8881e-06
3.3287e-05	3.4401e-05	3.8693e-05	3.8624e-05	3.0171e-05	8.6775e-06	-4.155e-07	-6.465e-07	-2.9508e-06	-1.6604e-06	6.0141e-07	3.3655e-06	8.0194e-06	2.9415e-06	-1.8041e-06	-3.1935e-06	-3.1395e-06	-2.4898e-06	1.2058e-06	4.7914e-06	3.6827e-06	9.238e-07	3.1133e-05	4.1672e-05	3.643e-06	2.297e-06	5.0903e-06	-2.8347e-06	-6.3114e-07	1.5158e-06	9.1401e-06	1.2004e-05	9.8361e-06	1.2075e-05	1.8078e-05	2.8167e-05	3.5634e-05	2.927e-06	6.0275e-06	7.6827e-07	-7.4163e-07	-2.9079e-06	-7.3881e-06	-6.3116e-06	8.5526e-07	4.3618e-06	1.4047e-06	1.0279e-06	1.0238e-06	3.9149e-06
2.6194e-05	3.0245e-05	2.5905e-05	3.6475e-05	4.5217e-06	-3.9678e-06	-9.8508e-06	-9.904e-07	-6.9629e-06	-4.5621e-06	-4.5212e-06	-6.1076e-07	6.5865e-06	1.5445e-06	3.8559e-06	-4.4473e-06	-4.4291e-06	-7.5049e-06	-1.0938e-05	-4.8806e-06	-4.1982e-06	6.9096e-06	2.9736e-05	4.0311e-05	1.157e-06	-5.365e-07	-7.0893e-06	-4.6617e-06	-1.0252e-06	-4.1861e-07	8.961e-07	1.8309e-05	1.4815e-05	2.361e-06	2.8431e-05	4.8478e-05	5.6017e-05	6.1224e-05	1.355e-06	1.1623e-06	-2.891e-07	-6.6334e-06	-8.5344e-06	-8.3893e-06	1.5359e-06	1.6393e-06	7.9225e-08	-3.1275e-06	1.2029e-06	3.2701e-06
6.7427e-06	1.083e-06	-1.0956e-05	-3.9684e-06	-1.4249e-05	-1.6398e-05	-1.7373e-05	-1.5385e-05	-1.1871e-05	-8.2876e-06	-8.7841e-06	-1.039e-06	-2.7632e-06	1.1073e-05	8.2262e-06	1.2962e-05	1.8398e-06	2.1671e-06	9.9107e-06	1.6255e-05	1.5934e-05	2.543e-06	3.5002e-05	2.1898e-05	-2.2938e-06	4.1279e-06	9.5323e-06	1.0061e-05	5.1517e-07	-1.2383e-05	1.0251e-05	2.7658e-05	3.8458e-05	4.7503e-05	5.3901e-05	6.356e-06	4.9067e-05	2.035e-06	1.4303e-05	1.2052e-05	-7.7628e-06	-1.1168e-06	-1.1042e-05	-7.4579e-06	-4.339e-07	-4.7013e-06	-2.0701e-06	-2.9484e-06	-2.0928e-06	-1.6376e-06
-1.9981e-05	-1.5786e-05	-7.6966e-06	-7.3716e-06	-1.4966e-05	-1.9909e-05	-1.9989e-05	-1.062e-06	3.0906e-07	-5.6009e-06	-8.4258e-06	-5.0527e-06	1.7146e-06	8.4224e-06	1.7146e-05	2.6002e-05	1.5022e-05	1.5493e-05	2.4956e-05	3.3199e-05	8.5187e-06	-7.8134e-06	-2.5968e-05	-2.7752e-05	-1.6694e-05	3.1965e-06	1.3365e-05	-2.197e-08	-9.2643e-06	-1.8007e-05	-6.8008e-06	2.0243e-05	4.77e-009	5.4131e-05	6.282e-06	1.1832e-05	1.9514e-05	2.6297e-05	2.9993e-05	2.7957e-05	8.2498e-06	6.3343e-06	-9.7588e-07	-1.2975e-05	-1.0966e-05	-1.8135e-05	-1.6471e-05	-1.3194e-05	-9.9737e-06	-7.2617e-06
-1.4321e-05	-9.8398e-06	5.4256e-07	-1.3855e-05	-1.647e-06	-1.9837e-05	-1.1606e-05	-6.3217e-06	4.3928e-06	4.9667e-06	2.5716e-06	-7.1823e-07	2.8251e-06	9.9627e-06	2.406e-06	3.2915e-05	1.796e-06	2.6276e-05	3.5739e-05	1.0236e-05	-6.1326e-06	-2.7267e-06	-1.5293e-05	-1.8115e-05	-1.3291e-05	-3.0007e-06	4.0514e-06	-9.1753e-06	-1.822e-06	-1.6789e-05	-1.5649e-05	2.6185e-06	1.3562e-05	2.275e-06	3.2835e-06	7.988e-08	8.4445e-06	2.4112e-05	5.1128e-05	4.68e-009	4.6186e-05	2.5249e-05	-1.2152e-05	-1.2975e-05	-1.8704e-05	-1.8923e-05	-1.4787e-05	-1.1402e-05	-7.9676e-06	-1.0808e-05
-2.1091e-05	-1.6431e-05	-6.4786e-06	-9.5209e-06	-2.2238e-05	-3.4202e-05	-2.5935e-05	-1.4141e-06	9.7662e-06	1.0376e-05	8.0166e-06	4.7268e-06	-2.9781e-06	-1.0635e-05	-2.4489e-06	1.2843e-06	1.1261e-05	-5.2839e-06	2.5671e-06	-4.9881e-06	-6.1599e-07	-1.007e-06	-6.6594e-06	-1.2384e-05	-9.0642e-06	-7.6935e-06	-2.0487e-05	-1.6913e-05	-2.1157e-05	-2.1805e-05	-1.9912e-05	-3.7221e-06	7.2211e-06	1.7628e-05	9.3016e-06	7.8558e-06	3.9108e-05	0.00010804	0.00011568	0.00011741	6.2413e-05	5.2474e-05	-5.9194e-06	-2.3005e-05	-2.2143e-05	-2.0535e-05	-2.0125e-05	-2.1791e-05	-2.158e-06	-1.4569e-05
-5.5158e-05	-4.3155e-05	-2.679e-06	-2.8149e-05	-3.8071e-05	-4.459e-06	-4.4599e-05	-4.5905e-05	-3.9919e-05	-4.5435e-05	-3.9699e-05	-1.4331e-05	-6.4529e-06	8.6384e-07	8.5486e-06	1.153e-06	-1.7719e-05	-2.4628e-05	-2.0646e-05	-2.4189e-05	-7.279e-07	-5.2342e-06	1.938e-07	-1.7865e-05	-8.2403e-06	-1.7975e-05	-2.0164e-05	-1.5337e-05	-1.8614e-05	-3.1333e-05	-3.1805e-05	-2.0021e-05	3.7105e-06	1.3938e-05	1.7003e-05	2.4728e-05	0.00011197	0.00017181	0.00021691	0.00022355	0.00015451	0.00012301	9.2335e-06	-9.3565e-06	-2.2214e-05	-3.2714e-05	-2.9009e-05	-2.8561e-05	-1.8177e-05	-1.9119e-05
-7.59e-009	-7.1418e-05	-6.9204e-05	-6.4329e-05	-6.2538e-05	-6.4185e-05	-6.0074e-05	-5.7369e-05	-5.4607e-05	-5.1704e-05	-4.4177e-05	-3.3352e-05	-5.0558e-06	2.6191e-06	6.0052e-06	-3.6938e-05	-3.2657e-05	-3.67e-009	-3.5584e-05	-5.5319e-05	-4.7185e-05	-3.3498e-05	-2.6147e-05	-2.1411e-05	-4.1555e-05	-3.1265e-05	-2.2672e-05	-2.2931e-05	-3.1403e-05	-3.9035e-05	-4.4307e-05	-4.4595e-05	-4.2357e-05	-3.2882e-05	1.2239e-05	5.3171e-05	0.00011734	0.00025384	0.00066788	0.00066323	0.00045453	0.00021855	8.0413e-05	-1.6593e-05	-3.5863e-05	-5.4817e-05	-4.8424e-05	-4.7941e-05	-4.422e-06	-4.0863e-05
-6.2932e-05	-6.669e-06	-6.2469e-05	-7.7261e-05	-7.7404e-05	-8.1846e-05	-7.9991e-05	-6.525e-06	-4.3502e-05	-3.2969e-05	-3.103e-06	-2.8409e-05	-1.1719e-05	3.049e-07	-3.648e-06	-3.984e-06	-2.8896e-05	-4.8593e-05	-4.8229e-05	-3.9593e-05	-3.128e-06	-2.2322e-05	-2.1741e-05	-3.1943e-05	-4.3848e-05	-3.3701e-05	-2.3066e-05	-2.354e-06	-4.0358e-05	-4.1399e-05	-5.1507e-05	-5.4482e-05	-5.4931e-05	-5.4304e-05	-1.1798e-05	4.9732e-05	1.311e-05	6.443e-05	0.00068848	0.00068397	5.947e-05	4.265e-05	0.00017943	-2.2718e-05	-5.5816e-05	-6.3092e-05	-6.1249e-05	-5.7649e-05	-5.4788e-05	-5.4977e-05
-7.5577e-05	-6.3466e-05	-7.318e-06	-7.1135e-05	-7.4395e-05	-7.3212e-05	-7.4188e-05	-5.4718e-05	5.969e-07	1.6645e-05	8.4823e-06	-2.0421e-05	-1.7128e-05	-4.4487e-05	-4.8481e-05	-4.0879e-05	-5.0676e-05	-4.3578e-05	-3.9238e-05	-4.2924e-05	-4.8296e-05	-3.8262e-05	-4.2661e-05	-4.1436e-05	-3.131e-06	-2.6035e-05	-1.5472e-05	-1.9026e-05	-3.4018e-05	-5.297e-06	-5.663e-06	-5.6094e-05	-5.3534e-05	-5.3122e-05	-4.4074e-05	5.3135e-05	3.456e-05	0.00065716	0.00066516	0.00063905	0.00047974	0.00023481	7.0483e-06	-5.6069e-05	-6.0329e-05	-6.388e-06	-6.0711e-05	-5.7183e-05	-5.4143e-05	-5.247e-06
-8.2168e-05	-6.2785e-05	-5.1973e-05	-6.089e-06	-6.8234e-05	-7.6007e-05	-7.4009e-05	-6.6575e-05	1.5928e-05	2.6532e-05	-1.4587e-05	-1.3005e-05	-4.2311e-05	-4.5598e-05	-4.2713e-05	-5.0049e-05	-4.1899e-05	-3.3225e-05	-4.2103e-05	-4.7151e-05	-4.5287e-05	-4.0806e-05	-4.3306e-05	-5.0642e-05	-2.436e-06	-1.2995e-05	-2.504e-07	-2.3003e-05	-5.1965e-05	-5.9311e-05	-5.9281e-05	-5.6023e-05	-5.3964e-05	-5.3838e-05	-5.131e-06	-3.7137e-05	3.542e-05	0.00066573	0.00069815	0.00064188	0.00043973	0.00019304	-1.2152e-05	-6.2266e-05	-6.5094e-05	-6.4202e-05	-5.9529e-05	-5.6575e-05	-5.2674e-05	-5.0786e-05
-0.00013497	-0.00011509	-6.881e-06	-5.6663e-05	-1.013e-05	-1.105e-05	-0.00011721	6.5743e-06	1.865e-06	-9.1473e-06	-4.7003e-06	-5.112e-06	-5.1911e-05	-8.1313e-05	-8.1867e-05	-9.5615e-05	-8.4385e-05	-6.6648e-05	-5.7973e-05	-4.8942e-05	-8.05e-009	-7.1756e-05	-7.9952e-05	-9.2483e-05	-6.5735e-05	-4.6883e-05	6.8098e-06	1.6617e-05	-5.1821e-05	-8.3204e-05	-8.9586e-05	-8.9302e-05	-8.5236e-05	-8.8693e-05	-8.8207e-05	5.987e-06	2.644e-05	0.00074765	0.00077506	0.00078234	0.00062074	0.00039941	0.00014865	-4.1561e-05	-8.2862e-05	-9.3684e-05	-9.005e-06	-8.3728e-05	-8.2013e-05	-7.948e-06
-0.00015045	-0.00013919	-0.00011291	-9.2521e-05	-8.1416e-05	-0.00011444	-0.00012803	-0.00013969	-0.00013736	-0.00012657	-0.00011296	-0.00010141	-9.6331e-05	-9.883e-06	-0.00011257	-0.00010536	-9.1334e-05	-7.8254e-05	-6.9436e-05	-9.8699e-05	-8.9885e-05	-7.9315e-05	-9.489e-06	-9.3092e-05	-8.1139e-05	-5.96e-009	1.2573e-06	1.1243e-05	-9.1298e-05	-1.067e-05	-0.00010671	-1.018e-05	-1.034e-05	-1.017e-05	-0.00010024	-9.173e-06	0.00025343	6.821e-05	8.216e-05	0.0010871	0.0001055	0.00090644	0.00066217	0.00041571	0.00022704	0.00018591	-4.409e-06	-8.6486e-05	-9.0825e-05	-9.2985e-05
-0.00015457	-0.00014618	-0.00013454	-0.00011341	-8.8831e-05	-5.5015e-05	-1.5188e-05	-4.6381e-06	-8.5414e-05	-0.00011246	-0.00010207	-9.0346e-05	-0.00010045	-0.00010345	-0.00012256	-0.00012338	-0.00011304	-0.00010358	-9.5049e-05	-0.00010697	-9.8913e-05	-8.7232e-05	-8.0024e-05	-7.2171e-05	-7.2792e-05	-6.2072e-05	-5.4088e-05	-9.3716e-05	-0.00010376	-0.00010223	-9.8757e-05	-9.3636e-05	-8.9499e-05	-9.0592e-05	-8.681e-06	-8.6214e-05	0.00027632	0.00053211	0.00099408	1.13e-007	0.0011382	0.0010028	0.00075215	0.00050756	0.00031197	0.00024577	3.2606e-05	-9.1036e-05	-9.5267e-05	-8.0518e-05
-0.00013658	-0.00012863	-0.00011742	-9.6677e-05	-8.5787e-05	-7.6866e-05	-5.488e-06	-5.3607e-05	-7.0655e-05	-9.8094e-05	-8.8059e-05	-7.6733e-05	-8.7197e-05	-9.0627e-05	-1.101e-05	-0.00011131	-0.00010133	-9.2261e-05	-8.4087e-05	-9.6371e-05	-8.8703e-05	-7.7416e-05	-7.0531e-05	-6.3073e-05	-6.4052e-05	-5.3689e-05	-4.7748e-05	-8.6014e-05	-9.642e-06	-9.5276e-05	-9.213e-06	-8.7367e-05	-8.3589e-05	-8.5004e-05	-8.158e-06	-8.1306e-05	-4.7295e-05	0.00044886	0.00092315	0.0011498	0.0011695	0.0011377	0.0010133	0.00076523	0.00052268	0.00027643	3.386e-06	-9.0104e-05	-9.4658e-05	-8.0232e-05
-0.00010173	-9.6888e-05	-9.3993e-05	-9.0945e-05	-8.7936e-05	-6.9917e-05	-3.8186e-05	-2.7385e-05	-3.5083e-05	-5.3495e-05	-7.7062e-05	-6.5879e-05	-4.1344e-05	-3.3561e-05	-2.0969e-05	-1.3403e-05	-6.7575e-06	-1.5601e-05	-2.9852e-05	-2.3866e-05	-3.7979e-05	-2.7731e-05	-2.5645e-05	-2.159e-06	-5.3054e-05	-5.4585e-05	-6.5229e-05	-7.3226e-05	-7.0915e-05	-6.8051e-05	-6.6194e-05	-6.3581e-05	-6.2239e-05	-5.9856e-05	-5.9728e-05	-5.8917e-05	-5.0698e-05	-3.367e-06	4.595e-05	0.0010073	0.0011715	0.0010076	0.00075652	0.00051147	0.00026813	2.324e-06	-4.1725e-05	-5.113e-06	-4.0351e-05	2.9062e-05
-3.5886e-05	-3.1763e-05	-2.9656e-05	-2.5426e-05	-1.7366e-05	1.4982e-05	2.393e-06	3.3226e-05	2.4776e-05	1.4567e-05	-1.8635e-05	-8.1693e-06	1.5614e-05	2.2715e-05	3.4591e-05	4.1405e-05	4.737e-06	3.7846e-05	2.2878e-05	2.8148e-05	1.3355e-05	2.2922e-05	2.4327e-05	3.1821e-05	3.8687e-05	6.4922e-06	-1.7979e-05	-2.551e-06	-2.499e-06	-2.2772e-05	-2.156e-06	-1.9591e-05	-1.8893e-05	-1.7192e-05	-1.7673e-05	-1.7506e-05	-1.81e-009	-1.6153e-05	-1.1525e-05	3.1432e-05	6.6963e-05	7.4289e-05	7.4932e-05	4.341e-06	4.5597e-05	-7.9665e-07	-1.7796e-05	-1.7098e-05	2.0225e-05	9.5334e-05
-1.8834e-05	-1.5321e-05	-1.4825e-05	-7.2999e-06	2.3007e-06	4.3354e-05	5.7567e-05	5.4361e-05	3.5845e-05	-6.5681e-06	-1.2545e-05	-1.322e-06	-1.5194e-05	-1.2856e-05	-1.3052e-05	-1.3582e-05	-1.1522e-05	-1.6926e-05	-2.0431e-05	-2.161e-06	-1.4157e-05	2.2958e-05	3.0775e-05	3.9881e-05	-1.1679e-05	-1.4356e-05	-1.8875e-05	-1.9707e-05	-1.7933e-05	-1.8007e-05	-1.5685e-05	-1.2069e-05	-1.1371e-05	-1.2786e-05	-1.1834e-05	-1.3387e-05	-1.5664e-05	-1.2535e-05	-1.1884e-05	9.1156e-07	4.2066e-05	5.7095e-05	4.4554e-05	3.2986e-05	1.7369e-05	-1.0684e-05	-1.7366e-05	-1.5128e-05	-1.2768e-05	3.723e-06
-1.3819e-05	-1.1488e-05	-9.4877e-06	-6.1536e-06	1.1937e-05	5.9295e-05	6.706e-06	6.0774e-05	-1.6253e-06	-6.2457e-06	-1.4122e-05	-1.5585e-05	-1.5337e-05	-1.3465e-05	-1.4414e-05	-1.5839e-05	-1.6967e-05	-1.9076e-05	-2.0646e-05	-1.9854e-05	-1.6414e-05	-1.7271e-05	-1.9484e-05	-1.8545e-05	-1.6551e-05	-2.0195e-05	-1.9735e-05	-2.0567e-05	-1.9617e-05	-1.6969e-05	-1.744e-06	-1.4361e-05	-1.1693e-05	-1.078e-06	-1.2729e-05	-1.5106e-05	-1.3264e-05	-1.1424e-05	-1.4929e-05	-1.1877e-05	3.6335e-05	5.6701e-05	6.3182e-05	4.8712e-05	3.4063e-05	-3.2684e-06	-1.6435e-05	-1.6633e-05	-6.7497e-06	1.262e-06
-1.7222e-05	-1.3529e-05	-1.2461e-05	-1.2243e-05	-2.6428e-06	8.5342e-06	3.6682e-05	-5.5695e-06	-8.9689e-06	-1.4162e-05	-1.8743e-05	-1.5656e-05	-1.4334e-05	-1.5614e-05	-1.7136e-05	-1.9779e-05	-1.9546e-05	-1.904e-06	-2.0359e-05	-1.6487e-05	-2.0211e-05	-1.8703e-05	-2.6971e-05	-2.6175e-05	-2.3286e-05	-2.1951e-05	-2.1597e-05	-2.2e-009	-1.9151e-05	-2.0551e-05	-1.7834e-05	-1.4433e-05	-1.1765e-05	-1.2284e-05	-1.1762e-05	-1.2061e-05	-1.355e-06	-1.4147e-05	-1.869e-06	-1.3991e-05	-7.1897e-06	3.2628e-05	5.7844e-05	5.6951e-05	6.881e-06	4.2119e-05	1.1292e-05	-8.2859e-06	1.6328e-06	2.1038e-05
-1.6542e-05	-1.2813e-05	-1.6795e-05	-1.5969e-05	-1.5145e-05	-1.9121e-05	-1.8484e-05	-1.7319e-05	-1.9787e-05	-2.0252e-05	-1.5877e-05	-1.4044e-05	-1.5731e-05	-2.02e-009	-1.7029e-05	-1.8346e-05	-1.4459e-05	-1.5278e-05	-1.1869e-05	-1.6129e-05	-9.0343e-06	-1.0321e-05	-2.0523e-05	-2.2701e-05	-2.5471e-05	-2.6751e-05	-2.586e-06	-2.4543e-05	-2.2232e-05	-2.2127e-05	-1.9482e-05	-1.8087e-05	-1.4881e-05	-1.6404e-05	-1.5953e-05	-1.3673e-05	-1.8136e-05	-1.755e-06	-1.8797e-05	-2.18e-009	-2.331e-06	-2.5655e-05	6.3289e-05	7.2784e-05	8.4608e-05	5.3331e-05	2.2504e-05	-2.9126e-06	-5.8183e-06	1.8372e-06
-1.6219e-05	-2.0515e-05	-1.4252e-05	-1.4393e-05	-1.4249e-05	-1.7616e-05	-2.1063e-05	-1.886e-06	-1.6098e-05	-1.538e-06	-1.3119e-05	-1.1787e-05	-1.4871e-05	-1.8624e-05	-1.0366e-05	-5.6294e-06	-8.4685e-07	-9.8334e-06	-1.0401e-05	-2.6596e-06	0.00010875	7.7587e-05	-7.1251e-06	-1.9548e-05	-2.4038e-05	-2.4602e-05	-2.2493e-05	-2.1606e-05	-2.019e-06	-2.0551e-05	-1.701e-06	-1.4433e-05	-1.2732e-05	-1.5723e-05	-1.6025e-05	-1.6647e-05	-1.7957e-05	-1.6654e-05	-1.7579e-05	-2.2051e-05	-1.9871e-05	-1.5876e-05	5.6871e-06	6.4653e-05	9.3564e-05	3.044e-06	3.9839e-06	-9.4323e-06	-1.8679e-05	-1.4426e-05
-2.5032e-05	-2.1446e-05	-1.8981e-05	-1.7473e-05	-1.8584e-05	-2.041e-06	-2.2998e-05	-1.9827e-05	-1.6922e-05	-1.5882e-05	-1.8349e-05	-2.1352e-05	-2.311e-06	-2.414e-06	-1.599e-06	8.7712e-06	3.7232e-05	2.6491e-05	6.0062e-05	0.00016359	0.00018279	1.896e-05	0.00010579	1.9809e-06	-1.3721e-05	-1.5109e-05	-2.5287e-05	-2.6334e-05	-2.6961e-05	-2.5709e-05	-2.4246e-05	-2.1562e-05	-1.789e-06	-9.1317e-06	-9.8275e-06	-1.1882e-05	-1.4124e-05	-2.2672e-05	-2.0875e-05	-1.4814e-05	5.8379e-07	7.5164e-06	2.6034e-05	3.2305e-05	4.4093e-05	1.3102e-05	-5.8315e-06	-2.2221e-05	-2.4947e-05	-2.4707e-05
2.7306e-06	6.1012e-06	-6.6219e-06	-8.2313e-06	-5.5444e-06	-8.3381e-06	-1.0603e-05	-1.0262e-05	-9.2197e-06	-1.0294e-05	-1.8703e-06	2.3983e-06	1.4639e-06	-1.5721e-06	9.0143e-06	1.7082e-05	2.122e-06	2.8783e-05	9.1156e-05	0.00019444	0.00021342	0.00018745	0.00011704	9.0104e-05	4.7991e-06	-5.4725e-06	-1.54e-009	-2.5331e-05	-2.3092e-05	-2.0408e-05	-1.4073e-05	-1.5472e-05	-5.2093e-06	5.4035e-07	-2.6294e-07	-3.07e-010	-1.6954e-05	-1.8374e-05	-1.3317e-05	-7.4709e-06	5.2407e-06	2.6001e-05	4.8781e-05	4.1475e-05	1.0886e-05	8.5172e-06	-6.8703e-06	-1.3122e-05	-2.4159e-05	-2.5065e-05
9.501e-07	1.151e-06	5.8801e-06	6.1693e-06	4.4142e-06	1.3697e-06	5.7353e-07	3.9951e-06	7.581e-07	5.2533e-06	1.1921e-05	1.207e-06	9.8821e-06	1.2399e-05	1.1343e-05	1.7978e-05	2.1829e-05	3.6628e-05	7.1991e-05	0.00012222	0.00012917	1.089e-05	0.00010514	9.4653e-05	5.6885e-05	5.7041e-06	-9.2745e-06	-8.6021e-06	-1.102e-06	-1.1595e-05	-9.1293e-06	-5.7998e-06	-3.3823e-06	-4.1882e-06	-4.7049e-06	-6.2582e-06	-7.0666e-06	-6.7314e-06	-1.0343e-05	-4.6051e-06	2.1253e-05	3.4025e-05	4.0112e-05	3.1983e-05	3.2451e-05	4.0865e-05	1.1327e-05	-4.5604e-06	-1.1048e-05	-1.3244e-05
3.0172e-06	6.2087e-06	7.4205e-06	7.8171e-06	9.6443e-06	7.7103e-06	6.0544e-06	4.8549e-06	6.8646e-06	4.7159e-06	5.33e-010	6.9836e-06	1.264e-06	1.1897e-05	1.274e-06	2.593e-06	2.0682e-05	2.8103e-05	2.5028e-05	3.8285e-05	4.5237e-05	2.7328e-05	6.2764e-05	9.297e-06	8.2784e-05	7.1295e-05	4.5888e-06	-4.8408e-06	-8.0822e-06	-8.2279e-06	-7.0516e-06	-3.937e-07	-4.5645e-06	-3.9016e-06	-2.9138e-06	-3.3566e-06	-6.4577e-06	-4.0805e-06	-5.1132e-06	6.2498e-07	1.0148e-05	3.2915e-05	2.3348e-05	2.9117e-05	2.7471e-05	3.5885e-05	1.5805e-05	3.5713e-06	2.8149e-06	-1.5035e-05
-1.3173e-06	1.91e-010	2.1187e-06	6.7424e-06	6.1695e-06	4.0922e-06	3.9408e-06	2.1323e-06	2.7092e-06	2.7815e-06	1.8552e-06	5.1208e-06	1.1773e-06	-6.407e-08	-3.4519e-06	4.5441e-06	2.1685e-05	7.2181e-06	4.6448e-06	1.0165e-05	1.5934e-05	2.4427e-05	7.0824e-05	0.00011608	0.00011843	8.6663e-05	1.4583e-05	-7.4558e-06	-9.8733e-06	-8.8011e-06	-8.1621e-06	-6.4088e-06	-4.8152e-06	-5.6211e-06	-7.5349e-06	-7.0105e-06	-7.4965e-06	-3.9014e-06	-5.9013e-06	2.9893e-06	1.3086e-05	2.4568e-05	-2.5879e-06	5.259e-07	3.1345e-08	8.5172e-06	1.8528e-05	1.2204e-05	-8.1826e-06	-1.7113e-05
8.8955e-05	9.0355e-05	8.8701e-05	9.1498e-05	8.9098e-05	8.523e-06	8.3287e-05	7.9688e-05	7.8474e-05	7.6791e-05	7.4109e-05	7.5619e-05	6.9956e-05	6.6419e-05	6.1888e-05	6.8201e-05	8.7455e-05	9.3263e-05	9.8607e-05	0.00011029	0.00011566	0.00012283	0.00015827	0.00022949	0.00023811	0.00021655	0.00013068	3.6785e-05	3.2827e-05	3.2359e-05	3.1457e-05	3.1706e-05	3.1795e-05	2.9485e-05	2.6138e-05	2.5194e-05	2.3239e-05	2.5401e-05	2.1969e-05	3.788e-06	5.1344e-05	5.6629e-05	1.9694e-05	2.6179e-05	1.9555e-05	2.6679e-05	3.5364e-05	3.205e-06	6.0389e-06	-4.181e-07
8.0716e-05	8.2689e-05	8.2003e-05	8.4728e-05	8.3188e-05	7.8495e-05	8.2213e-05	8.198e-06	7.6647e-05	8.1304e-05	8.4354e-05	9.1453e-05	8.5575e-05	8.1858e-05	7.5931e-05	6.0284e-05	7.284e-06	7.94e-009	8.392e-06	8.8652e-05	0.00010051	0.00010843	0.00011671	0.00015716	0.00018506	0.00018392	0.00013935	6.5407e-05	5.5932e-05	3.1714e-05	2.8019e-05	3.0488e-05	3.1688e-05	2.8912e-05	2.7034e-05	2.4728e-05	2.3239e-05	2.5903e-05	2.3509e-05	3.1396e-05	4.2711e-05	4.9644e-05	3.3915e-05	3.8037e-05	2.6755e-05	2.7467e-05	3.2785e-05	2.6533e-05	9.4779e-06	8.1419e-06
3.9019e-05	4.221e-06	4.2383e-05	4.5538e-05	4.6076e-05	4.1813e-05	4.9149e-05	5.1567e-05	4.5302e-05	5.4402e-05	6.1571e-05	7.1213e-05	6.6087e-05	6.2729e-05	5.9667e-05	3.5817e-05	4.214e-06	3.8312e-05	3.6455e-05	3.3951e-05	4.5953e-05	5.4768e-05	4.2381e-05	4.2962e-05	7.9381e-05	9.3935e-05	9.5327e-05	6.7305e-05	5.5252e-05	1.889e-06	1.4299e-05	1.838e-06	2.0726e-05	1.8523e-05	1.883e-06	1.6453e-05	1.5716e-05	1.9132e-05	1.81e-009	1.5276e-05	2.0609e-05	2.7326e-05	3.3557e-05	3.5314e-05	2.611e-06	2.4351e-05	3.146e-06	2.399e-06	1.8398e-05	1.7886e-05
2.8881e-05	3.2395e-05	3.0275e-05	3.3036e-05	3.5472e-05	3.2929e-05	3.242e-06	3.0898e-05	3.2657e-05	3.4198e-05	3.474e-06	3.3671e-05	2.9656e-05	2.6154e-05	3.4233e-05	4.9716e-05	5.9514e-05	4.2754e-05	3.1977e-05	3.4811e-05	2.754e-06	3.5424e-05	3.1456e-05	3.0854e-05	4.1302e-05	5.1772e-05	5.3415e-05	3.1304e-05	2.6486e-05	2.3475e-05	2.3003e-05	2.3861e-05	2.4846e-05	2.4183e-05	2.5171e-05	2.523e-06	2.3956e-05	2.6619e-05	2.5121e-05	2.133e-06	1.8459e-05	1.332e-06	1.2171e-05	1.2603e-05	2.2205e-05	3.0906e-05	5.2058e-05	5.2791e-05	4.8954e-05	2.3044e-05
1.2152e-05	1.5952e-05	1.4119e-05	1.7167e-05	1.989e-06	1.7597e-05	1.7374e-05	1.6139e-05	1.8149e-05	1.9976e-05	2.0769e-05	1.9987e-05	1.6223e-05	1.3008e-05	2.1337e-05	3.7107e-05	4.7191e-05	3.0682e-05	2.0192e-05	2.3276e-05	1.6256e-05	2.4391e-05	2.0709e-05	2.0394e-05	3.1093e-05	4.1813e-05	4.3707e-05	1.6151e-05	1.205e-06	1.4555e-05	1.437e-06	1.5443e-05	1.6678e-05	1.6302e-05	1.7541e-05	1.785e-06	1.6827e-05	1.9741e-05	1.8494e-05	1.4954e-05	1.2334e-05	7.4448e-06	6.5468e-06	7.2293e-06	1.7083e-05	2.6034e-05	4.7436e-05	4.8385e-05	4.4799e-05	1.9139e-05
2.3579e-05	2.7272e-05	2.7374e-05	3.1496e-05	2.4546e-05	1.9424e-05	2.0383e-05	1.9542e-05	2.4382e-05	2.4884e-05	2.6537e-05	2.7331e-05	2.3244e-05	2.2608e-05	2.0979e-05	2.2097e-05	2.3548e-05	2.2908e-05	2.0192e-05	2.3312e-05	1.4788e-05	1.9125e-05	2.7945e-05	1.8388e-05	2.7654e-05	1.3836e-05	1.0034e-05	1.8659e-05	2.2224e-05	2.7953e-05	3.1422e-05	1.8774e-05	1.3597e-05	1.6983e-05	1.8401e-05	1.7456e-05	1.5215e-05	1.2792e-05	5.9559e-06	3.1326e-06	6.602e-07	1.0561e-05	1.4428e-05	1.3856e-05	2.568e-06	4.5307e-05	5.632e-06	2.6963e-05	1.9222e-05	1.4411e-05
1.1006e-05	1.4842e-05	1.6627e-05	2.0212e-05	1.7561e-05	1.8135e-05	1.4867e-05	1.6676e-05	1.7683e-05	1.5534e-05	2.3492e-05	3.0089e-05	2.9764e-05	2.9271e-05	2.7248e-05	2.0557e-05	2.7954e-05	2.0043e-05	1.858e-06	1.6111e-05	1.7618e-05	9.3455e-06	1.4762e-05	2.1719e-05	1.8018e-05	8.7132e-06	1.2183e-05	6.0492e-06	7.8229e-06	1.6418e-05	2.0639e-05	2.8088e-05	2.1658e-05	2.6583e-05	2.0013e-05	1.6596e-05	8.5519e-06	7.3827e-06	4.0215e-06	1.8071e-06	1.5393e-07	-5.0777e-07	-2.6954e-06	-2.1204e-06	3.0046e-06	7.4425e-06	1.8599e-05	2.3811e-05	2.2625e-05	1.3945e-05
-2.1987e-05	-1.7792e-05	-1.8766e-05	-1.3139e-05	-1.3461e-05	-1.2099e-05	-9.5284e-06	-8.2203e-06	-6.9629e-06	-5.6009e-06	3.6463e-06	1.422e-06	7.2313e-06	1.4441e-05	2.3164e-05	2.3243e-05	8.6461e-06	-6.4661e-06	-5.3855e-06	-7.7822e-06	-1.2473e-05	-8.7807e-06	-2.2529e-05	-1.3136e-05	-9.8523e-06	1.2263e-06	8.9591e-06	1.5614e-05	2.054e-06	1.9098e-06	-2.9678e-06	2.6543e-06	-3.7324e-07	-7.7704e-06	-1.015e-06	-4.0014e-06	-5.3472e-06	-6.0572e-07	-8.5035e-07	1.5922e-06	-3.9298e-06	-3.0153e-06	-2.5944e-07	2.6798e-06	1.5005e-05	2.5855e-05	3.737e-06	3.8892e-05	1.6212e-05	1.6059e-05
-1.7867e-05	-6.5799e-06	-7.6608e-06	-4.3267e-06	-3.001e-07	-2.2125e-06	-1.5758e-06	-1.7723e-06	-1.6612e-06	-1.9173e-07	6.1897e-06	1.8196e-05	3.2594e-05	3.9409e-05	3.606e-06	3.6498e-05	2.8492e-05	8.2569e-06	1.249e-06	3.5735e-06	-5.8017e-07	3.6139e-06	-3.6503e-06	-1.8521e-06	5.7305e-06	1.989e-06	3.5718e-05	3.2056e-05	2.5913e-05	9.0743e-06	1.1827e-05	2.7085e-05	1.2917e-05	2.5822e-06	5.6098e-07	1.6202e-05	2.4135e-05	1.7556e-05	6.2425e-06	4.243e-07	-9.2075e-07	-1.0809e-06	4.9283e-07	4.7575e-06	1.3465e-05	2.3348e-05	4.2994e-05	6.0242e-05	4.4978e-05	5.7971e-05
1.3907e-05	1.6884e-05	1.394e-06	1.4337e-05	1.6164e-05	1.4875e-05	1.2502e-05	1.1625e-05	1.0447e-05	1.0985e-05	1.2996e-05	2.2996e-05	5.3335e-05	5.9935e-05	4.7631e-05	4.8033e-05	5.4964e-05	3.3548e-05	3.8282e-05	2.1628e-05	1.9659e-05	1.848e-06	2.2213e-05	2.0429e-05	3.0949e-05	4.1419e-05	5.6245e-05	4.2445e-05	2.1543e-05	1.9391e-05	3.0096e-05	5.0191e-05	2.7962e-05	2.0529e-05	1.9296e-05	3.6764e-05	5.4512e-05	3.3712e-05	1.4517e-05	6.8223e-06	3.3421e-06	9.6095e-07	-6.5348e-07	2.7515e-06	7.0167e-06	1.2995e-05	4.1741e-05	7.2673e-05	7.0662e-05	9.0032e-05
6.3951e-05	2.1039e-05	1.0179e-05	1.0683e-05	1.1149e-05	6.3132e-06	6.52e-010	7.6848e-06	6.1839e-06	7.1519e-06	5.9389e-06	9.5986e-06	1.6867e-05	3.1814e-05	3.9535e-05	4.5525e-05	5.5502e-05	3.8634e-05	3.8318e-05	1.7867e-05	1.4609e-05	7.6976e-06	5.7352e-06	1.8638e-05	3.1952e-05	4.253e-06	3.4465e-05	3.3812e-05	5.0288e-06	1.434e-06	1.6949e-05	2.0888e-05	1.109e-06	8.8511e-06	1.317e-06	1.7205e-05	4.3228e-05	1.9598e-05	1.3156e-05	6.3566e-06	2.9481e-06	-1.1884e-06	-3.9491e-06	-4.9145e-06	4.2226e-06	7.9082e-06	3.9806e-05	6.0995e-05	5.4901e-05	6.252e-06
5.9008e-05	1.6167e-05	1.2042e-05	7.7813e-06	6.5636e-06	5.2027e-06	2.1139e-06	4.7474e-06	5.8257e-06	5.1458e-06	1.185e-06	1.1103e-05	9.703e-07	1.9599e-05	3.5809e-05	4.4809e-05	5.7329e-05	4.9596e-05	5.3077e-05	2.8757e-05	-3.0877e-06	-2.5493e-07	7.2002e-07	1.5665e-05	3.2669e-05	4.3246e-05	3.0023e-05	1.3357e-05	2.4138e-06	1.1797e-05	1.4478e-05	1.8524e-05	8.4749e-06	6.5943e-06	9.839e-07	1.5092e-05	1.4248e-05	1.7628e-05	2.0894e-05	2.7098e-05	1.0865e-05	-2.872e-07	-5.597e-07	-7.243e-07	2.718e-07	6.0096e-06	7.4228e-06	9.4461e-06	1.9866e-05	4.0919e-05
1.5485e-06	5.4206e-06	-2.4665e-06	-1.3892e-06	1.5843e-06	-2.6782e-06	-4.5491e-06	-1.0558e-06	2.745e-07	6.2921e-06	7.7301e-06	6.9836e-06	5.7984e-06	2.139e-06	3.2621e-05	4.1155e-05	3.5835e-05	3.9709e-05	4.7273e-05	4.3086e-05	8.1247e-06	1.3929e-06	3.3709e-06	2.9672e-05	4.8789e-05	5.1163e-05	5.0298e-05	3.6068e-05	2.0862e-05	2.8168e-05	2.5583e-05	1.8416e-05	4.7494e-06	4.445e-07	6.9732e-06	1.0542e-05	1.2277e-05	1.9526e-05	2.7915e-05	3.8883e-05	4.2818e-05	9.2359e-06	-7.1015e-06	-8.6759e-06	-4.1957e-06	-4.952e-07	-1.6761e-06	1.2786e-06	9.1913e-06	2.6519e-05
-1.0524e-05	-1.3637e-05	-1.2927e-05	-1.2064e-05	-1.0094e-05	-1.0917e-05	-1.4938e-05	-1.08e-009	-7.5002e-06	3.0979e-07	3.1448e-06	1.4311e-06	3.649e-07	2.2357e-05	3.5129e-05	3.3059e-05	1.47e-009	2.9321e-05	3.6992e-05	4.1975e-05	3.2233e-05	1.4504e-05	1.4333e-05	1.4125e-05	2.4967e-05	3.5795e-05	4.1987e-05	3.1447e-05	3.143e-06	4.1529e-05	5.2557e-05	2.7873e-05	5.0718e-06	1.2926e-06	-3.3458e-07	7.1035e-06	1.4606e-05	2.1138e-05	2.8631e-05	4.2e-009	4.7404e-05	8.5553e-06	-7.818e-07	-1.5267e-05	-6.4525e-06	-7.8178e-06	-1.9268e-06	-1.3722e-06	1.5611e-06	3.0551e-06
-1.3031e-05	-1.052e-06	-8.8787e-06	-6.2253e-06	-6.1892e-06	-5.7947e-06	-9.0627e-06	-9.689e-07	-6.3181e-06	-2.5202e-06	-4.9869e-06	-4.6587e-06	-1.9034e-06	5.0909e-06	3.2111e-06	1.141e-07	2.3413e-06	1.0084e-05	2.6353e-05	3.0225e-05	2.9618e-05	1.1889e-05	1.5371e-05	9.217e-07	9.6709e-06	3.0923e-05	3.8154e-05	2.894e-06	2.8922e-05	3.8879e-05	1.2687e-05	1.2255e-05	3.818e-07	2.5106e-06	7.4031e-06	1.4841e-05	2.9759e-05	4.0124e-05	4.9588e-05	5.117e-06	4.375e-06	4.5273e-05	1.2995e-05	-1.3323e-06	-5.8077e-06	-6.9939e-06	1.1897e-06	1.1237e-05	2.961e-06	3.723e-06
-7.1564e-06	-8.7293e-06	-5.2248e-06	-4.1834e-06	-5.8668e-06	-5.7589e-06	-4.9431e-06	-2.4887e-06	-2.2343e-06	-4.8128e-06	-4.2704e-06	-1.2556e-06	-1.7243e-06	4.698e-08	-1.4458e-06	-2.6561e-06	-2.3156e-06	5.4628e-06	2.1732e-05	3.4703e-05	3.4382e-05	3.4421e-05	1.4082e-05	1.157e-07	-2.3654e-06	6.8896e-07	8.6725e-06	6.2641e-06	6.6408e-06	3.6651e-06	7.9938e-06	1.2971e-05	1.2057e-05	1.0857e-05	1.6645e-05	2.677e-06	5.0822e-05	5.3808e-05	5.883e-06	5.3893e-05	3.8985e-05	2.7971e-05	4.2584e-05	2.815e-06	6.5152e-06	1.7109e-06	7.1362e-06	1.464e-06	2.4738e-05	3.2358e-05
-1.0882e-05	-6.9382e-06	-7.2309e-06	-3.3236e-06	-1.3532e-06	-4.0394e-06	-5.5879e-06	-3.2768e-06	-1.9477e-06	-2.7709e-06	-2.8375e-06	-7.3423e-08	-2.405e-07	-4.2946e-06	-5.7803e-06	-7.8146e-06	-6.9008e-06	1.0925e-06	1.686e-06	3.1479e-05	3.8001e-05	4.7389e-05	3.7832e-05	3.5761e-05	1.0377e-06	2.5517e-06	4.1231e-06	5.4044e-06	4.3123e-06	4.7077e-08	2.2264e-06	4.1588e-06	5.9315e-06	8.4213e-06	2.2234e-05	4.4681e-05	5.4584e-05	6.4878e-05	7.2335e-05	5.6544e-05	1.9605e-05	2.6789e-05	4.5056e-05	4.5452e-05	3.4206e-05	4.0394e-06	8.999e-07	6.7953e-06	1.9687e-05	2.7486e-05
-1.0416e-05	-6.5799e-06	-6.9443e-06	-3.4669e-06	-4.2906e-06	-5.2932e-06	-5.4088e-06	-8.0509e-07	-1.4462e-06	-2.0545e-06	-2.6584e-06	-1.1123e-06	-4.8409e-06	-7.9485e-06	-9.1476e-06	-7.3131e-06	-6.3277e-06	-4.8899e-06	1.446e-06	3.3557e-05	4.1081e-05	5.2941e-05	4.3277e-05	4.1099e-05	5.3722e-06	7.1728e-06	5.7709e-06	4.6163e-06	9.22e-010	1.5701e-05	9.3192e-06	8.8158e-06	1.0194e-05	2.9763e-06	2.664e-06	4.0597e-05	5.7844e-05	6.8066e-05	6.8072e-05	2.0399e-05	-7.7746e-07	-1.0896e-05	-4.3074e-06	2.5929e-05	1.2605e-05	7.6574e-06	-1.1029e-06	7.4759e-06	2.0225e-05	3.0817e-05
4.0919e-06	6.9201e-07	3.1934e-06	2.9094e-06	3.4112e-06	2.8385e-06	5.7353e-07	-1.1275e-06	1.9569e-06	3.9278e-06	2.894e-07	2.5416e-06	9.2653e-07	-2.5035e-06	-3.4877e-06	-6.3817e-06	-5.0739e-06	2.6686e-06	1.0054e-05	2.3383e-05	3.2878e-05	4.2087e-05	4.8686e-05	1.3229e-05	5.9096e-06	4.4156e-08	1.8305e-06	1.0133e-05	1.0653e-05	1.0364e-05	7.8863e-06	7.4545e-06	6.4688e-06	9.5676e-06	2.3559e-05	5.4246e-05	7.5253e-05	8.003e-06	3.3432e-05	5.5685e-06	-5.112e-07	-7.6722e-06	-2.8745e-06	6.6203e-06	6.7301e-06	-9.3994e-07	-4.8284e-06	3.3205e-06	1.8147e-05	4.3069e-05
1.2904e-05	8.5729e-06	1.0609e-05	1.1722e-05	1.2044e-05	7.9969e-06	6.2693e-06	6.8967e-06	1.0232e-05	9.4087e-06	7.1211e-06	9.6703e-06	8.9866e-06	8.2791e-06	4.8947e-06	2.7889e-06	2.1622e-06	4.0299e-06	9.6241e-06	3.4381e-05	4.3446e-05	5.2476e-05	4.5211e-05	1.3193e-05	5.9454e-06	1.4054e-06	-3.9053e-07	-1.1224e-07	1.9122e-06	2.1964e-06	7.0624e-06	8.2784e-06	8.3316e-06	1.4189e-05	2.9434e-05	4.572e-06	7.0381e-05	5.6065e-05	4.6865e-05	9.0074e-06	8.8946e-06	2.7879e-06	1.1419e-05	1.554e-06	5.6913e-06	-1.9071e-06	2.4435e-06	1.2169e-05	3.7097e-05	5.7434e-05
8.9995e-06	1.2549e-05	1.0107e-05	1.0325e-05	1.0898e-05	8.1044e-06	9.3858e-06	9.1894e-06	1.1271e-05	1.0734e-05	1.1778e-05	1.0423e-05	9.703e-07	7.7059e-06	7.1515e-06	4.58e-010	7.3207e-06	5.7135e-06	5.7553e-06	1.3389e-05	4.2443e-05	6.0786e-05	6.6812e-05	2.4728e-05	3.7602e-06	8.3225e-07	1.9021e-06	1.1057e-06	5.2795e-06	5.098e-07	8.3162e-06	7.9202e-06	8.7256e-06	1.7449e-05	2.5601e-05	5.8544e-05	5.8918e-05	5.2626e-05	4.0489e-05	2.1939e-05	2.1755e-05	1.5648e-05	1.2565e-05	2.3216e-06	-2.3329e-06	-1.9071e-06	2.0495e-06	5.2907e-06	2.1586e-05	4.6723e-05
-3.3592e-06	2.2632e-07	1.8322e-06	3.3393e-06	3.0888e-06	1.3697e-06	2.902e-07	3.3145e-06	5.6108e-06	5.7548e-06	3.0015e-06	4.1536e-06	3.2908e-06	4.1046e-09	-1.9473e-06	-1.7964e-06	-3.032e-07	-1.9166e-06	-3.881e-07	4.7198e-06	2.5678e-05	7.4184e-05	8.0711e-05	6.0013e-05	3.5033e-05	1.4839e-05	1.8237e-05	1.8874e-05	9.4708e-06	1.1725e-05	1.8561e-05	2.4936e-05	2.4774e-05	3.3497e-05	3.9607e-05	4.6687e-05	2.915e-06	2.5795e-05	3.2966e-05	3.6698e-05	4.2926e-05	3.7464e-05	4.305e-06	2.2858e-06	-9.2825e-06	-8.4626e-06	-7.8017e-06	-6.9247e-06	-6.1407e-06	1.0184e-05
-1.5933e-05	-1.2132e-05	-1.1171e-05	-1.2028e-05	-8.5176e-06	-9.0187e-06	-7.7014e-06	-9.2233e-06	-6.2106e-06	-8.6816e-06	-7.7452e-06	-8.2051e-06	-9.7485e-06	-1.4683e-05	-1.5166e-05	-1.4872e-05	-1.1128e-05	-1.2699e-05	-1.2443e-05	2.6421e-06	4.1117e-05	7.5115e-05	7.0789e-05	4.6687e-05	3.6502e-05	3.1031e-05	3.8226e-05	1.7799e-05	1.9609e-05	1.7313e-05	2.8198e-05	3.9516e-05	3.6739e-05	4.0375e-05	2.5852e-05	2.5265e-05	1.9299e-05	2.7157e-05	3.4506e-05	4.0316e-05	3.4973e-05	4.0975e-05	1.9616e-06	-5.2728e-06	-1.2363e-05	-1.38e-009	-1.2494e-05	-1.1689e-05	-9.8662e-06	-3.6436e-06
-1.862e-06	-1.4783e-05	-1.5542e-05	-1.0811e-05	-6.7982e-06	-9.0904e-06	-1.0925e-05	-1.3021e-05	-1.3447e-05	-1.0724e-05	-1.1113e-05	-1.1608e-05	-1.3868e-05	-1.6617e-05	-1.556e-06	-1.5731e-05	-1.6215e-05	-1.2771e-05	-9.4693e-06	-1.585e-07	2.0842e-05	3.7717e-05	4.4459e-05	3.6585e-05	3.6144e-05	3.9305e-05	4.6537e-05	5.5269e-05	4.2033e-05	4.6437e-05	4.2383e-05	5.1552e-05	6.2208e-05	2.6082e-05	2.1159e-05	1.9032e-05	-1.2634e-06	7.8842e-06	2.1145e-05	3.5409e-05	4.2317e-05	3.0622e-05	6.2602e-06	-9.7147e-06	-1.1683e-05	-1.3155e-05	-5.5091e-06	-2.6618e-06	-2.2719e-06	-2.7123e-06
-1.9264e-05	-1.5464e-05	-8.9504e-06	-6.5118e-06	-1.1741e-06	-4.5051e-06	-9.0985e-06	-1.1086e-05	-1.0868e-05	-1.0652e-05	-8.6408e-06	-6.6647e-06	-8.4231e-06	-1.2999e-05	-1.2694e-05	-1.3045e-05	-1.2346e-05	-4.3884e-06	-8.0364e-06	-8.9285e-06	-7.9596e-06	-7.097e-07	-1.2319e-05	-1.6181e-05	-5.5178e-06	2.5084e-05	3.6972e-05	4.6385e-05	5.8691e-05	7.3017e-05	5.6676e-05	4.8901e-05	1.6141e-05	1.9598e-05	2.5923e-05	3.3111e-05	4.0434e-05	2.859e-06	3.5044e-05	4.1248e-05	3.7373e-05	-6.3468e-06	-5.5612e-06	-9.9297e-06	-8.3869e-06	4.5713e-07	2.1752e-05	1.9906e-05	1.2702e-05	-2.4052e-07
-1.0165e-05	-1.0055e-05	-5.7264e-06	-4.5416e-06	-4.5772e-06	-7.0485e-06	-9.4926e-06	-1.1444e-05	-9.0406e-06	-4.5979e-06	-3.9122e-06	-5.6975e-06	-9.7485e-06	-1.1029e-05	-1.0867e-05	-1.1863e-05	-1.2346e-05	-9.3677e-06	-1.1117e-05	-1.0755e-05	-6.6342e-06	-9.318e-07	-8.7013e-06	-1.4963e-05	-1.0282e-05	-9.5562e-06	1.684e-06	5.5162e-05	6.8148e-05	6.9041e-05	5.5709e-05	4.0769e-05	1.5854e-05	2.472e-06	3.5165e-05	4.2389e-05	4.3909e-05	3.776e-06	5.2203e-05	5.117e-06	-1.8163e-06	-5.3796e-06	-1.638e-06	-1.6449e-05	-4.5539e-06	3.8715e-05	4.9765e-05	4.0468e-05	3.2225e-05	6.7448e-06
-1.5467e-05	-1.5141e-05	-1.4933e-05	-1.5217e-05	-1.5467e-05	-1.8118e-05	-1.4293e-05	-1.3164e-05	-1.3912e-05	-1.0974e-05	-1.1614e-05	-7.5245e-06	-1.3582e-05	-1.6009e-05	-1.7638e-05	-1.9493e-05	-1.7827e-05	-1.5314e-05	-1.2908e-05	-1.1902e-05	-1.3691e-05	-1.0966e-05	1.8663e-06	1.2262e-05	-1.0246e-05	-9.4488e-06	1.6912e-05	4.0546e-05	5.0667e-05	5.4354e-05	3.3929e-05	4.016e-06	1.5496e-05	2.3001e-05	3.1691e-05	3.8985e-05	5.05e-009	8.089e-06	9.5548e-05	7.0264e-05	-7.4163e-07	-5.4871e-06	-1.6344e-05	-1.5196e-05	-3.2643e-06	3.6208e-05	3.6797e-05	3.8534e-05	3.4589e-05	4.0239e-05
-1.7724e-05	-2.0981e-05	-2.0879e-05	-1.7653e-05	-1.7151e-05	-1.93e-009	-2.0705e-05	-1.9469e-05	-1.3733e-05	-1.2156e-05	-1.5626e-05	-1.7268e-05	-1.7343e-05	-1.8158e-05	-1.9178e-05	-2.1141e-05	-2.1445e-05	-1.8538e-05	-1.7852e-05	-1.921e-06	-2.0103e-05	-1.0751e-05	3.944e-07	1.4375e-05	-1.4698e-06	9.2505e-06	3.1276e-05	4.2803e-05	4.669e-06	2.7594e-05	3.2281e-05	4.256e-06	1.5253e-06	1.0463e-05	2.6281e-05	3.3612e-05	2.417e-06	4.4996e-05	6.9756e-05	7.2915e-05	3.6549e-05	9.0568e-06	9.8783e-06	1.8191e-05	3.0122e-05	3.0405e-05	3.1495e-05	2.7214e-05	3.5313e-06	1.1294e-05
-1.8082e-05	-1.4318e-05	-8.628e-07	-8.3746e-06	-1.167e-06	-1.3174e-05	-1.483e-06	-1.4418e-05	-1.5274e-05	-1.6419e-05	-1.3513e-05	-1.2934e-05	-1.4083e-05	-1.6653e-05	-1.7602e-05	-1.7487e-05	-1.5641e-05	-1.9255e-05	-2.1362e-05	-2.0571e-05	-2.0282e-05	-1.7342e-05	-1.8158e-05	-1.7292e-05	-6.6283e-06	2.3723e-05	4.5641e-05	5.4338e-05	2.2689e-05	3.261e-06	3.4431e-05	4.9111e-06	-6.1048e-06	2.7613e-06	1.5571e-05	3.0567e-05	1.1382e-05	2.1568e-05	3.6978e-05	4.7731e-05	5.4568e-05	6.1644e-05	3.5133e-05	3.1445e-05	3.4707e-05	5.7588e-06	6.9571e-06	-1.28e-009	-3.8839e-06	3.8074e-06
8.104e-07	1.1386e-08	3.0143e-06	-6.3327e-06	-1.1849e-05	-1.0308e-05	-1.0997e-05	-1.388e-06	-1.076e-06	-1.1404e-05	-9.2497e-06	-9.029e-07	-1.3367e-05	-1.2032e-05	-1.316e-06	-1.6018e-05	-1.4531e-05	-1.4741e-05	-1.5917e-05	-1.5627e-05	-2.1966e-05	-2.4614e-05	-2.192e-06	-1.7077e-05	-1.1715e-05	-5.9382e-06	3.729e-07	1.9518e-05	3.9741e-05	4.9554e-05	3.8228e-05	1.1861e-05	1.7395e-05	2.0744e-05	1.6609e-05	2.3761e-05	1.02e-009	2.8948e-05	2.7485e-05	4.2215e-05	7.4844e-05	0.00010431	7.683e-06	5.4694e-05	1.4181e-05	-1.3406e-05	-1.6793e-05	-1.5271e-05	-1.6171e-05	-1.8761e-05
-7.1922e-06	-3.6783e-06	-1.571e-07	-3.4669e-06	3.3049e-07	-1.0304e-06	-5.1222e-06	-3.9933e-06	-3.5239e-06	-2.556e-07	-2.8375e-06	-3.584e-07	-2.7274e-06	-6.1215e-06	-7.6789e-06	-7.8862e-06	-6.0769e-06	-7.2542e-06	-7.8572e-06	-1.3156e-05	-1.7739e-05	-1.3796e-05	-1.737e-06	-1.5106e-05	-1.2682e-05	-1.0344e-05	-1.0421e-05	-7.0976e-06	1.9609e-05	4.2604e-05	3.6186e-05	2.2966e-05	1.4099e-05	1.7377e-05	2.4132e-05	1.2656e-05	1.2564e-05	2.9915e-05	3.7014e-05	4.6728e-05	6.7393e-05	8.4463e-05	5.9242e-05	1.3713e-05	-1.1253e-05	-1.7597e-05	-1.5253e-05	-1.4877e-05	-1.2839e-05	-9.1961e-06
-7.228e-07	-5.147e-07	-7.1593e-06	-6.4402e-06	-3.6458e-06	-4.2544e-06	-5.1222e-06	-4.7455e-06	-4.3478e-06	-3.8814e-06	-2.0853e-06	-3.3691e-06	-5.1275e-06	-7.7694e-06	-6.9983e-06	-7.2056e-06	-7.4382e-06	-7.5766e-06	-9.5051e-06	-1.1723e-05	-1.5303e-05	-1.6303e-05	-1.7729e-05	-1.5608e-05	-1.3255e-05	-1.2494e-05	-1.1388e-05	-1.1396e-05	-1.5625e-06	3.3039e-05	3.7046e-05	2.2966e-05	1.6213e-05	2.6332e-05	3.3016e-05	2.0143e-05	5.6861e-06	5.1617e-06	1.7634e-05	4.6657e-05	7.4879e-05	9.195e-06	8.8114e-05	7.4442e-06	-1.8775e-05	-1.7454e-05	-1.5253e-05	-1.3444e-05	-7.287e-07	-1.131e-06
-5.7235e-06	-2.2812e-06	-2.4665e-06	1.4049e-06	3.1246e-06	1.6205e-06	8.2428e-07	-6.9762e-07	4.5361e-06	3.7129e-06	7.447e-08	1.7177e-06	-4.3472e-07	-1.2855e-06	-1.6608e-06	-3.5517e-06	-1.6708e-06	-3.2062e-06	-5.8512e-06	-9.1077e-06	-1.1972e-05	-1.0894e-05	-1.2534e-05	-9.9121e-06	-9.8165e-06	-5.7949e-06	-4.3668e-06	-2.1899e-06	-7.4732e-06	-5.3263e-06	2.2622e-06	7.6336e-06	1.2666e-05	1.075e-06	4.7522e-06	-5.0044e-06	-7.9772e-07	-4.2954e-06	2.7319e-06	3.5803e-05	8.6987e-05	9.9293e-05	4.2477e-05	-3.5533e-06	-1.1575e-05	-1.4338e-05	-5.3658e-06	-5.3485e-06	-6.0691e-06	-1.045e-06
4.0919e-06	1.4085e-06	4.0532e-06	6.9216e-06	7.7457e-06	5.7401e-06	2.9378e-06	7.0758e-06	1.5247e-05	1.4101e-05	6.2255e-06	5.9447e-06	9.8105e-06	3.1923e-06	4.035e-07	2.0366e-06	1.9473e-06	5.5513e-07	2.0279e-07	-2.0865e-06	-4.4132e-06	-4.1237e-06	-5.0832e-06	-5.3269e-06	-5.6969e-06	4.6294e-06	6.9531e-06	1.2497e-05	5.0288e-06	7.1399e-06	1.4693e-05	2.0064e-05	2.5025e-05	2.3108e-05	1.9941e-05	4.4169e-06	-1.9799e-06	-1.4296e-06	-1.925e-07	1.1265e-06	7.7124e-06	4.8246e-05	2.2165e-05	-4.7354e-06	-1.5448e-06	-5.2744e-06	-4.112e-07	-4.3813e-06	-4.2779e-06	-5.5781e-06
5.1307e-06	5.134e-07	6.704e-07	7.7455e-06	8.3189e-06	5.2027e-06	5.123e-07	1.0407e-05	1.1665e-05	6.8295e-06	5.9389e-06	9.3479e-06	1.0061e-05	3.1923e-06	5.244e-08	6.3951e-07	1.2309e-06	-5.3855e-08	-3.1287e-06	-3.8418e-06	-4.9863e-06	-4.9477e-06	-7.8774e-06	-7.4404e-06	-5.0879e-06	1.4412e-06	3.8723e-06	2.1524e-05	3.1251e-05	0.00013023	0.00014179	0.00011295	0.00011419	6.3086e-05	3.0616e-05	3.8437e-06	4.9189e-07	-3.0775e-06	-9.8079e-08	-7.1843e-06	-7.2971e-06	-3.1944e-06	-1.2224e-05	-7.4579e-06	-9.5332e-06	-9.2507e-06	-8.3749e-06	-8.3576e-06	-6.1049e-06	-7.2975e-06
-9.5565e-06	-6.0426e-06	-7.1593e-06	-3.4311e-06	-9.233e-08	-4.2185e-06	-5.9461e-06	-6.9307e-06	-3.2374e-06	-4.4188e-06	-4.6287e-06	-1.2556e-06	-4.7334e-06	-7.0529e-06	-9.7566e-06	-1.0107e-05	-6.7575e-06	-8.7945e-06	-1.0114e-05	-1.1221e-05	-1.3763e-05	-1.4405e-05	-1.6725e-05	-1.4712e-05	-1.2897e-05	-9.4846e-06	-9.776e-07	1.7871e-05	0.00011712	0.00014506	0.00013982	1.496e-05	0.00012017	0.00012714	6.8301e-05	3.7266e-05	8.3012e-06	2.9049e-06	-2.4265e-06	-1.4671e-05	-1.808e-06	-2.0497e-05	-2.2075e-05	-2.2933e-05	-1.7772e-05	-1.4445e-05	-1.2279e-05	-1.4161e-05	-1.2123e-05	-1.174e-06
-2.4781e-05	-2.1016e-05	-1.4431e-05	-1.2136e-05	-1.3389e-05	-1.7437e-05	-2.3033e-05	-2.5666e-05	-2.405e-06	-2.4766e-05	-2.4761e-05	-2.2498e-05	-2.2394e-05	-2.4355e-05	-2.276e-06	-2.2645e-05	-2.0406e-05	-2.2228e-05	-2.2079e-05	-2.0356e-05	-2.1536e-05	-2.0423e-05	-2.6254e-05	-2.811e-06	-2.3787e-05	-1.8154e-05	-1.7263e-05	-8.5663e-06	1.4307e-05	0.00015125	0.00011808	0.00011639	0.00012526	0.00013412	6.0778e-05	3.3326e-05	4.5607e-07	-1.2391e-05	-1.414e-06	-2.2624e-05	-2.639e-06	-2.8449e-05	-2.8559e-05	-2.673e-06	-2.4292e-05	-1.5663e-05	-1.9587e-05	-1.9749e-05	-1.6386e-05	-1.8689e-05
-1.7688e-05	-1.4138e-05	-1.5148e-05	-1.45e-009	-1.1563e-05	-1.0523e-05	-1.1463e-05	-1.3415e-05	-1.3948e-05	-1.3768e-05	-1.1829e-05	-8.7066e-06	-1.3044e-05	-1.454e-06	-1.4879e-05	-1.6555e-05	-1.4388e-05	-1.3559e-05	-1.581e-06	-1.8565e-05	-1.9315e-05	-2.0638e-05	-2.3782e-05	-2.1447e-05	-1.6444e-05	-1.5359e-05	-1.3215e-05	-1.3187e-05	-1.5032e-05	1.3194e-05	2.3827e-05	3.4894e-05	1.1162e-05	1.9813e-05	2.7893e-05	8.9663e-06	-7.7473e-06	-9.0598e-06	-1.0737e-05	-1.2199e-05	-1.4318e-05	-1.5052e-05	-1.8206e-05	-1.8885e-05	-1.6805e-05	-1.5126e-05	-1.3103e-05	-1.262e-06	-1.2481e-05	-1.4605e-05
-1.776e-06	-1.4318e-05	-1.0133e-05	-9.4135e-06	-1.0667e-05	-1.2888e-05	-1.3755e-05	-1.277e-06	-1.1727e-05	-1.1619e-05	-8.8915e-06	-8.8857e-06	-1.2041e-05	-1.4002e-05	-1.6205e-05	-1.4478e-05	-1.5104e-05	-1.5923e-05	-1.7959e-05	-1.8027e-05	-1.9065e-05	-1.9384e-05	-2.4248e-05	-2.2163e-05	-1.5906e-05	-8.6607e-06	-8.0565e-06	-1.0357e-05	-3.282e-07	6.2802e-06	1.6842e-05	1.9849e-05	3.5672e-06	-6.1226e-06	-7.6065e-06	-7.1538e-06	-6.5651e-06	-1.0206e-05	-1.131e-06	-1.4098e-05	-1.5608e-05	-1.6807e-05	-2.0213e-05	-1.756e-06	-1.3689e-05	-1.6129e-05	-1.5181e-05	-1.4018e-05	-4.7436e-06	-9.5185e-06
-1.7796e-05	-1.4353e-05	-1.0168e-05	-9.4493e-06	-1.0703e-05	-1.2923e-05	-1.3791e-05	-1.2806e-05	-1.1763e-05	-1.1691e-05	-8.9632e-06	-8.9574e-06	-1.2113e-05	-1.411e-06	-1.6276e-05	-1.4585e-05	-1.5212e-05	-1.5995e-05	-1.8031e-05	-1.8099e-05	-1.9136e-05	-1.9492e-05	-2.432e-06	-2.2235e-05	-1.5978e-05	-8.7682e-06	-8.164e-07	-1.0465e-05	-3.3895e-06	2.483e-07	1.3045e-05	1.9777e-05	3.4598e-06	-6.2301e-06	-7.714e-07	-7.2612e-06	-6.6368e-06	-1.0314e-05	-1.1418e-05	-1.4205e-05	-1.568e-06	-1.6914e-05	-2.032e-06	-1.7667e-05	-1.3796e-05	-1.6236e-05	-1.5253e-05	-1.4089e-05	-4.8511e-06	-9.5902e-06
-1.4106e-05	-1.0592e-05	-9.5594e-06	-4.2192e-06	-2.0338e-06	-7.7291e-06	-1.2394e-05	-1.1086e-05	-5.7807e-06	-5.4576e-06	-6.6705e-06	-6.9513e-06	-9.9635e-06	-1.3608e-05	-1.0079e-05	-8.9609e-06	-9.5159e-06	-1.0442e-05	-1.3016e-05	-1.4015e-05	-1.6342e-05	-1.659e-06	-2.0272e-05	-1.8402e-05	-1.63e-009	-1.3389e-05	-1.1675e-05	-1.3259e-05	-1.2453e-05	-1.3458e-05	-2.7887e-06	3.2585e-07	1.0696e-05	-2.2896e-06	-7.714e-07	-9.2673e-06	-7.1025e-06	-7.2687e-06	-1.131e-06	-1.4349e-05	-7.727e-07	-6.92e-010	-1.4159e-05	-1.7273e-05	-1.5336e-05	-1.3585e-05	-9.951e-07	-1.2656e-05	-9.8662e-06	-1.1202e-05
-9.6639e-06	-2.3937e-07	3.1959e-05	2.6588e-05	9.5368e-06	5.9192e-06	-3.761e-07	-5.9635e-06	-2.1627e-06	-2.7351e-06	-6.0257e-06	-6.3423e-06	-9.3903e-06	-1.0169e-05	-9.6133e-06	-8.531e-07	1.1592e-06	-1.4509e-06	-7.3199e-06	-1.2797e-05	-1.319e-06	-7.1328e-06	-1.1316e-05	-1.6289e-05	-1.6264e-05	-1.3353e-05	-1.171e-06	-1.3331e-05	-1.256e-06	-1.2347e-05	-2.9678e-06	1.1091e-07	1.0445e-05	-2.5762e-06	-8.0364e-06	-9.5897e-06	-7.4607e-06	-7.6627e-06	-1.174e-06	-1.485e-06	-8.2285e-06	-7.4573e-06	-1.4732e-05	-1.7882e-05	-1.5945e-05	-1.423e-06	-1.0632e-05	-1.1582e-05	-1.0583e-05	-1.1954e-05
2.5227e-05	3.8914e-05	5.7894e-05	6.8572e-05	2.3257e-05	-1.3169e-06	1.4691e-06	-5.6053e-06	-4.8852e-06	-9.2906e-06	-9.5721e-06	-9.244e-07	-9.1396e-06	-1.1531e-05	-1.273e-06	-4.4831e-06	2.0548e-06	-6.5735e-06	-1.2335e-05	-1.226e-06	-5.058e-07	-8.2075e-06	-1.8015e-05	-2.0623e-05	-1.8485e-05	-1.5825e-05	-1.6331e-05	-1.4011e-05	-1.3169e-05	-1.4103e-05	-1.1064e-05	-9.0954e-06	-8.1825e-06	-7.663e-07	-9.5768e-06	-1.0664e-05	-9.9682e-06	-1.017e-06	-1.3782e-05	-1.5889e-05	-1.7399e-05	-1.7452e-05	-1.8636e-05	-1.7954e-05	-1.3617e-05	-1.4158e-05	-1.1133e-05	-1.1689e-05	-1.3735e-05	-1.2886e-05
3.2427e-05	3.6192e-05	6.4127e-05	1.4838e-05	-3.395e-07	-7.0127e-06	-1.0316e-05	-9.2592e-06	-9.9361e-06	-9.219e-07	-1.0074e-05	-7.7752e-06	-9.9635e-06	-1.3179e-05	-1.1512e-05	-1.0824e-05	-1.0161e-05	-1.209e-06	-1.4377e-05	-1.3979e-05	-7.8163e-06	-1.505e-06	-1.977e-06	-1.7936e-05	-1.519e-06	-1.4464e-05	-1.2749e-05	-1.4155e-05	-1.1915e-05	-9.6966e-06	-9.38e-010	-6.2296e-06	-3.8838e-06	-5.0838e-06	-4.9915e-06	-4.1805e-06	-1.0613e-05	-8.5941e-06	-9.9134e-06	-1.288e-06	-1.679e-06	-1.7846e-05	-1.8959e-05	-1.8455e-05	-1.5086e-05	-1.4015e-05	-1.2781e-05	-1.0041e-05	-1.0189e-05	-9.9842e-06
5.5998e-05	4.4574e-05	1.9242e-05	-1.64e-010	-7.8001e-07	-9.9143e-06	-1.003e-06	-1.0155e-05	-7.536e-07	-6.8905e-06	-9.8945e-06	-7.9902e-06	-1.2005e-05	-1.1925e-05	-1.1404e-05	-1.2364e-05	-1.2203e-05	-1.406e-06	-1.5165e-05	-9.2509e-06	-1.6485e-05	-1.6339e-05	-1.8552e-05	-1.8044e-05	-1.6193e-05	-1.3353e-05	-1.1101e-05	-1.3868e-05	-1.1736e-05	-1.2885e-05	-1.0132e-05	-5.155e-07	-1.4479e-06	6.12e-011	-3.7019e-06	-1.027e-06	-1.1616e-05	-8.7732e-06	-1.1955e-05	-1.6355e-05	-1.7865e-05	-1.8061e-05	-1.4194e-05	-1.43e-009	-1.5945e-05	-1.6988e-05	-1.3068e-05	-1.2907e-05	-1.0833e-05	-1.3889e-05
4.8118e-05	1.2478e-05	8.7459e-06	3.0169e-06	8.9279e-06	3.0534e-06	-4.295e-08	-4.9605e-06	-4.2404e-06	-9.219e-07	-2.3718e-06	-6.6289e-06	-9.3903e-06	-9.453e-07	-1.1225e-05	-1.4155e-05	-1.1988e-05	-1.3738e-05	-1.5738e-05	-1.4983e-05	-1.4694e-05	-1.6375e-05	-1.9627e-05	-1.4712e-05	-1.2969e-05	-1.2279e-05	-1.3931e-05	-1.3259e-05	-1.0339e-05	-1.0986e-05	-8.0546e-06	-7.4476e-06	9.2449e-08	-3.7583e-06	-9.0752e-06	-9.9837e-06	-1.244e-06	-9.633e-07	-1.1167e-05	-1.6319e-05	-1.4748e-05	-1.2437e-05	-1.3657e-05	-1.7345e-05	-1.8023e-05	-1.6379e-05	-1.5074e-05	-1.3803e-05	-1.3628e-05	-1.3853e-05
1.6522e-05	6.6027e-06	5.2241e-09	5.8099e-07	1.663e-06	1.1078e-05	3.7617e-06	-6.9307e-06	9.1804e-07	-3.0217e-06	-8.1392e-06	-1.0534e-05	-8.1365e-06	-7.7335e-06	-1.3088e-05	-1.3869e-05	-1.2632e-05	-1.4992e-05	-1.495e-06	-1.3872e-05	-1.7417e-05	-1.9456e-05	-1.6761e-05	-1.5285e-05	-1.6157e-05	-1.4965e-05	-1.3072e-05	-1.1969e-05	-1.2417e-05	-1.3816e-05	-8.986e-07	-7.6984e-06	-5.3167e-06	-3.2568e-06	-5.2064e-06	-7.2612e-06	-1.115e-06	-7.0896e-06	-1.0487e-05	-1.288e-06	-1.3745e-05	-1.1434e-05	-1.8099e-05	-1.9458e-05	-1.8489e-05	-1.7705e-05	-1.4966e-05	-1.4662e-05	-1.5025e-05	-1.439e-06
1.7992e-06	-6.0258e-08	4.6621e-06	8.3545e-06	2.4511e-05	2.5299e-05	2.6903e-05	1.0935e-06	-4.2404e-06	-9.0757e-06	-1.208e-06	-7.3454e-06	-9.4261e-06	-1.3931e-05	-1.4736e-05	-1.4478e-05	-1.385e-06	-1.4741e-05	-1.538e-06	-1.7454e-05	-1.9638e-05	-1.8883e-05	-1.9806e-05	-1.9799e-05	-1.9883e-05	-1.7437e-05	-1.4361e-05	-1.5122e-05	-1.4029e-05	-1.2455e-05	-1.1135e-05	-9.5611e-06	-7.1079e-06	-6.2659e-06	-7.6065e-06	-8.3359e-06	-9.0727e-06	-1.0099e-05	-8.588e-07	-1.3023e-05	-1.2348e-05	-1.3798e-05	-2.1108e-05	-2.0855e-05	-1.8095e-05	-1.6881e-05	-1.5396e-05	-1.3552e-05	-1.2517e-05	-1.0056e-05
1.0182e-05	1.3946e-05	1.0824e-05	2.1179e-05	3.0851e-05	3.8195e-05	2.6581e-05	2.1441e-05	-2.641e-08	-1.3733e-05	-1.6163e-05	-1.519e-06	-1.7415e-05	-2.0737e-05	-1.9214e-05	-1.9457e-05	-1.9152e-05	-2.101e-06	-2.3942e-05	-2.5156e-05	-2.2468e-05	-2.1533e-05	-2.6541e-05	-2.3023e-05	-2.0778e-05	-2.1342e-05	-1.9018e-05	-1.8991e-05	-1.5856e-05	-1.5679e-05	-1.4395e-05	-1.1818e-05	-7.9676e-06	-6.1943e-06	-7.7498e-06	-1.3709e-05	-1.3407e-05	-1.1675e-05	-1.1848e-05	-1.657e-06	-1.7112e-05	-2.1034e-05	-2.2971e-05	-1.9387e-05	-1.6948e-05	-1.9532e-05	-1.579e-06	-1.5809e-05	-1.506e-06	-1.4856e-05
3.3287e-05	2.1863e-05	2.1857e-05	-1.7128e-07	1.5484e-06	2.2577e-05	3.0449e-05	1.9794e-07	-1.4629e-05	-1.6276e-05	-1.6629e-05	-1.6014e-05	-1.8776e-05	-1.8767e-05	-1.9178e-05	-2.0424e-05	-2.0191e-05	-2.1941e-05	-2.4192e-05	-2.1144e-05	-2.2002e-05	-2.4399e-05	-2.4571e-05	-2.2629e-05	-2.3142e-05	-1.9981e-05	-1.8803e-05	-1.7056e-05	-1.6715e-05	-1.7864e-05	-1.5792e-05	-1.0743e-05	-6.2481e-06	-7.3406e-06	-1.2049e-05	-1.1811e-05	-1.2906e-05	-1.0636e-05	-1.3818e-05	-1.5029e-05	-1.9154e-05	-2.0604e-05	-1.9998e-05	-1.9888e-05	-1.5301e-05	-1.2797e-05	-8.3032e-06	-1.0364e-05	-1.3556e-05	-1.1453e-05
1.9961e-05	2.369e-06	1.111e-06	7.9246e-06	9.6085e-06	3.0529e-05	3.8366e-05	2.8892e-05	-8.1092e-06	-1.2121e-05	-1.1829e-05	-1.2002e-05	-1.197e-06	-1.3859e-05	-1.7244e-05	-1.9887e-05	-1.4997e-05	-1.5422e-05	-1.7028e-05	-1.3406e-05	-1.4873e-05	-1.9671e-05	-2.3603e-05	-2.0086e-05	-1.8665e-05	-1.7007e-05	-1.7012e-05	-1.9026e-05	-1.625e-06	-1.4891e-05	-1.3213e-05	-1.0134e-05	-9.4721e-06	-9.06e-010	-8.2872e-06	-9.8763e-06	-1.2189e-05	-1.2033e-05	-1.217e-06	-1.5638e-05	-1.6611e-05	-1.781e-06	-2.2648e-05	-2.082e-06	-1.591e-06	-8.9642e-06	-7.0494e-06	-1.2441e-05	-1.0583e-05	-1.2528e-05
2.3366e-06	1.8603e-05	1.9851e-05	3.7729e-05	4.7365e-05	7.7922e-05	5.4844e-05	4.0462e-05	-7.3211e-06	-1.341e-06	-1.3083e-05	-1.322e-06	-1.2793e-05	-9.8112e-06	-9.8283e-06	-1.394e-06	-1.3815e-05	-1.7213e-05	-1.6813e-05	-9.2151e-06	-1.5446e-05	-1.505e-06	-2.1991e-05	-2.4778e-05	-2.0635e-05	-1.9981e-05	-1.8552e-05	-1.8453e-05	-1.7145e-05	-1.5751e-05	-1.4037e-05	-1.0958e-05	-1.0654e-05	-1.078e-06	-9.0394e-06	-1.0915e-05	-1.2834e-05	-1.3824e-05	-1.2887e-05	-1.6283e-05	-1.7757e-05	-1.8455e-05	-2.3257e-05	-2.1393e-05	-1.7665e-05	-9.5373e-06	-7.5868e-06	-1.3588e-05	-1.1622e-05	-1.2026e-05
-1.3282e-05	-5.5411e-06	2.8341e-05	0.00010755	0.00016669	0.00017418	9.253e-06	4.4116e-05	7.8676e-06	-1.5703e-05	-3.1746e-05	-2.8122e-05	-2.6012e-05	-2.2851e-05	-1.9608e-05	-2.3648e-05	-2.9827e-05	-3.5411e-05	-2.9136e-05	-2.1144e-05	-2.1787e-05	-3.314e-06	-3.4673e-05	-3.6815e-05	-3.5644e-05	-3.2662e-05	-3.3347e-05	-3.2317e-05	-2.8823e-05	-2.5888e-05	-2.7291e-05	-2.3818e-05	-2.158e-06	-2.3604e-05	-2.1541e-05	-2.2737e-05	-2.4011e-05	-2.3031e-05	-2.4923e-05	-2.8355e-05	-2.7143e-05	-3.024e-06	-3.4147e-05	-3.0169e-05	-2.5474e-05	-2.8201e-05	-2.5641e-05	-2.394e-06	-2.1759e-05	-2.0767e-05
-2.1736e-05	-9.4815e-06	9.2785e-05	0.00017805	0.00018808	0.00018858	0.00016575	4.3185e-05	5.2884e-06	-1.1261e-05	-2.58e-009	-3.02e-009	-3.1672e-05	-3.0803e-05	-3.1644e-05	-4.138e-06	-4.4658e-05	-4.4653e-05	-3.8235e-05	-3.6225e-05	-4.303e-06	-4.1809e-05	-4.7461e-05	-4.6451e-05	-4.3275e-05	-4.2943e-05	-4.0655e-05	-3.8371e-05	-3.4233e-05	-3.7316e-05	-3.4097e-05	-3.0983e-05	-3.1145e-05	-2.8941e-05	-2.8348e-05	-2.9507e-05	-3.1247e-05	-3.0123e-05	-3.2302e-05	-3.1615e-05	-3.4737e-05	-3.8014e-05	-3.687e-06	-3.4396e-05	-3.3892e-05	-3.3431e-05	-3.0441e-05	-2.8167e-05	-2.4768e-05	-2.7179e-05
-2.2845e-06	2.1648e-05	6.5883e-05	0.00014072	0.00017024	0.00016164	0.00011832	6.4284e-05	2.6603e-05	1.0483e-05	1.6403e-06	-2.3609e-05	-2.4507e-05	-4.4451e-05	-4.6116e-05	-4.5679e-05	-4.2902e-05	-4.15e-009	-4.0527e-05	-2.7126e-05	-2.7483e-05	-2.9486e-05	-4.7318e-05	-4.3155e-05	-4.2021e-05	-3.9289e-05	-3.7717e-05	-3.8048e-05	-3.6346e-05	-3.1656e-05	-2.7721e-05	-2.5681e-05	-2.8924e-05	-2.9837e-05	-3.2109e-05	-2.9794e-05	-3.0674e-05	-2.4965e-05	-2.6571e-05	-3.183e-06	-3.2337e-05	-3.2497e-05	-3.3861e-05	-3.4647e-05	-3.0812e-05	-2.9741e-05	-2.7826e-05	-2.8812e-05	-2.6524e-05	-2.5603e-05
-1.0595e-05	1.5468e-07	4.8939e-05	9.0101e-05	0.00010035	7.7134e-05	8.5544e-05	9.1724e-05	0.00010305	2.2878e-05	1.3999e-05	-2.0456e-05	-3.9553e-05	-4.241e-06	-4.0206e-05	-3.3643e-05	-3.0902e-05	-2.9572e-05	-2.8634e-05	-8.0412e-08	4.1941e-05	-1.7772e-05	-4.2016e-05	-3.5955e-05	-3.0486e-05	-2.779e-06	-3.3741e-05	-3.4752e-05	-3.0722e-05	-2.7787e-05	-2.8008e-05	-2.8798e-05	-2.8064e-05	-2.9049e-05	-2.6449e-05	-2.7429e-05	-2.4655e-05	-2.3425e-05	-2.761e-06	-2.8857e-05	-2.9256e-05	-3.0169e-05	-3.3932e-05	-3.2534e-05	-2.8447e-05	-2.881e-06	-2.7719e-05	-2.5588e-05	-2.3335e-05	-2.048e-06
-9.5206e-06	2.9063e-05	4.335e-06	6.3987e-05	7.4089e-05	7.1152e-05	7.9419e-05	0.00011684	0.00012296	7.5895e-05	7.3718e-06	-2.7191e-05	-3.4108e-05	-4.2016e-05	-4.1065e-05	-3.1744e-05	-1.5856e-05	-7.5049e-06	6.3716e-05	7.1958e-05	8.9227e-05	7.7444e-05	4.6247e-06	-6.9031e-06	4.1185e-06	4.1956e-05	5.2125e-05	-3.2926e-05	-3.2621e-05	-3.5954e-05	-3.4778e-05	-3.2846e-05	-2.9855e-05	-3.1234e-05	-2.91e-009	-2.922e-06	-3.0674e-05	-2.9192e-05	-3.1049e-05	-3.4588e-05	-3.574e-06	-3.7226e-05	-3.7515e-05	-3.5292e-05	-3.2209e-05	-3.189e-06	-3.0549e-05	-2.6985e-05	-2.5664e-05	-2.6355e-05
-8.0162e-05	-6.8051e-05	-5.1973e-05	-3.9898e-05	-2.9008e-05	-3.3163e-05	-2.0239e-05	-1.0047e-05	-3.1657e-06	-4.9448e-05	-5.9688e-05	-6.0183e-05	-5.1661e-05	-3.9687e-05	-7.7506e-06	1.1768e-06	-2.4812e-05	-3.9673e-05	-3.1034e-05	1.7465e-06	5.8957e-05	6.9348e-05	1.8882e-05	3.0388e-05	0.00016274	0.00024822	0.00027265	0.00014837	4.948e-09	-3.3304e-05	-4.4128e-05	-4.1945e-05	-4.1533e-05	-3.5998e-05	-3.4545e-05	-3.6636e-05	-3.5366e-05	-3.2309e-05	-3.3234e-05	-3.2869e-05	-3.3627e-05	-3.547e-06	-3.5079e-05	-3.5543e-05	-3.1671e-05	-2.5872e-05	-2.3814e-05	-2.2328e-05	-1.9968e-05	-1.8832e-05
-7.289e-06	-4.8994e-05	-5.1901e-05	-4.0364e-05	-3.6459e-05	-4.1151e-05	-3.2598e-05	-5.787e-06	-5.8977e-05	-5.9514e-05	-5.8864e-05	-5.9718e-05	-5.1697e-05	-4.4272e-05	-2.036e-06	-1.1934e-05	-6.1127e-06	-2.9966e-05	-2.1828e-05	2.127e-06	8.0235e-05	9.0519e-05	9.744e-06	0.00013384	0.00021887	0.00031367	0.00036908	0.00042152	0.00036666	0.00013331	-3.1841e-05	-5.2727e-05	-5.3498e-05	-5.6919e-05	-5.611e-06	-5.5514e-05	-5.8293e-05	-5.2763e-05	-5.2685e-05	-5.5509e-05	-5.6875e-05	-5.8504e-05	-6.0262e-05	-5.6355e-05	-5.4383e-05	-4.6219e-05	-4.1833e-05	-4.1457e-05	-3.9993e-05	-3.2982e-05
-8.8688e-05	-6.7944e-05	-6.7842e-05	-5.5983e-05	-7.1207e-05	-7.2496e-05	-7.7877e-05	-7.5423e-05	-6.8756e-05	-7.198e-06	-6.9539e-05	-6.9032e-05	-6.033e-06	-6.0106e-05	-4.737e-06	-3.7977e-05	-2.6997e-05	-3.9064e-05	-4.042e-06	-9.2509e-06	7.4145e-05	9.3815e-05	0.00010138	0.00013692	0.00018932	0.00030851	0.00040727	0.00055599	0.00056432	0.00037299	0.00014086	-2.3639e-05	-5.6973e-05	-6.4262e-05	-6.6355e-05	-6.8947e-05	-6.6066e-05	-6.2865e-05	-6.4328e-05	-6.6148e-05	-6.7837e-05	-6.8821e-05	-6.2447e-05	-5.8935e-05	-5.6389e-05	-5.4423e-05	-5.2221e-05	-5.1846e-05	-4.8877e-05	-5.0464e-05
-7.8192e-05	-7.3317e-05	-8.8655e-05	-8.7076e-05	-8.5894e-05	-9.707e-06	-9.0308e-05	-7.2808e-05	-6.3777e-05	-7.2051e-05	-8.3044e-05	-7.7951e-05	-6.6312e-05	-6.7235e-05	-5.1633e-05	-4.2168e-05	-2.2842e-05	-8.7945e-06	-2.1935e-05	4.9462e-05	7.2354e-05	9.1558e-05	0.00016289	0.00013334	0.00010876	3.6655e-05	0.00036084	6.472e-05	0.00065821	0.00057199	0.00033466	9.5434e-05	-5.8943e-05	-7.3899e-05	-7.5562e-05	-8.0769e-05	-8.0968e-05	-7.6155e-05	-7.5612e-05	-7.6429e-05	-7.7258e-05	-7.7454e-05	-7.5666e-05	-7.2153e-05	-6.8604e-05	-6.5886e-05	-6.1822e-05	-5.9978e-05	-5.8262e-05	-6.0494e-05
-3.4417e-05	-6.54e-009	-7.0028e-05	-6.8628e-05	-6.2466e-05	-7.898e-06	-6.2259e-05	-5.0777e-05	-4.0708e-05	-3.5728e-05	-6.5813e-05	-6.6381e-05	-4.944e-06	-4.1801e-05	-1.4449e-05	-1.3725e-05	-2.8171e-06	2.2586e-05	4.0933e-05	8.8616e-05	1.378e-05	0.00019695	0.00019556	0.00014785	-1.0282e-05	-5.6018e-05	-4.5419e-05	0.00022718	0.00058675	0.00037855	0.00013656	-3.5031e-05	-4.5223e-05	-6.0859e-05	-6.2128e-05	-6.7479e-05	-6.7857e-05	-6.3187e-05	-6.3647e-05	-6.3748e-05	-6.472e-06	-6.506e-06	-6.3558e-05	-6.2839e-05	-5.7858e-05	-5.951e-06	-5.7702e-05	-5.5822e-05	-4.945e-06	-4.921e-06
-4.8279e-06	-4.543e-08	-4.2588e-05	-3.1122e-05	-2.0518e-05	-1.6756e-05	-8.9911e-06	-1.5098e-05	-1.205e-06	-1.3697e-05	-3.0098e-05	-4.8255e-05	-3.2352e-05	1.4739e-07	2.1006e-06	2.5739e-06	-4.5724e-06	3.9583e-06	5.6444e-05	9.3488e-05	0.00015278	0.00021944	0.00020999	0.00016204	3.6528e-06	-4.2477e-05	-3.392e-06	-2.2752e-05	2.774e-06	3.6407e-05	-3.4635e-05	-3.349e-06	-4.2142e-05	-4.1336e-05	-4.9017e-05	-4.8958e-05	-4.8298e-05	-4.8894e-05	-5.05e-009	-4.8452e-05	-4.9209e-05	-5.3561e-05	-5.3921e-05	-5.3382e-05	-4.8651e-05	-4.5037e-05	-3.9899e-05	-3.9702e-05	-3.8488e-05	-4.0003e-05
1.9067e-06	6.137e-07	-5.3323e-06	-1.8262e-05	-4.4339e-06	-3.8555e-07	-3.1878e-06	-1.7785e-05	-1.8426e-05	-2.8993e-05	-2.4868e-05	-9.1007e-06	-7.5712e-07	6.488e-07	6.7575e-06	7.0517e-06	3.8817e-06	8.7585e-06	2.0156e-05	9.7428e-05	0.00015657	0.00017381	0.00018008	0.00015089	-6.9148e-06	-4.1152e-05	-3.7717e-05	-4.052e-06	-3.8567e-05	-3.9429e-05	-3.6426e-05	-3.8434e-05	-3.6769e-05	-3.5712e-05	-3.802e-06	-3.9394e-05	-3.8411e-05	-3.6034e-05	-3.9646e-05	-4.2434e-05	-3.7818e-05	-4.0593e-05	-4.2351e-05	-4.1812e-05	-4.0269e-05	-4.0559e-05	-3.6782e-05	-3.6944e-05	-3.4834e-05	-3.2803e-05
-4.6846e-06	1.8383e-06	-9.1295e-06	-3.4669e-06	6.4919e-06	5.561e-07	-1.2932e-05	-8.8651e-06	-1.4701e-05	-2.645e-06	-3.0313e-05	-1.6337e-05	1.2461e-05	1.9491e-05	1.034e-06	1.0777e-05	1.23e-009	1.449e-06	2.8252e-05	3.696e-06	0.00011717	0.00014733	0.00015164	1.5808e-05	-1.8772e-05	-2.9653e-05	-3.6679e-05	-3.7618e-05	-3.4806e-05	-3.556e-06	-3.245e-06	-2.8332e-05	-2.6846e-05	-2.5932e-05	-2.6843e-05	-2.9937e-05	-2.9097e-05	-2.6899e-05	-3.001e-06	-3.355e-06	-2.854e-06	-3.1996e-05	-3.3932e-05	-3.3537e-05	-3.3821e-05	-3.3968e-05	-2.8901e-05	-2.9242e-05	-2.724e-06	-2.7537e-05
3.6654e-05	4.2676e-05	4.9977e-05	3.6368e-05	4.475e-06	5.1843e-05	5.2086e-05	2.8999e-05	2.2662e-05	1.0448e-05	6.0822e-06	1.9593e-05	3.7322e-05	4.3922e-05	3.6598e-05	4.4629e-05	1.9536e-05	1.9863e-05	2.6461e-05	3.6423e-05	4.3696e-05	4.0941e-05	3.7438e-05	1.4089e-05	-6.4133e-06	-7.3711e-06	-9.2028e-06	-1.1504e-05	-1.0984e-05	-9.5175e-06	-8.4128e-06	-7.0894e-06	-4.3495e-06	-1.5015e-06	-2.6989e-06	-7.1179e-06	-9.001e-07	-7.5911e-06	-1.2278e-05	-1.1877e-05	-1.4533e-05	-1.5302e-05	-1.9102e-05	-1.9315e-05	-1.222e-06	-1.466e-06	-1.6327e-05	-1.4053e-05	-1.3162e-05	-1.2599e-05
0.00011546	0.00010648	5.8324e-05	5.0302e-05	2.7555e-05	3.4613e-05	3.6969e-05	3.9244e-05	2.5241e-05	2.1624e-05	1.2494e-05	2.2423e-05	2.7113e-05	3.3641e-05	2.9397e-05	2.6145e-05	2.0826e-05	1.8789e-05	2.6031e-05	3.0297e-05	4.5559e-05	4.6565e-05	1.4118e-05	-5.8642e-06	-1.0031e-05	-1.2995e-05	-1.3e-009	-1.5193e-05	-1.2703e-05	-9.8041e-06	-6.5859e-06	-6.2655e-06	-5.675e-07	-7.3048e-06	-7.1408e-06	-6.0791e-06	-9.8608e-06	-5.9074e-06	-1.0343e-05	-1.1161e-05	-1.4175e-05	-1.4658e-05	-1.8027e-05	-1.9458e-05	-1.6554e-05	-1.62e-009	-1.5253e-05	-1.1761e-05	-7.6452e-06	-9.1961e-06
0.00015867	0.00014986	0.00010188	3.4935e-05	-2.2845e-06	-2.6536e-05	-1.3648e-05	-4.7814e-06	2.4226e-06	-2.6337e-07	-1.1757e-05	-1.6854e-06	1.9483e-05	1.4118e-05	2.2376e-05	8.5444e-07	-7.8322e-06	1.779e-09	1.6681e-05	3.2016e-05	3.9398e-05	4.2624e-05	3.0811e-05	2.6483e-05	1.2168e-06	-3.1336e-05	-3.5389e-05	-3.4681e-05	-3.4197e-05	-3.1727e-05	-3.0372e-05	-2.5108e-05	-2.0183e-05	-2.0738e-05	-1.2837e-05	-1.919e-06	-2.5157e-05	-2.3819e-05	-2.4636e-05	-3.0755e-05	-3.2731e-05	-3.3321e-05	-3.404e-06	-3.282e-06	-2.6549e-05	-3.035e-06	-2.754e-06	-2.523e-06	-2.4052e-05	-2.2737e-05
8.2615e-05	8.6164e-05	1.0967e-05	7.4589e-06	3.7694e-06	-7.7291e-06	-1.1749e-05	6.7176e-06	8.799e-07	-2.0545e-06	-1.0464e-06	8.8822e-06	1.6008e-05	5.1625e-06	-1.8282e-05	-1.1898e-05	-8.7994e-06	8.1136e-06	1.7362e-05	2.5425e-05	3.2233e-05	3.2809e-05	5.4486e-06	7.0677e-06	-2.5614e-05	-2.7145e-05	-2.3926e-05	-2.4866e-05	-2.5599e-05	-2.553e-06	-2.0807e-05	-1.9341e-05	-1.4272e-05	-1.2571e-05	-1.1332e-05	-1.7506e-05	-1.9139e-05	-1.7227e-05	-2.2344e-05	-2.5095e-05	-2.6032e-05	-2.6407e-05	-2.8237e-05	-2.4474e-05	-2.3217e-05	-2.0857e-05	-2.1486e-05	-2.0466e-05	-1.6995e-05	-1.9656e-05
7.3086e-05	4.264e-06	1.5051e-05	1.3943e-05	1.5877e-05	-3.3946e-06	4.3349e-06	1.313e-06	2.5564e-05	2.9792e-05	4.6852e-06	1.3682e-05	-6.9902e-06	-1.4826e-05	-1.5058e-05	-1.3475e-05	-1.4889e-05	-1.1266e-05	1.1666e-05	1.9371e-05	1.4931e-05	2.3639e-05	1.1073e-05	-7.6911e-06	-2.4504e-05	-2.7611e-05	-2.7401e-05	-2.9451e-05	-2.911e-06	-2.5315e-05	-2.4175e-05	-2.2529e-05	-1.4881e-05	-9.5616e-06	-1.8067e-05	-1.9692e-05	-2.0393e-05	-2.2744e-05	-2.4314e-05	-2.5848e-05	-2.6355e-05	-2.8413e-05	-3.1282e-05	-2.7841e-05	-2.2358e-05	-2.5156e-05	-2.2883e-05	-1.9248e-05	-1.9717e-05	-2.263e-06
1.6594e-05	2.0502e-05	2.1821e-05	1.7346e-05	3.5042e-05	4.2064e-05	4.4026e-05	3.1184e-05	4.2114e-05	5.1822e-05	5.9243e-05	3.5892e-05	4.3233e-05	1.6339e-05	7.7247e-06	8.6279e-06	1.882e-06	3.6055e-05	4.6808e-05	3.0798e-05	3.8395e-05	3.4099e-05	5.2949e-05	1.6596e-05	-1.1234e-09	-2.1987e-05	-3.4744e-05	-3.5505e-05	-3.1761e-05	-3.0402e-05	-2.7148e-05	-2.5466e-05	-2.4446e-05	-2.2708e-05	-2.6485e-05	-2.5459e-05	-2.6375e-05	-2.4141e-05	-2.7645e-05	-3.0863e-05	-3.1298e-05	-3.1351e-05	-3.4649e-05	-3.3895e-05	-2.877e-06	-2.9025e-05	-2.5211e-05	-2.3331e-05	-2.2476e-05	-2.2665e-05
-2.5963e-05	-2.2091e-05	-1.9339e-05	-7.7298e-06	2.7627e-05	3.5043e-05	4.9973e-05	3.2044e-05	4.3296e-05	4.7595e-05	5.652e-06	4.1767e-05	2.9728e-05	2.2178e-05	1.4244e-05	1.2962e-05	1.4306e-05	1.7177e-05	8.5496e-05	5.8346e-05	5.2867e-05	5.8888e-05	6.8997e-05	6.9112e-05	5.6946e-06	-3.0297e-05	-3.607e-06	-3.6185e-05	-3.305e-06	-3.248e-06	-2.8688e-05	-2.8189e-05	-2.2691e-05	-2.6076e-05	-2.6234e-05	-2.8002e-05	-2.7378e-05	-2.6756e-05	-2.9186e-05	-2.9681e-05	-3.1406e-05	-3.4933e-05	-3.7013e-05	-3.4396e-05	-2.3791e-05	-2.7914e-05	-2.6788e-05	-2.6914e-05	-2.4947e-05	-2.3203e-05
-1.2315e-05	-8.6218e-06	-1.5578e-05	-4.7924e-06	1.4874e-05	3.121e-06	-6.4443e-07	-1.5277e-05	-4.5628e-06	4.1147e-05	6.372e-06	5.323e-06	4.7496e-05	1.1181e-05	1.9403e-05	1.8658e-05	4.8713e-08	1.7248e-05	9.5669e-05	6.834e-06	3.3308e-05	4.2481e-05	6.8102e-05	9.9693e-06	-1.6444e-05	-2.1413e-05	-2.6577e-05	-2.7624e-05	-2.4668e-05	-2.5315e-05	-2.0628e-05	-2.0308e-05	-1.4953e-05	-1.8517e-05	-1.8819e-05	-2.0766e-05	-2.0285e-05	-1.9842e-05	-2.2415e-05	-2.3089e-05	-2.4958e-05	-2.9488e-05	-3.0852e-05	-2.8414e-05	-2.6621e-05	-2.5156e-05	-2.342e-06	-2.2615e-05	-1.9682e-05	-1.937e-06
6.5312e-05	3.8306e-05	9.2116e-06	1.0361e-05	9.2503e-06	4.4316e-08	-1.2788e-05	-1.1122e-05	-6.1748e-06	3.2472e-06	4.4591e-05	4.8036e-05	2.646e-07	9.2463e-06	1.4137e-05	-7.0981e-06	-7.0441e-06	1.0514e-05	2.7643e-05	3.5276e-05	-4.8072e-06	-1.9921e-05	-2.4714e-05	-2.2235e-05	-1.8557e-05	-2.0267e-05	-2.1168e-05	-2.2e-009	-1.3778e-05	-1.2849e-05	-1.4288e-05	-1.3215e-05	-1.5132e-05	-1.5007e-05	-1.341e-06	-1.5644e-05	-1.5449e-05	-1.3251e-05	-1.7615e-05	-2.008e-06	-2.1769e-05	-2.6013e-05	-2.6016e-05	-2.4044e-05	-1.8847e-05	-1.989e-06	-1.9229e-05	-1.7958e-05	-1.6207e-05	-1.7937e-05
0.00010583	7.8785e-05	3.1278e-05	2.3937e-05	2.1716e-05	-4.1469e-06	-1.3648e-05	-1.4955e-05	-1.5704e-05	-9.8638e-06	2.0232e-05	3.0196e-05	1.7226e-05	-1.3918e-07	1.2167e-05	2.3351e-05	5.1597e-05	5.5399e-05	6.2677e-05	3.979e-06	1.1205e-05	-1.487e-06	-2.4463e-05	-2.7429e-05	-2.9913e-05	-2.65e-009	-2.4678e-05	1.3894e-05	2.38e-009	2.3403e-05	1.6161e-05	-8.8089e-06	-1.5096e-05	-1.7442e-05	-1.907e-06	-1.8151e-05	-2.1431e-05	-2.4571e-05	-2.4207e-05	-2.531e-06	-2.7107e-05	-2.9381e-05	-2.9849e-05	-2.6802e-05	7.9123e-06	1.3282e-05	1.4551e-05	-1.348e-06	-2.0756e-05	-2.4671e-05
-7.5862e-06	-4.1082e-06	-1.8575e-06	-3.252e-07	6.1337e-06	1.2981e-06	6.3409e-06	4.9981e-06	4.1779e-06	9.0505e-06	1.7653e-05	1.1318e-05	1.2999e-05	1.5909e-05	2.4131e-05	3.2342e-05	3.7841e-05	4.4975e-05	4.9136e-05	2.3419e-05	-4.5923e-06	-2.2895e-05	-2.8511e-05	-2.116e-06	-1.7769e-05	-2.1557e-05	-1.1961e-05	9.8464e-06	3.5335e-05	3.2574e-05	-4.544e-07	-1.4397e-05	-1.3448e-05	-1.0815e-05	-1.3446e-05	-1.7363e-05	-2.1611e-05	-1.4469e-05	-1.5573e-05	-1.7e-009	-2.2701e-05	-2.4115e-05	-3.0422e-05	-2.107e-06	-9.3541e-06	3.1438e-06	-4.9717e-06	-1.2334e-05	-2.3658e-05	-2.1089e-05
-2.5103e-05	-2.159e-06	-2.2026e-05	-2.0912e-05	-7.3713e-06	1.0361e-05	4.288e-06	3.9925e-05	3.5917e-05	2.7535e-05	2.6322e-05	2.0775e-05	2.4892e-05	3.1456e-05	3.5415e-05	5.097e-06	4.6116e-05	4.6838e-05	4.1327e-05	3.2052e-05	-2.0211e-05	-3.0023e-05	-2.3532e-05	-1.593e-06	-1.3649e-05	-4.8993e-06	1.3329e-05	4.4415e-05	5.5037e-05	5.1524e-05	1.3308e-06	-6.9103e-06	-1.2338e-05	-1.4254e-05	-1.7923e-05	-2.159e-06	-2.2721e-05	-2.192e-06	-2.2308e-05	-2.9502e-05	-3.0868e-05	-2.7769e-05	-3.1747e-05	-1.798e-07	1.6331e-05	4.6023e-05	1.4372e-05	-4.4171e-06	-1.1335e-05	-1.765e-06
-2.3276e-05	-2.141e-06	-1.9411e-05	-2.0447e-05	-1.0954e-05	6.6356e-06	6.509e-06	6.5574e-05	4.935e-06	4.7488e-05	4.0364e-05	2.6614e-05	3.1196e-05	3.4465e-05	3.0329e-05	-6.9907e-06	-2.1301e-05	-2.2586e-05	-2.6413e-05	-2.6804e-05	-2.8557e-05	-2.9307e-05	-2.2815e-05	-1.8187e-05	-6.1268e-06	4.3428e-06	4.3635e-05	5.2153e-05	6.2058e-05	3.7553e-05	5.9161e-06	-1.3681e-05	-1.5168e-05	-1.8266e-05	-2.0825e-05	-2.202e-06	-2.3724e-05	-2.1741e-05	-2.2917e-05	-2.7173e-05	-2.6641e-05	-2.2288e-05	-2.3687e-05	6.262e-07	4.5454e-05	7.0024e-05	6.5097e-05	2.7895e-05	-3.0958e-06	-9.3752e-06
-3.4955e-05	-3.2909e-05	-3.0766e-05	-3.2447e-05	-2.865e-06	-4.1469e-06	3.9226e-05	4.8164e-05	3.3588e-05	3.5237e-05	1.4751e-05	1.6333e-05	1.0491e-05	1.2793e-05	-2.448e-06	-3.3213e-05	-3.3624e-05	-3.5267e-05	-3.6623e-05	-3.7372e-05	-3.9519e-05	-4.0018e-05	-3.4816e-05	-9.1599e-06	3.5965e-05	4.6577e-05	5.5457e-05	5.3299e-05	5.5108e-05	3.0998e-05	2.5726e-05	-1.4934e-05	-2.398e-06	-2.5001e-05	-2.7416e-05	-2.9722e-05	-3.0387e-05	-3.0338e-05	-2.9831e-05	-3.4553e-05	-3.4343e-05	-2.913e-06	-2.0714e-05	0.00010742	0.00023255	0.00035159	0.00019499	8.5175e-05	5.5732e-06	1.0721e-05
-3.954e-06	-3.9608e-05	-3.3381e-05	-3.2591e-05	-2.2847e-05	-1.2028e-05	1.6264e-05	2.5345e-05	2.5958e-05	4.2503e-06	9.4495e-06	-9.4231e-06	-1.9751e-06	4.3744e-06	-2.7847e-05	-2.0746e-05	-3.4484e-05	-4.3506e-05	-4.479e-06	-3.7873e-05	-3.7191e-05	-2.7838e-05	-5.9071e-06	2.025e-06	3.6036e-05	4.6792e-05	4.4961e-05	2.1668e-05	2.14e-009	3.1427e-05	2.6478e-05	-1.4075e-05	-2.9783e-05	-2.4679e-05	-3.0461e-05	-3.5453e-05	-3.6083e-05	-3.4135e-05	-3.7031e-05	-3.6129e-05	-3.4379e-05	-2.7195e-05	5.7737e-05	0.00010957	0.00023478	0.00035392	0.00019739	7.9264e-05	5.6449e-06	1.3408e-05
-5.1039e-05	-4.7131e-05	-3.7035e-05	-1.4894e-05	4.6292e-06	2.3011e-06	6.0902e-06	9.1894e-06	-1.7065e-05	-1.4771e-05	-5.9183e-06	2.7207e-06	-1.5552e-05	-6.5156e-06	1.8498e-06	-4.4114e-06	-7.0356e-07	-1.3272e-05	-7.4632e-06	4.5692e-07	2.0985e-05	3.0373e-05	4.9976e-05	6.0443e-05	6.5769e-05	3.1854e-05	1.5801e-05	1.6187e-05	2.6343e-05	4.5219e-05	1.9958e-05	-2.6474e-06	-3.1682e-05	-3.5067e-05	-3.63e-009	-3.7495e-05	-3.8268e-05	-3.1807e-05	-3.7067e-05	-4.143e-06	-4.1042e-05	-4.0915e-05	-3.4255e-05	9.7072e-05	0.00010907	6.6084e-05	1.8707e-05	2.2665e-05	1.872e-06	9.6465e-06
-3.7713e-05	-3.205e-06	-2.1918e-05	-6.476e-07	3.3396e-06	1.0755e-05	1.0926e-05	1.4204e-05	-1.3746e-06	4.3577e-06	-1.0038e-05	-1.7483e-05	-1.0859e-05	-5.3334e-06	3.1036e-06	1.1673e-05	-6.9008e-06	-1.3523e-05	-1.2443e-05	1.9973e-06	4.4341e-05	5.3729e-05	5.6209e-05	5.7721e-05	3.3421e-05	2.9347e-05	3.0811e-05	1.11e-009	1.1405e-05	2.892e-06	1.3308e-06	-2.6183e-05	-3.3115e-05	-3.7431e-05	-3.8629e-05	-4.0684e-05	-3.9128e-05	-3.8112e-05	-3.7425e-05	-4.0857e-05	-4.2761e-05	-4.396e-06	-4.5324e-05	-4.6254e-05	-3.4251e-05	1.281e-07	1.2474e-05	1.113e-06	2.1192e-05	-3.1063e-06
-1.4321e-05	-1.0413e-05	-1.5112e-05	-1.2028e-05	-2.392e-07	5.2027e-06	-1.8624e-06	1.2879e-05	1.7611e-05	1.2669e-05	-4.2346e-06	-2.4019e-06	-1.0071e-05	-2.98e-009	-2.1363e-05	-1.2794e-05	-5.862e-07	-7.899e-07	-1.6311e-05	3.8178e-05	4.5774e-05	3.3884e-05	4.0698e-05	5.1201e-05	5.7028e-05	6.1014e-05	2.9521e-05	1.2748e-05	2.7003e-06	-1.5321e-05	-1.4861e-05	-3.7359e-05	-4.2429e-05	-4.2375e-05	-4.2498e-05	-4.5806e-05	-4.5397e-05	-4.1658e-05	-4.0398e-05	-4.5765e-05	-4.6988e-05	-4.5931e-05	-4.7832e-05	-4.8045e-05	-4.0126e-05	-1.595e-06	-4.7568e-06	-4.7037e-06	-2.5226e-06	-9.2115e-07
-9.591e-08	2.9846e-06	1.3152e-05	1.4766e-06	-3.7533e-06	-7.7291e-06	-5.4088e-06	-1.3782e-06	-6.0673e-06	-1.3518e-05	-1.405e-06	-1.4761e-05	-7.3484e-06	-2.3173e-05	-3.5155e-05	-3.289e-06	-2.4382e-05	-2.23e-009	-1.4664e-05	5.7586e-06	2.2991e-05	3.8648e-05	2.5008e-05	5.3708e-05	6.3655e-05	7.4447e-05	4.0304e-05	-9.032e-07	-2.148e-06	-4.1471e-05	-3.8719e-05	-3.8649e-05	-3.8309e-05	-3.6428e-05	-3.8593e-05	-3.8212e-05	-3.7551e-05	-3.89e-009	-3.8858e-05	-3.9818e-05	-4.0218e-05	-4.0127e-05	-4.3784e-05	-4.3244e-05	-3.1206e-05	-1.1078e-05	1.5087e-07	2.2817e-06	-1.8679e-05	-2.2235e-05
4.9874e-06	8.7112e-07	-3.6487e-06	4.9155e-06	-7.5146e-06	-1.0559e-05	-2.9374e-05	-3.4836e-05	-3.4474e-05	-2.5876e-05	-1.4014e-05	-5.805e-07	-1.7243e-06	-1.1638e-05	-2.516e-06	-2.6012e-05	-2.6317e-05	-1.8144e-05	-7.6065e-06	1.9837e-05	3.0155e-05	3.9615e-05	4.8149e-05	7.2766e-05	8.0098e-05	8.2758e-05	-1.0385e-05	-3.5648e-05	-4.1899e-05	-3.9859e-05	-4.2158e-05	-3.9831e-05	-3.3294e-05	-3.3957e-05	-3.3793e-05	-3.6851e-05	-3.8053e-05	-3.6786e-05	-3.7497e-05	-3.7239e-05	-3.205e-06	-3.1924e-05	-3.5509e-05	-4.2564e-05	-3.0955e-05	-2.1896e-05	4.0197e-06	8.4789e-06	-1.0153e-05	-2.7322e-05
-3.3629e-05	-2.3094e-05	-1.2927e-05	-1.0202e-05	-1.5969e-05	-2.4172e-05	-2.6723e-05	-2.7529e-05	-2.8385e-05	-3.0354e-05	-9.4289e-06	-7.1823e-07	5.6909e-06	5.6282e-06	1.3492e-05	6.192e-07	7.7505e-06	1.5923e-05	6.6508e-06	1.4714e-05	3.5099e-05	4.4595e-05	4.7468e-05	5.249e-06	3.2167e-05	2.0248e-05	-3.2093e-05	-4.2633e-05	-4.1612e-05	-4.1149e-05	-3.6963e-05	-3.3634e-05	-2.8386e-05	-3.1915e-05	-3.2575e-05	-3.6313e-05	-3.7731e-05	-3.7001e-05	-3.7246e-05	-3.1221e-05	-2.4169e-05	-1.4443e-05	-2.2147e-05	-3.4647e-05	-2.2573e-05	-7.5671e-06	2.4725e-05	1.6396e-05	-2.2002e-06	-1.937e-06
-3.7283e-05	-2.6712e-05	-1.6509e-05	-2.4351e-05	-2.8005e-05	-2.7682e-05	-2.0239e-05	-1.0262e-05	1.133e-07	-1.7028e-05	-1.1399e-05	-5.196e-07	-5.3782e-06	1.6519e-06	1.0949e-05	8.5563e-06	1.7243e-05	2.4484e-05	1.0591e-05	1.8691e-05	3.2054e-05	4.5813e-05	5.277e-06	4.9553e-05	1.7122e-05	1.5985e-05	-3.4923e-05	-4.5463e-05	-4.4406e-05	-4.3907e-05	-3.9686e-05	-3.632e-06	-3.2004e-05	-3.1306e-05	-3.2754e-05	-3.7925e-05	-3.9128e-05	-3.9509e-05	-3.9718e-05	-3.5126e-05	-3.1298e-05	-1.6843e-05	-2.4475e-05	-3.2713e-05	-1.8919e-05	-9.8239e-06	1.731e-06	4.4337e-05	7.7325e-05	9.0017e-06
-3.0584e-05	-2.0085e-05	-1.7512e-05	-1.9014e-05	-2.1557e-05	-2.1951e-05	-1.5475e-05	-3.9933e-06	7.3661e-06	-1.015e-06	-1.2832e-05	-8.9216e-06	-3.5871e-06	-7.3395e-06	1.0161e-05	9.8817e-06	2.2079e-05	2.7314e-05	1.1845e-05	7.1915e-06	1.4895e-05	3.7574e-05	1.1141e-06	1.1689e-05	1.0531e-05	1.14e-009	-2.2171e-05	-4.0162e-05	-4.2328e-05	-4.3656e-05	-4.0796e-05	-3.7718e-05	-3.2327e-05	-2.973e-06	-3.0175e-05	-3.3913e-05	-3.5366e-05	-3.8434e-05	-4.0004e-05	-3.9783e-05	-3.6707e-05	-3.8408e-05	-3.7837e-05	-2.8593e-05	-1.4333e-05	-5.3103e-06	8.4258e-06	4.9639e-05	9.0222e-05	6.7643e-05
-1.296e-06	-8.98e-010	-4.6159e-06	-1.9193e-05	-1.0882e-05	-8.2665e-06	-2.8296e-06	-2.9544e-06	-3.0941e-06	6.722e-07	3.9329e-06	-4.8378e-06	-2.1979e-07	6.3447e-06	5.1097e-06	1.3751e-05	8.7536e-06	9.0809e-06	-1.5416e-05	-3.1891e-05	-4.6684e-05	-4.9833e-05	-5.3873e-05	-4.552e-06	3.402e-07	7.8893e-06	-4.4743e-06	-2.6298e-05	-4.0107e-05	-4.2295e-05	-4.0402e-05	-3.6679e-05	-3.4118e-05	-3.1557e-05	-2.7345e-05	-3.5991e-05	-3.6477e-05	-3.3634e-05	-3.3592e-05	-3.7168e-05	-4.0899e-05	-4.088e-06	-4.3891e-05	-4.4964e-05	-3.4143e-05	-6.9939e-06	4.2346e-06	1.4246e-05	7.6573e-05	5.0233e-05
-3.2089e-05	-2.8181e-05	-2.4103e-05	-1.8441e-05	-8.6251e-06	3.4116e-06	9.7082e-06	5.7504e-06	8.464e-08	-1.2228e-05	-2.4904e-05	-4.8736e-06	-4.3752e-06	5.1625e-06	5.647e-07	1.4216e-05	1.0186e-05	-9.511e-07	-2.6413e-05	-4.0882e-05	-4.5501e-05	-4.686e-06	-4.6422e-05	-4.1328e-05	-3.3423e-05	-2.5282e-05	-3.0768e-05	-3.7332e-05	-3.9463e-05	-3.8569e-05	-3.5315e-05	-3.1878e-05	-2.7885e-05	-2.4499e-05	-3.0819e-05	-3.1406e-05	-3.1498e-05	-2.8619e-05	-3.112e-06	-3.5556e-05	-3.5812e-05	-3.8408e-05	-4.2494e-05	-4.1346e-05	-3.1886e-05	-3.2786e-05	-2.5247e-05	8.2282e-06	2.0583e-05	4.2639e-05
-3.5743e-05	-3.1835e-05	-3.4635e-05	-2.8363e-05	-1.844e-06	-9.9453e-07	6.7708e-06	-2.1663e-06	-5.8524e-06	-6.6398e-06	-1.9316e-05	-1.2325e-05	-1.6232e-05	-9.3455e-06	9.1576e-06	1.9733e-05	2.0611e-05	-1.6855e-05	-3.673e-06	-3.9234e-05	-4.131e-06	-4.1988e-05	-4.61e-009	-3.8821e-05	-3.4319e-05	-3.0906e-05	-3.761e-06	-4.0341e-05	-3.4125e-05	-2.9363e-05	-2.4211e-05	-2.3174e-05	-2.5843e-05	-3.1807e-05	-3.0891e-05	-2.9865e-05	-2.8632e-05	-2.7114e-05	-3.0511e-05	-3.2905e-05	-3.4307e-05	-3.7978e-05	-4.0989e-05	-3.8695e-05	-3.6543e-05	-3.8052e-05	-2.865e-06	-2.6412e-05	-6.3915e-06	1.502e-06
-3.9217e-05	-3.925e-06	-3.8253e-05	-3.2196e-05	-2.4817e-05	6.1747e-07	4.1558e-06	-1.2125e-05	-5.2076e-06	-1.4813e-06	-8.6731e-07	-8.5275e-06	-1.4262e-05	-1.4791e-05	3.8559e-06	2.1703e-05	2.645e-06	-2.8122e-06	-3.4688e-05	-4.3211e-05	-4.629e-06	-4.5821e-05	-4.4201e-05	-4.2439e-05	-3.9549e-05	-3.868e-06	-3.5496e-05	-3.8227e-05	-3.1044e-05	-2.3524e-05	-1.6473e-05	-1.7585e-05	-1.3699e-05	-2.9586e-05	-2.8957e-05	-3.2265e-05	-3.3826e-05	-3.2488e-05	-3.3377e-05	-3.4123e-05	-3.6349e-05	-3.6008e-05	-4.1097e-05	-3.8695e-05	-3.5612e-05	-3.7479e-05	-3.4024e-05	-3.1857e-05	-2.1831e-05	3.7358e-06
-3.0728e-05	-3.076e-06	-3.1196e-05	-2.2775e-05	-1.9909e-05	-1.9694e-05	-1.569e-06	-5.1038e-06	5.6466e-06	8.1549e-06	1.3283e-05	8.2374e-06	6.3357e-06	-5.0469e-06	3.2111e-06	3.7286e-05	4.9627e-05	3.7345e-05	-1.9428e-05	-3.5795e-05	-3.7656e-05	-3.7331e-05	-3.7144e-05	-3.488e-06	-3.5071e-05	-3.2841e-05	-2.5896e-05	-2.4615e-05	-2.3772e-05	-1.7183e-05	-9.5592e-06	-1.1066e-05	-1.0654e-05	-2.3317e-05	-2.43e-009	-2.6319e-05	-2.9169e-05	-2.7222e-05	-2.8111e-05	-3.3156e-05	-3.2301e-05	-3.4217e-05	-3.6118e-05	-3.5041e-05	-3.2173e-05	-3.2965e-05	-3.0979e-05	-2.8382e-05	-2.1509e-05	7.7479e-06
2.537e-06	2.8454e-05	1.2006e-05	1.4802e-05	1.4015e-05	1.1507e-05	1.8664e-05	2.8247e-05	3.8388e-05	4.1219e-05	4.0185e-05	3.8364e-05	4.1012e-05	4.1952e-05	4.9637e-05	7.6117e-05	0.00010594	8.6565e-05	1.3636e-05	-6.5284e-06	-9.9656e-06	-1.0751e-05	-1.3752e-05	-1.2026e-05	-1.0354e-05	-1.1132e-05	-2.0025e-06	-3.4437e-06	-4.1776e-06	-1.0276e-06	5.7857e-07	1.4722e-06	-4.4212e-06	-4.8688e-06	-6.5319e-06	-1.0736e-05	-1.2261e-05	-9.2031e-06	-1.0415e-05	-1.46e-009	-1.5644e-05	-1.8562e-05	-2.1717e-05	-2.2468e-05	-1.8811e-05	-1.8708e-05	-1.733e-06	-1.7528e-05	-1.6064e-05	-1.2528e-05
8.4692e-05	7.5632e-05	6.3662e-05	5.3347e-05	5.0983e-05	5.2954e-05	5.6456e-05	5.4326e-05	6.4216e-05	7.2205e-05	7.9446e-05	7.7482e-05	7.6763e-05	7.2652e-05	9.3985e-05	1.037e-05	0.00011253	7.2451e-05	3.9536e-05	2.1234e-05	1.6794e-05	1.4432e-05	1.1861e-05	1.1796e-05	1.2358e-05	1.1042e-05	1.8631e-05	1.2676e-05	1.0904e-05	1.04e-009	1.2006e-05	1.9204e-05	1.8183e-05	1.9741e-05	1.1093e-05	6.3871e-06	4.3965e-06	7.3468e-06	5.2753e-06	6.2498e-07	-2.282e-07	-5.093e-07	-8.212e-07	-9.0699e-06	-6.0585e-06	-5.5969e-06	-5.2941e-06	-5.9217e-06	-7.287e-07	-6.6527e-06
9.5546e-05	8.6379e-05	8.1179e-05	9.0638e-05	9.9917e-05	7.9677e-05	7.0785e-05	5.1102e-05	6.0383e-05	7.2958e-05	8.9298e-05	8.9232e-05	9.0984e-05	8.2216e-05	0.00010197	9.7467e-05	0.00010619	8.1406e-05	4.602e-06	3.0225e-05	2.1057e-05	1.5686e-05	1.1897e-05	1.1438e-05	1.1605e-05	1.3621e-05	1.3473e-05	1.0205e-05	1.2659e-05	1.04e-009	1.6376e-05	2.6476e-05	3.2834e-05	2.8267e-05	1.8114e-05	1.3981e-05	1.088e-06	1.4762e-05	9.6814e-06	5.6401e-06	-2.7477e-06	-6.6692e-06	-7.8538e-06	-7.5654e-06	-6.0943e-06	-8.0328e-06	-6.4046e-06	-6.7456e-06	-8.0393e-06	-4.0019e-06
2.5693e-05	3.698e-06	5.9972e-05	7.545e-06	8.6018e-05	6.6029e-05	3.0055e-05	3.1901e-05	2.4418e-05	4.8348e-05	7.744e-06	0.00010686	9.2668e-05	8.3864e-05	8.3453e-05	5.4695e-05	6.3419e-05	2.8712e-05	1.6717e-05	1.0953e-05	4.7574e-06	4.4378e-06	-8.2035e-07	1.3003e-06	1.8975e-06	4.0921e-06	4.1231e-06	1.0699e-06	2.163e-07	1.5516e-06	4.6981e-06	1.5013e-05	2.4631e-05	2.2858e-05	7.1881e-06	9.5395e-06	5.7936e-06	7.4543e-06	-1.1728e-06	-7.8291e-06	-1.2241e-05	-1.5302e-05	-1.6594e-05	-9.8938e-06	-1.2184e-05	-1.5806e-05	-1.4429e-05	-1.4662e-05	-1.3484e-05	-1.4999e-05
-2.3062e-05	-1.027e-06	-7.1122e-07	1.1364e-05	2.0642e-05	-1.1096e-05	-1.2896e-05	-1.8179e-05	-1.8963e-05	-9.7563e-06	3.3956e-06	3.5104e-05	2.6074e-05	1.9957e-05	7.5814e-06	-9.6057e-06	-9.086e-07	-1.5278e-05	-2.0682e-05	-2.6052e-05	-3.0241e-05	-2.9235e-05	-2.7866e-05	-2.6283e-05	-2.9877e-05	-3.0799e-05	-3.0302e-05	-2.5618e-05	-2.8107e-05	-2.8682e-05	-2.3494e-05	-1.5938e-05	-3.1316e-06	7.466e-09	-6.9975e-06	-6.0934e-08	-1.6416e-05	-9.8837e-06	-2.718e-06	-3.1687e-05	-3.3734e-05	-3.3178e-05	-3.2177e-05	-2.5369e-05	-2.877e-06	-3.2213e-05	-3.3486e-05	-3.1714e-05	-2.8171e-05	-2.9687e-05
-4.1653e-05	-1.9118e-05	-2.7173e-06	8.3186e-06	-1.1383e-05	-2.2201e-05	-3.8007e-05	-3.7165e-05	-3.5298e-05	-3.8378e-05	-3.712e-06	-3.6899e-05	-4.0018e-05	-4.0583e-05	-4.2892e-05	-4.0771e-05	-3.8711e-05	-4.0927e-05	-4.1423e-05	-3.3718e-05	-2.7125e-05	-1.7951e-05	-2.0487e-05	-2.2378e-05	-3.0808e-05	-4.0758e-05	-4.0798e-05	-4.1236e-05	-3.6131e-05	-3.6098e-05	-3.5602e-05	-3.5067e-05	-2.4589e-05	-1.3108e-05	-4.884e-07	-7.2971e-06	-1.1043e-05	-2.9049e-05	-3.7747e-05	-3.1651e-05	-2.5781e-05	-1.8813e-05	-1.7526e-05	-1.0037e-05	-4.948e-07	-1.5233e-05	-2.1486e-05	-3.0603e-05	-3.6769e-05	-3.9144e-05
-3.1838e-05	-2.8145e-05	-1.0061e-05	6.8846e-07	-1.167e-06	-2.8721e-05	-4.073e-06	-4.3935e-05	-4.2821e-05	-4.1961e-05	-4.0487e-05	-3.7687e-05	-3.855e-06	-4.198e-06	-4.5113e-05	-4.378e-06	-4.1792e-05	-4.0999e-05	-3.5691e-05	-3.3933e-05	-2.0605e-05	-1.3688e-05	-1.8767e-05	-3.7639e-05	-3.5358e-05	-3.7319e-05	-4.044e-06	-4.1201e-05	-3.8818e-05	-3.488e-06	-3.6498e-05	-3.0696e-05	-2.0219e-05	-8.2003e-06	2.3643e-08	5.4805e-07	-1.8673e-05	-2.7831e-05	-3.2087e-05	-2.5991e-05	-1.0664e-05	-3.7318e-06	-1.6565e-06	2.7515e-06	7.7332e-06	-6.7073e-06	-2.3313e-05	-2.9529e-05	-3.7091e-05	-3.9323e-05
-2.2417e-05	-3.2157e-05	-3.2546e-06	-2.034e-07	3.8053e-06	-3.3342e-05	-3.7577e-05	-4.218e-06	-3.9776e-05	-4.2247e-05	-4.4033e-05	-3.9586e-05	-4.1559e-05	-4.5025e-05	-4.368e-06	-4.4568e-05	-4.1756e-05	-4.4115e-05	-4.7369e-05	-4.7832e-05	-4.9549e-05	-4.8006e-05	-5.0864e-05	-4.6809e-05	-4.0301e-05	-4.108e-06	-4.13e-009	-4.3027e-05	-4.1899e-05	-4.1758e-05	-3.8862e-05	-2.9013e-05	-2.7133e-05	-9.669e-07	-8.6454e-06	-1.458e-07	-1.9799e-06	-2.1562e-05	-2.2415e-05	-2.1621e-05	6.1721e-06	1.3176e-05	1.5252e-05	1.6471e-05	1.5399e-05	6.941e-07	-2.2202e-05	-3.3863e-05	-2.9712e-05	-2.9292e-05
-5.0358e-05	-4.6558e-05	-3.6569e-05	1.9424e-05	-9.8072e-06	-1.8655e-05	-3.7756e-05	-4.741e-06	-4.6654e-05	-3.7053e-05	-3.8194e-05	-3.8797e-05	-4.4425e-05	-4.6565e-05	-4.9125e-05	-5.0479e-05	-4.0466e-05	-2.3482e-05	-1.6025e-05	-2.5586e-05	-4.543e-06	-5.2018e-05	-5.3336e-05	-5.1e-009	-4.8397e-05	-4.4662e-05	-4.4846e-05	-4.3493e-05	-4.4585e-05	-4.2904e-05	-3.9399e-05	-1.995e-06	1.1313e-06	9.9975e-06	1.8293e-05	2.265e-06	1.3567e-05	8.0275e-06	-5.9959e-07	2.3803e-06	5.4915e-06	1.2496e-05	2.8929e-06	1.2388e-05	9.269e-08	-2.5514e-05	-2.5426e-05	-3.9702e-05	-2.9783e-05	-1.5644e-05
-2.6286e-05	-2.2521e-05	-1.2533e-05	-3.861e-07	-2.8435e-05	-3.9074e-05	-4.8467e-05	-4.7195e-05	-4.8159e-05	-4.8194e-05	-4.6433e-05	-4.0696e-05	-4.4174e-05	-4.2051e-05	-5.3138e-05	-4.4783e-05	-2.4203e-05	-1.6281e-05	-1.5989e-05	-2.5801e-05	-3.7477e-05	-5.0944e-05	-5.6596e-05	-5.3186e-05	-4.4421e-05	-5.0358e-05	-4.9539e-05	-4.729e-06	-4.6376e-05	-3.6814e-05	-3.4062e-05	-3.0481e-05	-1.9136e-06	2.318e-06	8.1195e-06	1.5343e-05	1.2134e-05	1.4081e-05	-1.0653e-06	5.1028e-06	-7.1897e-06	-1.6162e-05	-1.3872e-05	-9.4282e-06	-1.548e-06	-1.2869e-05	-3.1659e-05	-3.9702e-05	-3.9241e-05	-4.4911e-05
-8.0161e-06	-4.3231e-06	-2.8939e-05	-2.9367e-05	-3.7355e-05	-4.1116e-05	-4.3381e-05	-4.6371e-05	-4.669e-06	-3.9489e-05	-4.2135e-05	-4.2881e-05	-4.2633e-05	-4.4201e-05	-4.4755e-05	-3.701e-06	-1.0125e-05	7.9704e-06	2.0693e-05	-2.373e-07	-3.1065e-05	-4.5857e-05	-5.1939e-05	-4.706e-06	-4.9221e-05	-4.6203e-05	-4.7855e-05	-4.6896e-05	-4.2543e-05	-4.3119e-05	-4.094e-06	-3.2487e-05	-3.3939e-05	-3.2273e-05	-3.1966e-05	-3.5668e-05	-4.0023e-05	-3.0482e-05	-2.2702e-05	-1.7e-009	-1.0199e-05	-1.3046e-05	-8.2837e-06	-2.9801e-06	-8.3869e-06	-1.5555e-05	-3.3379e-05	-4.1565e-05	-4.2214e-05	-4.0791e-05
-6.9056e-06	-3.2126e-06	-2.9441e-05	-2.7934e-05	-3.2554e-05	-4.0005e-05	-4.0479e-05	-4.372e-06	-4.017e-06	-3.0641e-05	-4.4356e-05	-4.195e-06	-4.1559e-05	-4.309e-06	-4.3573e-05	-3.5899e-05	-9.0144e-06	2.2746e-06	9.6957e-06	-1.2626e-06	-2.9955e-05	-4.729e-06	-5.4339e-05	-4.706e-06	-4.8755e-05	-4.5916e-05	-4.6709e-05	-4.575e-06	-4.4478e-05	-4.3549e-05	-4.1943e-05	-3.5891e-05	-3.7664e-05	-3.5748e-05	-3.716e-06	-3.9537e-05	-3.9414e-05	-4.1372e-05	-3.678e-06	-3.2367e-05	-3.1155e-05	-2.3685e-05	-1.1257e-05	-1.798e-07	-7.2048e-06	-3.1282e-05	-4.1081e-05	-4.0383e-05	-3.6912e-05	-3.703e-06
-4.2298e-05	-4.3441e-05	-4.3841e-05	-4.4484e-05	-3.7355e-05	-4.108e-06	-3.3243e-05	-2.434e-06	3.2764e-05	-1.8246e-05	-2.6337e-05	-3.4929e-05	-4.2419e-05	-4.5813e-05	-4.3251e-05	-3.486e-06	-2.3021e-05	3.3493e-06	1.077e-06	-1.355e-06	-2.6838e-05	-4.6143e-05	-5.4232e-05	-5.0857e-05	-4.9472e-05	-4.8674e-05	-4.4595e-05	-3.6902e-05	-4.0179e-05	-4.4552e-05	-4.0689e-05	-3.4708e-05	-3.8632e-05	-3.779e-06	-4.042e-06	-4.3728e-05	-3.8089e-05	-3.6643e-05	-4.1294e-05	-3.921e-06	-4.0075e-05	-4.4498e-05	-3.8016e-05	-4.0092e-07	-2.1749e-05	-4.1777e-05	-3.9648e-05	-3.4615e-05	-2.4733e-05	1.4411e-05
-4.6668e-05	-4.3011e-05	-4.574e-06	-4.0722e-05	-3.7964e-05	-4.0901e-05	-2.8514e-05	2.3447e-05	4.763e-06	4.5088e-05	-1.799e-06	-3.2242e-05	-3.7905e-05	-4.3842e-05	-4.6833e-05	-4.8401e-05	-4.9601e-05	-4.6408e-05	-3.9059e-05	-2.0069e-05	-2.8414e-05	-3.5719e-05	-4.7175e-05	-4.6129e-05	-4.5424e-05	-4.4232e-05	-3.4565e-05	-2.2286e-05	-4.2134e-06	-3.0975e-05	-2.722e-06	-2.9944e-05	-3.7629e-05	-3.5676e-05	-3.7733e-05	-3.9824e-05	-3.3611e-05	-3.5461e-05	-3.6637e-05	-4.1932e-05	-4.7633e-05	-5.1447e-05	-5.428e-06	-4.4856e-05	-4.12e-009	-4.1061e-05	-3.628e-06	-3.2323e-05	-1.2302e-05	2.677e-06
-4.6597e-05	-4.2904e-05	-4.5632e-05	-4.0615e-05	-4.1618e-05	-4.2083e-05	-3.3028e-05	5.4997e-06	3.5737e-05	4.3798e-05	-1.7811e-05	-3.4821e-05	-4.2025e-05	-4.3628e-05	-4.6618e-05	-4.8186e-05	-4.9386e-05	-4.6157e-05	-3.8808e-05	-2.7628e-05	7.0142e-06	-1.899e-06	-4.6888e-05	-4.706e-06	-4.6355e-05	-4.391e-06	-3.4064e-05	2.1023e-05	5.6864e-05	4.0777e-05	-2.3351e-05	-3.7216e-05	-3.8811e-05	-4.1694e-05	-4.1136e-05	-4.011e-06	-3.3217e-05	-3.6213e-05	-4.5342e-05	-5.0135e-05	-4.7203e-05	-5.0982e-05	-5.3814e-05	-4.6648e-05	-4.3135e-05	-4.1061e-05	-4.1511e-05	-3.4293e-05	-3.2864e-05	-2.8254e-05
-4.8567e-05	-4.4802e-05	-4.5883e-05	-4.2692e-05	-4.3301e-05	-4.6811e-05	-3.8974e-05	1.141e-06	2.2197e-05	1.5319e-05	-2.7233e-05	-3.9335e-05	-4.5678e-05	-4.3198e-05	-4.3609e-05	-4.55e-009	-4.3225e-05	-4.4868e-05	-3.7411e-05	-2.7914e-05	2.754e-06	3.3382e-05	-3.5174e-05	-4.9711e-05	-4.9866e-05	-4.6453e-05	-3.6679e-05	-2.4149e-05	8.0578e-05	9.0463e-05	3.221e-06	-2.2135e-05	-3.659e-06	-3.9831e-05	-4.3178e-05	-4.3585e-05	-4.2423e-05	-3.9079e-05	-3.8356e-05	-4.8523e-05	-5.2577e-05	-4.8331e-05	-4.69e-009	-4.7149e-05	-4.3027e-05	-4.3031e-05	-4.0006e-05	-4.1493e-05	-4.1426e-05	-3.9968e-05
-5.4585e-05	-5.0641e-05	-6.1609e-05	-6.1857e-05	-5.4621e-05	-2.0303e-05	8.132e-07	2.2157e-05	2.8286e-05	1.6609e-05	-4.7719e-06	-4.4959e-05	-5.9685e-05	-5.2726e-05	-5.5287e-05	-5.3524e-05	-5.4831e-05	-5.8373e-05	-4.11e-009	5.5437e-06	4.9177e-05	2.26e-009	1.4225e-05	-4.9209e-05	-5.678e-06	-6.1749e-05	-5.4554e-05	9.0583e-06	5.5825e-05	7.1155e-05	8.2863e-05	2.511e-07	-3.1431e-05	-4.936e-06	-5.3029e-05	-5.512e-06	-4.7689e-05	-4.5312e-05	-4.9067e-05	-5.3646e-05	-4.6666e-05	-2.2933e-05	-1.6236e-05	-5.2702e-05	-5.4598e-05	-5.6071e-05	-5.3654e-05	-5.0449e-05	-5.2495e-05	-5.229e-06
-6.9165e-05	-6.472e-06	-8.1061e-05	-3.8322e-05	-2.8005e-05	-2.7181e-05	-1.8663e-05	6.0728e-06	1.7504e-05	1.1695e-06	-5.5959e-06	-1.1357e-05	-1.2758e-05	-2.9621e-05	-2.0682e-05	-1.1612e-05	-5.9703e-05	-5.1137e-05	-5.6004e-06	2.8212e-06	1.4823e-05	2.4355e-05	3.1599e-05	-2.1268e-05	-8.4005e-05	-8.3601e-05	-7.3217e-05	-3.5326e-05	6.9274e-06	2.2329e-05	2.8771e-05	2.0315e-05	-1.2374e-05	-6.0752e-05	-5.1883e-05	-4.4122e-05	-6.1839e-05	-5.1151e-05	-3.1049e-05	1.3629e-05	2.0967e-05	2.2598e-05	1.3425e-05	2.0806e-07	-5.5852e-05	-7.1188e-05	-6.9739e-05	-6.7465e-05	-6.4925e-05	-5.6768e-05
-8.661e-06	-8.1914e-05	-6.358e-06	-5.6018e-05	-5.8705e-05	-5.0501e-05	-3.0628e-05	-2.0078e-05	-2.641e-08	-1.6604e-06	-1.8564e-05	-2.3752e-05	-2.9379e-05	-3.3776e-05	-1.2551e-05	-1.197e-06	-1.0976e-06	3.7433e-06	5.8985e-06	-2.0213e-05	-1.2258e-05	-4.8044e-06	1.7771e-05	6.9244e-06	-3.5859e-05	-6.5224e-05	-5.4626e-05	-3.3857e-05	-2.2769e-05	2.2681e-06	4.3399e-06	1.0065e-06	5.5733e-06	-1.5472e-05	-1.1798e-05	-3.7865e-06	8.1937e-06	4.908e-06	6.2985e-05	5.2532e-05	2.3259e-05	1.8335e-05	6.9767e-06	-1.1183e-05	-6.8389e-05	-7.391e-06	-7.11e-009	-5.5715e-05	-1.8607e-05	2.4978e-05
-9.3811e-05	-8.9007e-05	-7.0601e-05	-0.00011015	-0.00011527	-4.6167e-05	-2.1565e-05	2.119e-06	8.313e-06	3.7487e-06	-3.0421e-05	-3.3173e-05	-2.4866e-05	-2.6218e-05	-1.6957e-05	-1.7988e-05	-1.7146e-05	-2.1316e-06	9.532e-09	-2.8882e-05	-3.5614e-05	-1.8954e-05	1.2255e-05	1.4794e-06	7.2708e-06	-2.5103e-05	-4.6781e-05	-2.4436e-05	-1.5139e-05	-2.7471e-06	-6.3939e-07	-3.3997e-06	7.0778e-06	3.1912e-06	-1.1081e-05	8.0349e-06	2.3597e-05	5.7677e-05	7.126e-06	7.8216e-05	5.5822e-05	2.0233e-05	2.8213e-06	-2.7268e-05	-7.2402e-05	-8.5767e-05	-7.5004e-05	-5.9584e-05	-2.2404e-05	2.1253e-05
-0.00011613	-0.00011136	-0.00011807	-0.00011538	-0.00011401	-0.00010578	-1.8771e-05	8.3915e-05	9.5668e-05	8.1376e-05	2.5677e-05	-3.1096e-05	-1.8059e-05	-1.0384e-05	-1.1593e-06	-5.6294e-06	-1.5283e-05	-6.4661e-06	1.8864e-06	-6.6359e-06	-1.8778e-05	-8.6732e-06	1.5801e-05	2.2292e-05	8.9187e-06	-2.2273e-05	-1.7478e-05	-2.157e-06	-1.3635e-05	-2.8904e-06	8.7819e-06	1.3289e-06	9.4063e-06	4.5525e-06	-7.3558e-06	6.2438e-06	1.4355e-05	5.7212e-05	6.6997e-05	5.1529e-05	1.8352e-05	1.529e-06	-2.4475e-05	-6.5633e-05	-7.842e-06	-8.5767e-05	-8.2921e-05	-7.7387e-05	-7.4561e-05	-6.6154e-05
-0.00011874	-0.00011448	-0.00011287	-1.09e-008	-0.00010825	-0.00010663	-0.00010077	-1.8439e-06	7.7829e-05	8.8325e-05	8.0306e-05	6.9995e-05	3.0759e-06	1.0679e-05	7.1157e-06	2.1667e-05	1.5309e-05	1.8968e-05	-8.8961e-06	-4.2924e-05	-5.0481e-05	-1.0966e-05	2.1999e-05	2.8454e-05	-1.5476e-05	-1.6183e-05	-2.0738e-05	-2.1856e-05	-1.9223e-05	-8.5503e-06	7.4207e-06	7.0963e-06	1.5138e-05	2.121e-06	2.055e-06	2.2364e-05	1.4355e-05	1.1825e-05	1.9855e-05	3.4871e-05	2.7522e-05	2.1702e-05	1.9974e-06	-6.0403e-05	-8.6981e-05	-8.7379e-05	-8.722e-06	-8.3334e-05	-8.0687e-05	-7.4644e-05
-0.00012268	-0.00011885	-0.00011721	-1.124e-05	-0.00011108	-0.00011376	-0.00010818	-0.00010813	-9.9134e-05	6.6474e-05	9.3883e-05	0.00012584	7.4112e-05	6.6312e-06	3.0678e-06	1.7655e-05	1.1333e-05	1.5027e-05	-1.2837e-05	-9.8599e-06	-8.1387e-06	1.0671e-05	1.8345e-05	2.9528e-05	3.4736e-06	-3.173e-06	-3.5031e-05	-2.92e-009	-2.2877e-05	-1.2168e-05	-8.1621e-06	3.5499e-06	1.3104e-06	1.0965e-05	3.8855e-05	2.2436e-05	-8.0338e-06	-3.4357e-06	5.8843e-06	1.4739e-05	2.2328e-05	2.5428e-05	2.8929e-06	-5.4529e-05	-8.1142e-05	-9.0603e-05	-9.0372e-05	-8.6486e-05	-8.3804e-05	-7.8906e-05
-0.00012387	-0.00011949	-0.00011846	-0.00011634	-0.00011545	-0.00011326	-0.00011431	-1.159e-05	-0.00011024	-9.9742e-05	2.342e-06	1.295e-05	-2.6191e-05	-6.7521e-05	-5.8332e-05	-4.901e-06	-4.2365e-05	-3.6664e-05	-2.8348e-05	-4.3175e-05	-5.0696e-05	-1.4082e-05	-3.1846e-06	4.5959e-06	-1.5584e-05	-3.8357e-05	-3.5031e-05	-1.8238e-05	-1.2023e-05	-4.18e-010	-1.7762e-05	-1.7585e-05	1.991e-07	1.4654e-05	4.2545e-05	1.7277e-05	-6.4597e-05	-8.6794e-05	-5.4871e-05	-2.4881e-05	2.1361e-05	3.7551e-06	7.8006e-06	-1.3834e-05	-3.8119e-05	-8.1325e-05	-8.7363e-05	-8.8958e-05	-8.3481e-05	-8.8901e-05
-0.00012297	-0.00012372	-0.00011975	-0.00011745	-0.00011835	-0.00011917	-0.00012172	-0.00011802	-0.00011224	-0.00010984	-0.00010744	-0.00010364	-0.00010525	-9.4424e-05	-8.2082e-05	-7.2438e-05	-5.1536e-05	-5.282e-06	-4.8157e-05	-5.8256e-05	-2.0533e-05	-1.05e-009	-3.0055e-06	4.8109e-06	5.3722e-06	-2.4243e-05	-1.5293e-05	-5.808e-07	-2.9596e-06	-2.5423e-05	-8.1025e-05	-8.0884e-05	4.8926e-06	1.4511e-05	2.3595e-05	-7.2888e-05	-9.7984e-05	-9.8043e-05	-9.0621e-05	-8.3092e-05	-4.9711e-05	1.0121e-07	7.3707e-06	1.7618e-05	-9.0317e-06	-2.4296e-05	-6.7912e-05	-7.7316e-05	-7.8896e-05	-8.3599e-05
-0.00011398	-0.00011193	-0.00011301	-0.00011047	-0.00010477	-0.00010893	-0.00010901	-0.00010849	-0.00010655	-0.00010658	-0.00010507	-0.00010317	-9.1388e-05	-7.6405e-05	-4.5364e-05	-4.0449e-05	-3.3409e-05	-4.2074e-05	-5.2599e-05	-5.0411e-05	-5.4421e-05	-8.8523e-06	7.4904e-06	1.8495e-05	5.9812e-06	-2.4745e-05	-1.429e-06	-4.9483e-06	-3.8639e-05	-9.0118e-05	-9.5282e-05	-8.8442e-05	-7.7212e-05	-1.6619e-05	-7.4487e-05	-8.8077e-05	-8.9637e-05	-8.7081e-05	-8.7039e-05	-8.6173e-05	-7.8727e-05	-4.8546e-05	-1.0075e-05	1.3212e-05	2.3065e-05	1.2888e-05	2.4582e-05	7.7713e-07	-3.5257e-06	-4.5735e-05
-0.00010137	-9.7282e-05	-9.5318e-05	-9.4599e-05	-9.4599e-05	-9.553e-06	-9.6326e-05	-9.3334e-05	-9.3223e-05	-9.4548e-05	-9.0781e-05	-8.4829e-05	-2.5582e-05	-1.8229e-05	-2.7417e-05	-2.4078e-05	-2.9791e-05	-2.9464e-05	-3.519e-06	-4.5252e-05	-4.8511e-05	-2.7408e-05	2.773e-06	5.5034e-05	5.6419e-05	-2.89e-009	-6.985e-06	-8.0713e-05	-8.4491e-05	-8.4315e-05	-8.3747e-05	-8.074e-06	-7.4955e-05	-7.7194e-05	-7.918e-06	-7.9193e-05	-8.018e-06	-7.6048e-05	-7.7976e-05	-8.1158e-05	-8.016e-06	-6.6242e-05	-8.4269e-06	1.4537e-05	1.8265e-05	4.9391e-05	6.3664e-05	7.4034e-05	7.0197e-05	4.6042e-05
-7.6795e-05	-7.9622e-05	-7.8446e-05	-7.1924e-05	-7.4108e-05	-7.5075e-05	-7.8522e-05	-7.9328e-05	-7.2948e-05	-7.2087e-05	-6.4345e-05	1.3236e-06	1.5685e-05	2.2823e-05	1.8973e-05	-1.1874e-06	-8.8711e-06	-1.8502e-05	-2.0574e-05	-2.6983e-05	-3.2784e-05	-2.311e-06	3.6216e-06	7.445e-06	2.5325e-05	-4.7528e-05	-5.5772e-05	-6.5775e-05	-6.7906e-05	-7.1025e-05	-6.8093e-05	-6.5516e-05	-5.8083e-05	-6.4119e-05	-6.3346e-05	-6.5258e-05	-6.3415e-05	-6.0966e-05	-6.3074e-05	-6.6291e-05	-7.0954e-05	-6.3591e-05	-3.232e-06	2.6215e-05	5.2654e-05	7.3606e-05	9.7659e-05	0.00017387	0.00017028	6.0335e-05
-8.0879e-05	-7.6756e-05	-7.6404e-05	-7.4718e-05	-7.547e-06	-7.4251e-05	-7.666e-06	-7.7178e-05	-7.5563e-05	-6.5639e-05	-1.6665e-05	5.5595e-05	4.6349e-05	2.5868e-05	2.3164e-05	3.5769e-06	-3.0951e-07	-1.1051e-05	-2.3189e-05	-2.4261e-05	-3.5041e-05	-2.5474e-05	-4.3309e-06	1.9785e-05	-1.1833e-06	-4.7958e-05	-5.2978e-05	-7.3835e-05	-7.3816e-05	-7.0165e-05	-6.8057e-05	-6.4728e-05	-6.3886e-05	-6.3295e-05	-6.3776e-05	-6.5293e-05	-6.6245e-05	-6.4656e-05	-6.1784e-05	-6.8548e-05	-7.1992e-05	-4.919e-06	-4.0775e-05	1.2674e-05	3.0588e-05	7.092e-06	0.00018234	2.035e-05	0.00020933	0.00011668
-8.4891e-05	-8.1126e-05	-8.2136e-05	-8.113e-06	-8.0592e-05	-8.2419e-05	-8.0027e-05	-8.0904e-05	-8.0793e-05	-6.5783e-05	1.6327e-05	4.6317e-05	3.0731e-05	1.0285e-05	7.6172e-06	-1.1934e-05	-3.3875e-05	-2.5595e-05	-2.4085e-05	-2.4189e-05	-2.2432e-05	-1.3223e-05	-2.3603e-05	-2.7429e-05	-1.759e-06	-4.1367e-05	-5.3049e-05	-5.2986e-05	-1.5625e-06	8.6803e-06	-2.6575e-05	-6.394e-06	-6.1844e-05	-6.5874e-05	-6.6642e-05	-6.6726e-05	-6.6603e-05	-6.6698e-05	-7.074e-06	-7.0196e-05	-7.253e-06	-6.5167e-05	-5.5605e-05	-2.7984e-05	1.5829e-05	5.6197e-05	0.00020351	0.00021371	0.00019464	1.02e-008
-8.4748e-05	-8.4888e-05	-8.4894e-05	-7.9016e-05	-7.7726e-05	-7.9875e-05	-8.1567e-05	-8.137e-06	-7.9969e-05	-7.001e-06	1.0811e-05	3.668e-06	2.8975e-05	6.1297e-06	-6.3177e-06	-1.7773e-05	-3.0794e-05	-2.2514e-05	-1.1081e-05	-7.3882e-06	-2.0712e-05	-1.7127e-05	-4.2446e-05	-3.4379e-05	-2.3393e-05	-1.0953e-05	7.0605e-06	6.7586e-07	2.6451e-05	4.178e-06	4.9834e-05	-4.0087e-06	-5.5683e-05	-5.7098e-05	-6.8827e-05	-6.798e-06	-7.1045e-05	-6.7594e-05	-6.7552e-05	-7.0482e-05	-7.1849e-05	-6.9645e-05	-5.7611e-05	-9.3923e-06	3.7211e-06	1.2888e-05	0.00010174	0.00018426	8.9505e-05	3.4256e-05
-7.7834e-05	-8.2452e-05	-8.4249e-05	-8.2455e-05	-8.0342e-05	-7.855e-06	-8.0636e-05	-8.0223e-05	-6.9151e-05	-5.8797e-05	-1.3262e-05	1.1533e-05	1.9124e-05	-1.787e-07	-9.2193e-06	-1.8884e-05	-2.5206e-05	-1.6998e-05	-1.9466e-06	5.2929e-06	-1.3584e-05	-2.2393e-05	-3.2631e-05	-2.7573e-05	-1.1106e-05	3.0529e-05	4.059e-06	1.2748e-05	2.3047e-05	2.9565e-05	2.8699e-05	3.056e-06	2.8392e-05	-3.4888e-05	-5.0128e-05	-5.6553e-05	-6.6675e-05	-6.5874e-05	-6.9701e-05	-7.299e-06	-6.6404e-05	-5.9113e-05	-8.0329e-06	1.4977e-06	-9.4974e-06	-6.779e-07	1.5662e-05	8.2882e-05	4.5157e-05	1.6703e-05
-8.3207e-05	-7.912e-06	-7.8267e-05	-7.8479e-05	-7.8622e-05	-7.2639e-05	-7.7161e-05	-7.639e-06	-5.2636e-05	-4.2247e-05	-1.5913e-05	-1.3041e-05	-5.3782e-06	-1.1064e-06	-1.0437e-05	-1.566e-06	-2.32e-009	-2.9428e-05	-2.5124e-05	-2.924e-06	-3.4791e-05	-2.5259e-05	-2.0702e-05	-1.3924e-05	-2.9744e-06	5.8474e-06	2.5831e-05	2.6217e-05	3.6552e-05	6.5606e-07	2.6872e-05	3.8405e-05	4.5623e-05	4.865e-06	-9.0394e-06	-3.5453e-05	-5.1522e-05	-6.9456e-05	-6.1892e-05	-5.6046e-05	-3.8749e-05	-1.6183e-06	1.9944e-05	1.923e-06	3.1161e-05	-2.1896e-05	-1.0882e-05	2.0229e-05	2.6458e-05	-1.2435e-06
-9.6426e-05	-9.2231e-05	-8.9622e-05	-8.6539e-05	-8.3494e-05	-8.5571e-05	-7.7304e-05	-6.3781e-05	-4.0134e-05	-1.8676e-05	9.4854e-06	3.9745e-06	1.1709e-05	-3.7572e-06	-3.9847e-05	-3.0992e-05	-2.0549e-05	-6.7526e-06	-3.4437e-05	-3.2249e-05	-3.4217e-05	-2.0315e-05	-1.3287e-05	-4.1543e-05	-3.0522e-05	7.3161e-06	4.299e-06	4.9036e-05	-4.3567e-06	-8.8011e-06	-2.0664e-05	4.2663e-06	3.2834e-05	4.2058e-05	1.5678e-05	-3.8606e-05	-5.188e-06	-4.8787e-05	-4.5378e-05	-3.7239e-05	-2.4313e-05	1.769e-06	3.37e-009	-3.8757e-06	-2.2971e-06	-2.0177e-05	-8.7689e-06	-1.0435e-05	-5.751e-06	-4.9532e-05
-9.5853e-05	-9.1586e-05	-8.8118e-05	-8.6467e-05	-9.0515e-05	-8.5034e-05	-6.1041e-05	-3.6341e-05	-7.3569e-06	2.7457e-06	2.7866e-06	-2.7243e-06	-3.9811e-06	-1.9304e-05	-1.1799e-05	-2.8711e-06	-7.7247e-06	-1.3989e-05	-2.19e-009	-4.2028e-05	-8.4225e-05	-7.4515e-05	-3.3096e-05	-1.2742e-05	-1.1142e-05	9.4654e-06	2.1927e-05	2.5966e-05	1.1154e-05	-1.6073e-05	-1.5506e-05	6.0216e-06	-2.029e-06	-1.0994e-05	-2.6807e-05	-2.3131e-05	-3.8125e-05	-3.5568e-05	-2.9938e-05	-8.8679e-06	1.0637e-08	7.4448e-06	1.6434e-05	2.0949e-05	-1.9993e-05	-3.0852e-05	-3.9863e-05	-2.9779e-05	-2.6954e-05	-1.8904e-05
-8.6861e-05	-8.9294e-05	-8.7258e-05	-8.3387e-05	-7.6759e-05	-6.895e-06	-2.4789e-05	-2.5604e-06	-4.0254e-06	-7.3562e-06	-3.1241e-06	2.7207e-06	-1.3832e-05	-1.3931e-05	-1.4449e-05	-5.5219e-06	-1.4316e-05	-3.1542e-05	-7.0905e-05	-8.1218e-05	-8.0572e-05	-7.0825e-05	-5.1258e-05	-1.8259e-05	-3.5609e-05	-1.7473e-05	3.2279e-05	4.1406e-05	4.0923e-05	-1.0628e-05	-2.5357e-05	-1.7514e-05	-6.4989e-06	-7.7704e-06	-1.4735e-05	-2.3417e-05	-2.4727e-05	-2.0093e-05	-2.0266e-05	-1.5925e-05	-6.1866e-06	1.2475e-06	8.1946e-06	-1.6091e-05	-2.4041e-05	-3.4613e-05	-2.5319e-05	-1.5021e-05	-2.0004e-05	-1.0644e-06
-8.6969e-05	-8.4494e-05	-8.3318e-05	-7.2103e-05	-6.1893e-05	2.0821e-05	3.6324e-05	7.04e-010	2.136e-07	-4.2755e-06	-9.9304e-06	-1.802e-06	-2.3755e-05	-3.8971e-05	-3.1286e-05	-6.9465e-05	-7.9334e-05	-8.155e-06	-8.1436e-05	-8.2938e-05	-8.7414e-05	-6.8317e-05	-1.6331e-05	1.551e-07	-5.0163e-06	-1.2207e-05	-2.0025e-06	2.1919e-05	-1.5856e-05	-2.4885e-05	-2.0413e-05	-1.2534e-05	-1.2123e-05	-8.2361e-06	-1.9535e-05	-2.1698e-05	-2.5909e-05	-2.3245e-05	-2.1448e-05	-1.4922e-05	-5.9001e-06	-3.9825e-06	-2.1502e-05	-1.8169e-05	-2.4005e-05	-3.2965e-05	-2.1557e-05	-9.2173e-06	6.0747e-06	1.8745e-05
-8.1237e-05	-8.4565e-05	-7.4147e-05	-6.0174e-05	2.494e-06	4.1992e-05	6.2904e-05	7.8998e-06	-1.5417e-05	-2.1506e-05	-1.5519e-05	-3.6648e-05	-3.2567e-05	-2.6469e-05	-2.3871e-05	-7.6056e-05	-7.6468e-05	-8.0654e-05	-7.9144e-05	-8.2293e-05	-8.3581e-05	-7.3977e-05	-6.6698e-05	-2.9626e-06	-1.7196e-05	-6.3647e-07	9.5323e-06	1.8587e-05	-1.5103e-05	-2.6963e-05	-2.8581e-05	-1.6941e-05	-4.6719e-06	-1.3932e-05	-1.6634e-05	-2.202e-06	-2.4942e-05	-3.0983e-05	-1.9944e-05	-1.3417e-05	-6.2583e-06	-7.8155e-06	-1.5627e-05	-1.3333e-05	-1.8883e-05	-2.2111e-05	-1.1241e-05	-1.6704e-05	-8.5408e-06	-5.6292e-07
-9.1339e-05	-8.7144e-05	-7.8732e-05	-4.4949e-05	-2.7468e-05	4.1849e-05	4.5925e-05	-1.4919e-05	-2.3262e-05	-2.3978e-05	-2.6444e-05	-2.2821e-05	-2.4436e-05	-2.6075e-05	-4.5006e-05	-6.0724e-05	-6.8945e-05	-6.9549e-05	-7.7711e-05	-7.9463e-05	-8.1969e-05	-8.0354e-05	-5.6488e-05	-3.2982e-05	-5.9476e-06	2.8451e-05	3.862e-06	-1.6168e-06	-1.8936e-05	-2.0551e-05	-2.6432e-05	-1.8624e-05	-1.9359e-05	-1.4935e-05	-2.0932e-05	-2.7178e-05	-2.6518e-05	-2.4213e-05	-1.8582e-05	-7.5783e-06	-1.027e-06	-2.872e-07	-3.9491e-06	-3.0518e-06	-1.5731e-05	-1.8923e-05	-1.6471e-05	-6.2441e-06	-1.6028e-05	-1.5608e-05
-8.8903e-05	-8.4995e-05	-8.3246e-05	-7.7583e-05	-3.8823e-05	-2.8112e-05	-2.2675e-05	-2.9857e-05	-2.6665e-05	-2.5124e-05	-2.7018e-05	-2.9842e-05	-3.7332e-05	-3.1914e-05	-2.3369e-05	-2.1391e-05	-4.4944e-05	-6.3889e-05	-7.2194e-05	-7.3875e-05	-7.6309e-05	-7.4622e-05	-4.5491e-05	-3.3304e-05	2.793e-07	3.4505e-05	6.3194e-05	2.4713e-05	-2.3414e-05	-2.4849e-05	-2.8402e-05	-1.2893e-05	-1.3628e-05	-2.3031e-05	-2.4479e-05	-3.1513e-05	-2.7951e-05	-1.9377e-05	-1.1669e-05	-5.9298e-07	6.6378e-06	2.0592e-05	2.7539e-05	4.1485e-06	-3.73e-010	-1.3729e-05	-2.3671e-05	-1.8818e-05	-1.2589e-05	-8.014e-07
-7.1314e-05	-7.2851e-05	-6.8738e-05	-6.286e-06	-5.9851e-05	-5.2149e-05	-3.4461e-05	-1.474e-06	-3.5598e-06	-8.1443e-06	-1.4766e-05	-2.1782e-05	-1.5838e-05	-2.0056e-05	-8.7894e-06	3.0529e-08	1.0437e-05	-5.7496e-06	2.0656e-06	9.0901e-06	-1.5697e-05	-2.7193e-05	-2.0164e-05	-9.4464e-06	2.7045e-05	8.3367e-05	9.762e-06	7.1461e-05	1.8048e-06	-1.593e-06	-8.4487e-06	-1.0994e-05	-1.9001e-05	-9.9198e-06	-2.5914e-06	-5.9358e-06	-6.0278e-06	-1.3251e-05	-2.7848e-06	8.5417e-06	1.9319e-05	4.4127e-05	5.0967e-05	7.3367e-06	-8.2839e-07	-2.0504e-06	-3.7896e-06	-4.7666e-07	7.0061e-06	5.9926e-06
-4.9033e-05	-4.5089e-05	-4.3125e-05	-3.7749e-05	-3.9504e-05	-3.2017e-05	-7.4149e-06	3.6369e-06	1.4602e-05	2.2735e-05	1.2709e-05	2.2996e-05	1.8193e-05	1.1646e-05	3.3553e-05	1.8658e-05	4.5758e-05	3.8419e-05	4.602e-06	5.2793e-05	2.7791e-05	1.6044e-05	1.5801e-05	1.7134e-05	2.7905e-05	8.0286e-05	1.045e-05	9.0447e-05	4.1962e-05	2.5374e-05	3.246e-06	5.1444e-05	6.2137e-05	5.9325e-05	4.4909e-05	3.3935e-05	1.2564e-05	-1.3824e-05	-4.1186e-05	-4.2828e-05	-3.5919e-05	-2.8521e-05	-2.1932e-05	-1.7846e-05	-2.8161e-05	3.0333e-05	3.5472e-05	4.5304e-05	4.5766e-05	3.1283e-05
-3.5707e-05	-3.445e-06	-3.116e-06	-3.0943e-05	-2.865e-06	-2.8112e-05	-2.0168e-05	2.119e-06	1.471e-06	2.2878e-05	2.0984e-05	1.816e-06	1.7548e-05	1.5193e-05	1.8973e-05	1.8837e-05	2.1148e-05	1.5851e-05	1.3672e-05	2.1556e-05	1.7152e-05	2.9334e-05	2.3682e-05	9.7544e-06	1.9844e-05	5.2022e-05	9.0885e-05	7.0565e-05	5.1383e-05	4.135e-06	5.227e-06	0.00014308	0.00026665	0.00027555	0.00018945	9.5334e-05	6.6333e-05	5.5915e-06	-2.1806e-05	-2.6206e-05	-2.5567e-05	-3.7154e-05	-3.8088e-05	-3.7764e-05	-3.271e-06	-2.3866e-05	1.0754e-05	5.0284e-05	3.6452e-05	2.8883e-05
-0.00015693	-0.00015195	-0.00015095	-1.479e-05	-0.00014941	-0.00015077	-0.00014924	-0.00013915	-8.3551e-05	-7.2804e-05	-7.5987e-05	-7.7163e-05	-8.3543e-05	-7.5689e-05	-8.1079e-05	-8.6015e-05	-9.5454e-05	-9.6488e-05	-8.8279e-05	-7.9105e-05	-6.6637e-05	-5.6353e-05	-5.7635e-05	-5.4833e-05	-3.6827e-05	-2.2345e-05	9.3173e-06	-1.2543e-05	-6.4344e-06	4.4174e-06	1.803e-05	0.00076836	0.0010615	0.0011363	0.0011455	0.00094544	0.00071171	0.00048386	2.512e-05	1.807e-06	-6.5294e-05	-8.3508e-05	-0.00012779	-1.27e-008	-0.00012438	-0.00011471	-8.1847e-05	-6.9829e-05	-5.0596e-05	-5.0607e-05
-0.00027102	-0.00026497	-2.596e-05	-0.00026013	-0.00025566	-0.00025361	-0.00025058	-0.00024762	-0.00023461	-0.00019653	-0.00018557	-0.00021637	-0.00022536	-0.00023058	-0.00022014	-0.00020957	-0.00020163	-0.00019206	-0.00018253	-0.00017296	-0.00016902	-0.00016407	-0.00015536	-0.00015793	-0.00012542	-0.00010792	-9.3887e-05	-9.2462e-05	-7.1237e-05	5.1775e-05	0.00068604	0.00098082	0.0012261	0.0015329	0.0015046	0.0001274	0.0010404	0.00080855	0.00057471	0.00034337	0.00011124	-0.00011962	-0.00019528	-0.00019506	-2.096e-05	-0.00017819	-0.00015464	-0.00013377	-0.00011386	-0.00010674
-0.00031304	-0.00030666	-0.00030094	-0.00030115	-0.00029617	-0.00029219	-0.00029059	-0.00028728	-0.00027395	-0.00025711	-0.00025657	-0.00025592	-0.00026334	-0.00026823	-0.00025747	-0.00024657	-0.00024276	-2.324e-05	-0.00022254	-0.00022268	-0.00022049	-0.00021863	-0.00021618	-0.00021385	-0.00021855	-0.00021356	-0.00020146	-0.00012821	-0.00011444	-3.1011e-05	0.00065394	0.0011056	0.0014072	0.0015018	0.0014738	0.0013585	0.0011774	0.00094536	0.00071098	0.00047896	0.00024622	3.6748e-05	-9.9487e-05	-2.129e-05	-0.00023729	-0.00020362	-0.00016678	-1.605e-05	-0.00016512	-0.00016671
-0.00025433	-0.00024899	-2.466e-05	-0.00023896	-0.00023703	-0.00024172	-0.00024033	-0.00023505	-0.00023085	-0.00022752	-0.00022587	-0.00022443	-0.00022701	-0.00022632	-0.00022175	-2.192e-05	-0.00021585	-0.00021227	-2.057e-05	-0.00019775	-0.00020441	-0.00020702	-0.00020687	-0.00020565	-0.00020394	-0.00019931	-0.00018756	-0.00013577	-0.00010272	-8.9437e-05	2.2609e-05	0.00072025	0.0012064	0.0014613	0.0014715	0.0012543	0.0010207	0.00078878	6.014e-05	0.00037354	0.00014147	-4.8868e-05	-8.7666e-05	-8.3115e-05	-0.00011593	-0.00012976	-0.00013991	-1.433e-05	-0.00013492	-0.00012555
-0.00016463	-0.00015976	-0.00015751	-0.00015353	-1.507e-05	-1.522e-05	-0.00015085	-0.00015097	-0.00014993	-0.00014807	-0.00014609	-0.00014426	-0.00014548	-0.00014694	-0.00014502	-0.00014527	-0.00014209	-0.00014313	-0.00014409	-0.00014129	-0.00014186	-0.00014247	-0.00014529	-0.00014224	-0.00013849	-0.00013647	-0.00012831	-0.00011868	-1.134e-05	-0.00010255	-9.0733e-05	8.4688e-05	0.00030816	0.00065294	0.00083372	0.00084191	0.00070963	0.00063564	0.00040799	0.00017436	-1.7005e-05	-3.4969e-05	-5.2094e-05	-4.5071e-05	-6.3768e-05	-6.9074e-05	-7.35e-009	-7.9143e-05	-8.2944e-05	-8.1844e-05
-6.7875e-05	-6.7406e-05	-6.8559e-05	-6.4329e-05	-6.1177e-05	-6.3827e-05	-6.3978e-05	-6.0485e-05	-6.2237e-05	-6.1233e-05	-6.0583e-05	-5.9825e-05	-6.3231e-05	-6.5515e-05	-6.521e-06	-6.2945e-05	-6.1136e-05	-6.0916e-05	-6.5495e-05	-6.3988e-05	-6.2159e-05	-6.6634e-05	-6.745e-06	-6.5437e-05	-6.2654e-05	-5.8418e-05	-5.853e-06	-5.295e-06	-5.0353e-05	-5.623e-06	-5.3334e-05	-5.0578e-05	-4.3933e-05	3.253e-06	4.1004e-05	4.8407e-05	4.4947e-05	2.4757e-05	1.4088e-05	6.0342e-06	-1.9596e-06	-1.3675e-06	-5.3462e-06	-5.8817e-06	-1.1145e-05	-1.4624e-05	-1.0847e-05	-2.0537e-05	-2.441e-06	-2.3346e-05
-5.4478e-05	-5.3543e-05	-5.3907e-05	-5.1218e-05	-5.2221e-05	-5.5086e-05	-5.1082e-05	-5.0777e-05	-5.0702e-05	-5.2815e-05	-5.109e-06	-4.8505e-05	-5.2485e-05	-5.4983e-05	-5.1812e-05	-5.2628e-05	-5.064e-06	-5.5185e-05	-5.8152e-05	-5.6107e-05	-5.6893e-05	-6.0329e-05	-5.9354e-05	-6.0422e-05	-5.0869e-05	-5.5731e-05	-5.6381e-05	-5.8359e-05	-5.4007e-05	-5.2218e-05	-5.054e-06	-4.4058e-05	-4.576e-06	-3.3491e-05	2.5278e-05	3.3326e-05	1.7902e-05	1.7628e-05	2.5886e-06	-1.1089e-05	-4.4672e-06	-1.7616e-06	-5.7044e-06	-1.9781e-05	-1.2901e-05	-8.5701e-06	-5.6882e-06	-1.2406e-05	-1.4917e-05	-1.8474e-05
-6.1141e-05	-5.7519e-05	-5.86e-009	-5.0287e-05	-5.4693e-05	-5.7057e-05	-5.6921e-05	-5.6545e-05	-5.7401e-05	-5.6003e-05	-5.4673e-05	-5.2553e-05	-5.6246e-05	-6.0034e-05	-6.0589e-05	-5.9721e-05	-5.7948e-05	-5.78e-009	-5.5573e-05	-5.8543e-05	-6.0941e-05	-6.0974e-05	-6.2542e-05	-6.4613e-05	-6.552e-06	-6.1964e-05	-6.1253e-05	-5.9434e-05	-5.6908e-05	-5.5728e-05	-5.3513e-05	-5.1223e-05	-5.0489e-05	-4.979e-06	-1.8749e-06	2.9994e-05	1.6218e-05	1.8237e-05	-9.9851e-06	-4.5334e-06	-7.2255e-06	-1.5123e-05	-1.1149e-05	-3.1951e-06	-1.0286e-05	-9.1433e-06	-3.5747e-06	-1.8603e-05	-1.7962e-05	-1.9692e-05
-6.0281e-05	-5.6624e-05	-5.2761e-05	-5.1756e-05	-5.2185e-05	-5.5086e-05	-5.8247e-05	-5.7512e-05	-5.4678e-05	-5.2349e-05	-5.1592e-05	-5.0977e-05	-5.5386e-05	-5.6989e-05	-5.6576e-05	-5.5637e-05	-5.476e-06	-5.5328e-05	-5.5286e-05	-5.7217e-05	-6.0045e-05	-5.9935e-05	-6.5408e-05	-6.3108e-05	-6.0362e-05	-5.8096e-05	-5.6667e-05	-5.6783e-05	-5.4401e-05	-5.4403e-05	-5.4086e-05	-5.5235e-05	-4.859e-06	-4.585e-06	-4.7119e-05	-4.7776e-05	-4.8979e-05	-3.89e-009	-1.2994e-05	-6.8977e-06	-1.0485e-05	-1.7273e-05	-1.8314e-05	-1.6378e-05	-3.6942e-06	-2.8385e-06	-1.4178e-05	-1.5128e-05	-1.8034e-05	-1.1919e-05
-5.7558e-05	-5.3901e-05	-5.7311e-05	-5.6842e-05	-5.8203e-05	-5.9815e-05	-6.1041e-05	-6.1918e-05	-5.844e-06	-5.6433e-05	-5.6858e-05	-5.3305e-05	-5.4419e-05	-5.9103e-05	-6.1413e-05	-5.3094e-05	-5.1141e-05	-5.1495e-05	-5.9119e-05	-5.6823e-05	-6.4487e-05	-6.4628e-05	-6.5014e-05	-6.4971e-05	-6.2619e-05	-5.9063e-05	-5.6632e-05	-5.6282e-05	-5.6227e-05	-5.4546e-05	-5.38e-009	-5.1509e-05	-5.2459e-05	-5.1832e-05	-4.8659e-05	-4.9245e-05	-5.1415e-05	-5.1939e-05	-5.0393e-05	-4.4332e-05	-3.6385e-05	-2.9452e-05	-2.0177e-05	-1.5482e-05	1.522e-06	-3.4833e-06	-3.2881e-06	-4.0947e-06	2.0984e-06	3.3059e-06
-5.4084e-05	-5.0462e-05	-5.2869e-05	-4.8675e-05	-5.9994e-05	-5.7092e-05	-5.8999e-05	-5.5183e-05	-5.7902e-05	-5.6576e-05	-5.675e-06	-5.9825e-05	-6.1154e-05	-6.1288e-05	-5.7687e-05	-5.6999e-05	-5.7482e-05	-5.8086e-05	-6.22e-009	-6.3235e-05	-6.2983e-05	-6.0401e-05	-6.3008e-05	-6.5974e-05	-6.3837e-05	-6.0388e-05	-5.8208e-05	-5.8503e-05	-5.766e-06	-5.7519e-05	-5.6021e-05	-5.4948e-05	-5.2495e-05	-4.7283e-05	-4.8408e-05	-5.1538e-05	-5.0448e-05	-5.1402e-05	-5.4727e-05	-5.8303e-05	-5.1645e-05	-5.46e-009	-3.7945e-05	-3.5149e-05	-2.3432e-05	-1.4767e-05	2.0856e-05	3.0581e-05	2.6099e-05	-1.4319e-05
-1.8476e-05	-1.5034e-05	-1.8264e-05	-1.1527e-05	-9.9147e-06	-7.1918e-06	-1.4149e-05	-4.4258e-05	-6.2201e-05	-6.1018e-05	-6.5097e-05	-6.5843e-05	-6.6885e-05	-7.0208e-05	-7.001e-06	-6.8139e-05	-6.7835e-05	-6.6325e-05	-6.8039e-05	-6.7821e-05	-6.8607e-05	-6.7852e-05	-7.5582e-05	-7.0452e-05	-6.9998e-05	-6.9093e-05	-6.8883e-05	-6.8855e-05	-6.2425e-05	-5.8809e-05	-5.9388e-05	-5.9426e-05	-5.7976e-05	-5.7528e-05	-5.7865e-05	-6.1425e-05	-6.2448e-05	-6.1396e-05	-6.1641e-05	-6.4894e-05	-6.3467e-05	-6.7997e-05	-6.7677e-05	-5.0194e-05	-3.8585e-05	-2.8523e-05	1.842e-06	6.4326e-05	3.1867e-05	1.6059e-05
-1.7151e-05	-1.0807e-05	-3.9711e-06	9.4291e-06	3.6189e-05	4.2637e-05	-5.1011e-05	-6.6073e-05	-6.521e-06	-5.9585e-05	-6.4989e-05	-6.4697e-05	-6.6849e-05	-6.856e-06	-6.8326e-05	-6.9644e-05	-6.9662e-05	-6.6325e-05	-6.9723e-05	-7.0543e-05	-7.4088e-05	-7.1076e-05	-7.4973e-05	-7.3246e-05	-6.8422e-05	-6.7123e-05	-6.7343e-05	-7.0145e-05	-6.1207e-05	-6.2427e-05	-6.0033e-05	-6.1145e-05	-6.0447e-05	-5.8889e-05	-5.8331e-05	-5.9168e-05	-6.1409e-05	-5.9175e-05	-6.2823e-05	-6.5324e-05	-6.6798e-05	-7.1544e-05	-6.9361e-05	-6.2553e-05	-5.7607e-05	-4.7402e-05	-1.5217e-05	1.9763e-05	2.0081e-05	-1.9958e-06
-8.0519e-06	-4.5739e-06	5.1278e-06	2.4976e-05	5.6213e-05	6.9576e-05	4.0372e-05	-5.2174e-05	-4.7478e-05	-6.5711e-05	-6.087e-06	-6.4912e-05	-6.7458e-05	-7.0136e-05	-6.9759e-05	-6.8462e-05	-6.9662e-05	-7.1734e-05	-6.8863e-05	-7.1904e-05	-7.4768e-05	-7.4837e-05	-7.44e-009	-7.4572e-05	-7.2541e-05	-6.7732e-05	-6.6554e-05	-6.8569e-05	-6.4789e-05	-6.2356e-05	-6.143e-06	-5.5808e-05	-6.0412e-05	-6.1397e-05	-6.0337e-05	-5.8165e-05	-6.1624e-05	-6.0966e-05	-6.1605e-05	-6.6327e-05	-6.8159e-05	-6.943e-06	-7.4627e-05	-7.047e-06	-6.6957e-05	-5.951e-06	-4.5917e-05	-3.6299e-05	-3.8882e-05	-3.1693e-05
-2.8219e-06	5.8454e-07	1.0215e-05	2.6552e-05	4.7401e-05	6.1265e-05	6.817e-06	3.9997e-05	-3.734e-06	-2.8097e-05	-1.9602e-05	-2.4576e-05	-5.0335e-05	-6.0751e-05	-6.0517e-05	-6.23e-009	-6.2569e-05	-6.4785e-05	-6.4922e-05	-6.4919e-05	-6.8141e-05	-6.5882e-05	-6.6017e-05	-6.3574e-05	-6.1329e-05	-6.2717e-05	-6.4262e-05	-6.2264e-05	-6.332e-06	-6.558e-06	-5.62e-009	-5.1939e-05	-5.0238e-05	-5.5163e-05	-5.98e-009	-5.9598e-05	-5.7934e-05	-5.4769e-05	-5.9133e-05	-6.3067e-05	-6.2034e-05	-6.6099e-05	-6.7892e-05	-6.7389e-05	-6.6276e-05	-6.4632e-05	-5.4622e-05	-5.027e-06	-5.0131e-05	-4.8171e-05
-0.00013311	-1.282e-05	-0.00012079	-0.00010273	-7.2067e-05	-5.4728e-05	-3.8684e-06	9.6524e-05	0.00038024	0.00069354	0.00081348	8.247e-05	0.00060865	3.794e-05	0.00015542	-6.3268e-05	-0.00014012	-0.00015395	-0.00016168	-0.00016117	-0.00016303	-0.00015941	-0.00015822	-0.00015446	-0.00015092	-0.00015095	-0.00015124	-0.00014792	-0.00014768	-0.00014865	-0.00013798	-0.00013247	-0.00012951	-0.00013318	-0.00013657	-0.00013515	-0.00013223	-0.00012788	-0.00013103	-0.00013374	-0.00013149	-0.00013438	-0.00013499	-1.333e-05	-0.00013104	-0.00012822	-0.00012233	-0.00012109	-0.00011031	-0.00011161
-0.00019863	-1.968e-05	-0.00020031	-0.00019705	-0.00018562	-9.8933e-05	1.3685e-05	0.00030734	0.00062244	0.00093846	0.0012159	0.0012277	0.0001016	7.858e-05	5.567e-05	0.00032863	0.00010612	-0.00011945	-0.00020882	-0.00022333	-0.00024765	-0.00025101	-0.00024825	-0.00024172	-0.00023668	-0.00023352	-0.00022797	-0.00022085	-0.00022123	-0.00021854	-0.00021153	-0.00020916	-0.00020402	-0.00020157	-0.00019804	-0.00019827	-0.00020058	-0.00019731	-0.00019651	-0.00019679	-1.915e-05	-0.00017188	-0.00017192	-0.00016895	-0.00018549	-1.831e-05	-0.00018133	-0.00017529	-0.00014198	-0.00014478
-0.00024473	-0.00023817	-2.49e-008	-0.00024434	-0.00026232	-0.00024527	-7.0892e-05	0.00037873	0.00080477	0.0010432	0.0011795	0.0011923	0.0011154	0.00093966	0.00071618	0.00049216	0.00027284	5.0026e-05	-0.00017071	-0.00027434	-0.00028186	-2.791e-05	-0.00027561	-0.00027016	-0.00026401	-0.00025745	-0.00025262	-0.00024757	-0.00024172	-0.00024075	-0.00023481	-0.00022869	-0.00022215	-0.00021848	-0.00021939	-0.00021675	-0.00021469	-0.00021414	-0.00021367	-0.00020836	-0.00020228	-0.00018256	-0.00018915	-0.00019488	-0.00019799	-0.00019402	-0.00018767	-0.00018682	-0.00017683	-0.00016957
-0.00019906	-0.00019286	-0.00019247	-0.00019741	-0.00021296	-0.00021639	-0.00020626	-1.8251e-05	0.00050995	0.00087273	0.0010943	0.0011447	0.0010203	0.00079057	0.00061907	0.00039759	0.00017486	-4.691e-06	-0.00013449	-0.00023074	-2.311e-05	-0.00023772	-2.371e-05	-0.00022864	-0.00022332	-0.00021761	-0.00021805	-0.00021207	-0.00020822	-0.00020282	-0.00019967	-1.967e-05	-0.00019156	-0.00018767	-0.00018371	-0.00018354	-0.00018392	-0.00018172	-0.00018025	-0.00017727	-0.00016861	-0.00015533	-0.00015766	-0.00015487	-0.00016762	-0.00016132	-1.58e-008	-0.00015681	-0.00015265	-0.00014521
-3.2304e-05	-6.4433e-05	-5.3048e-05	-7.0204e-05	-0.00014196	-0.00014625	-0.00015601	-0.00014846	-0.00013488	2.184e-05	0.00056219	0.00079149	8.002e-05	0.00067192	0.00044952	0.00022439	3.9175e-06	-5.9877e-05	-6.9579e-05	-0.00014376	-0.00016354	-1.659e-05	-0.00016012	-0.00016019	-0.00015547	-0.00015571	-0.00014977	-0.00014874	-1.422e-05	-0.00014399	-0.00013995	-0.00013712	-0.00013564	-0.00013286	-0.00012775	-0.00012436	-0.00012679	-0.00012692	-0.00012938	-0.00012862	-0.00012565	-0.00012112	-0.00011894	-0.00011396	-0.00011904	-0.00011747	-0.00011652	-0.00011181	-0.00011504	-0.00011545
5.4601e-05	4.5004e-05	3.1672e-05	3.6259e-06	-6.6657e-05	-8.6646e-05	-8.7299e-05	-8.8391e-05	-8.7886e-05	-7.7962e-05	-4.6433e-05	0.00020479	0.00021242	0.00011209	4.9207e-05	1.8479e-05	6.5769e-07	-9.5826e-06	-1.3625e-05	-4.973e-06	-6.9252e-05	-8.8235e-05	-8.88e-009	-8.5748e-05	-8.6942e-05	-8.8151e-05	-8.9051e-05	-8.9847e-05	-8.2664e-05	-8.3312e-05	-7.8374e-05	-7.4794e-05	-7.4203e-05	-7.5654e-05	-7.5275e-05	-6.7765e-05	-6.5278e-05	-7.2645e-05	-7.4215e-05	-7.5498e-05	-7.2566e-05	-7.4911e-05	-7.0758e-05	-3.6223e-05	-6.6276e-05	-6.6961e-05	-7.7118e-05	-7.6026e-05	-7.5744e-05	-7.8262e-05
7.674e-06	7.0223e-05	7.8958e-05	-4.5666e-05	-7.3965e-05	-8.052e-06	-8.1496e-05	-8.0582e-05	-7.9396e-05	-7.7425e-05	-7.7742e-05	-7.3509e-05	-7.1041e-05	1.0679e-05	1.9116e-05	1.6784e-06	1.2891e-08	-1.0227e-05	-1.1404e-05	-8.1763e-06	-1.0861e-05	-4.0197e-05	-4.3198e-05	-7.0094e-05	-7.856e-06	-7.5434e-05	-8.1815e-05	-8.2181e-05	-7.5321e-05	-7.8511e-05	-7.5222e-05	-7.0137e-05	-6.7397e-05	-6.9134e-05	-6.8791e-05	-6.1317e-05	-4.6794e-05	-3.65e-009	-4.9676e-05	-4.3365e-05	-2.2414e-05	3.5402e-06	3.1228e-05	2.3743e-05	-2.9419e-06	-5.2703e-05	-7.0419e-05	-7.6778e-05	-7.4669e-05	-7.3748e-05
6.2303e-05	6.5531e-05	5.3918e-05	1.1471e-05	-6.5045e-05	-7.7762e-05	-8.0672e-05	-8.1513e-05	-7.9718e-05	-7.9753e-05	-8.0106e-05	-7.6626e-05	-7.6307e-05	-7.0494e-05	-4.9734e-05	-1.9923e-05	-1.5247e-05	-1.055e-06	-7.6781e-06	-3.8418e-06	-2.4788e-06	-1.5587e-05	-1.4863e-05	-1.4605e-05	-5.1048e-05	-6.7194e-05	-7.963e-06	-7.8635e-05	-8.0694e-05	-7.0702e-05	-6.7162e-05	-5.8459e-05	-5.6364e-05	-6.1146e-05	-6.2057e-05	-4.6272e-05	-3.8877e-05	-1.9162e-05	-2.2451e-05	-2.1549e-05	-1.4605e-05	1.1314e-05	3.9002e-05	3.1481e-05	4.7599e-06	-4.5037e-05	-7.916e-06	-7.7137e-05	-7.3952e-05	-7.6685e-05
6.5706e-05	6.5531e-05	5.2378e-05	2.7806e-05	-3.4811e-05	-5.9779e-05	-8.4935e-05	-9.1615e-05	-9.1754e-05	-8.7419e-05	-8.2507e-05	-7.9241e-05	-7.1865e-05	-5.9712e-05	-4.8803e-05	-4.0305e-05	-1.2597e-05	-1.8825e-05	-3.4153e-06	4.4332e-06	1.1958e-05	2.5392e-06	3.2276e-06	-1.851e-06	-3.7006e-05	-4.7421e-05	-5.5736e-05	-5.621e-06	-5.3362e-05	-4.3405e-05	-2.2384e-05	-1.3967e-05	-3.8811e-05	-4.3664e-05	-4.7405e-05	-4.097e-06	-2.2793e-05	-1.8953e-06	-1.1346e-05	-5.8947e-06	-1.1488e-05	-1.6843e-05	-2.9956e-05	-3.8552e-05	-3.4716e-05	-5.1808e-05	-6.8413e-05	-8.1973e-05	-7.8394e-05	-7.8727e-05
4.5538e-05	4.9482e-05	5.9649e-05	4.8117e-05	-1.8548e-05	-5.2901e-05	-9.3604e-05	-0.00010258	-9.7773e-05	-9.7055e-05	-8.8059e-05	-8.2071e-05	-6.4127e-05	-6.1037e-05	-5.2564e-05	-4.7792e-05	-5.9775e-05	-6.2636e-05	-5.5931e-05	-4.8118e-05	-4.7902e-05	-4.2919e-05	-4.2016e-05	-3.8713e-05	-4.2486e-05	-3.2232e-05	-2.1741e-05	-1.1826e-05	-1.8793e-05	-8.7294e-06	-9.0935e-06	-4.1519e-06	-1.4057e-05	-1.8266e-05	-3.1966e-05	-8.0135e-06	-1.7097e-05	-2.9765e-05	-4.1007e-05	-2.0259e-05	-3.2946e-05	-2.8163e-05	-2.6911e-05	-3.5686e-05	-3.0167e-05	-4.3067e-05	-7.4216e-05	-8.2653e-05	-8.3159e-05	-8.6107e-05
5.1234e-05	5.5321e-05	6.1512e-05	5.4207e-05	-1.2315e-05	-3.9038e-05	-9.6792e-05	-0.00010222	-0.00010186	-1.01e-008	-9.5116e-05	-7.9492e-05	-4.2741e-05	-5.3658e-05	-4.5077e-05	-5.3237e-05	-5.5834e-05	-5.5722e-05	-5.6504e-05	-5.5283e-05	-5.8577e-05	-5.8323e-05	-5.656e-06	-6.2392e-05	-5.18e-009	-4.0901e-05	-2.7042e-05	-2.8706e-06	-9.73e-010	-1.0915e-05	-2.6467e-05	-1.54e-009	-1.2051e-05	-1.7156e-05	-2.7524e-05	-3.1692e-05	-4.8047e-05	-3.8542e-05	-3.1013e-05	-2.4522e-05	-2.725e-06	-2.5548e-05	-3.1604e-05	-3.5292e-05	-2.44e-009	-3.3288e-05	-5.7666e-05	-8.2331e-05	-8.4341e-05	-8.5928e-05
9.107e-07	1.803e-06	3.0132e-05	3.1675e-05	5.7038e-06	-1.7831e-05	-9.7651e-05	-9.4946e-05	-0.00010608	-0.00010293	-9.4328e-05	-7.3903e-05	-3.3033e-05	-4.4308e-05	-3.3435e-05	-4.5715e-05	-5.0103e-05	-5.8122e-05	-5.5107e-05	-6.431e-06	-6.2481e-05	-6.1153e-05	-6.5874e-05	-6.3502e-05	-4.9902e-05	-4.3086e-05	-3.3204e-05	-3.0669e-05	-2.8429e-05	-2.7823e-05	-3.7357e-05	-1.8875e-05	-1.3878e-05	-1.3932e-05	-1.9213e-05	-3.8534e-05	-4.9265e-05	-3.5067e-05	-1.3388e-05	-1.4958e-05	-2.8934e-05	-2.8306e-05	-2.795e-06	-3.5292e-05	-2.2895e-05	-3.7121e-05	-4.4663e-05	-5.7936e-05	-6.4209e-05	-6.4864e-05
-2.7539e-05	-1.6288e-05	-3.8994e-06	1.251e-06	1.706e-06	-1.3282e-05	-9.0415e-05	-8.9143e-05	-0.00010569	-1.025e-05	-9.3468e-05	-7.6769e-05	-4.464e-06	-3.7108e-05	-2.9137e-05	-4.2097e-05	-4.738e-06	-6.2886e-05	-5.5214e-05	-7.0149e-05	-6.2481e-05	-5.7607e-05	-6.4548e-05	-5.4618e-05	-4.5245e-05	-4.1976e-05	-4.0941e-05	-5.99e-009	-4.9959e-05	-4.6271e-05	-4.2587e-05	-2.3783e-05	-2.0326e-05	-2.149e-06	-2.0395e-05	-3.7388e-05	-3.8089e-05	-2.7759e-05	-5.0774e-06	-8.4381e-06	-2.9005e-05	-2.9452e-05	-2.7126e-05	-4.2779e-05	-3.074e-06	-4.3425e-05	-3.2197e-05	-2.7093e-05	-3.6482e-05	-3.5311e-05
-5.4011e-06	-1.529e-07	-9.9176e-06	2.8809e-05	3.3396e-06	-4.9247e-05	-6.928e-06	-9.3012e-05	-9.5874e-05	-9.9456e-05	-0.00010038	-9.9481e-05	-8.7197e-05	-3.6391e-05	-4.3501e-05	-5.9399e-05	-5.261e-06	-6.3065e-05	-6.023e-06	-6.7641e-05	-6.1407e-05	-5.3881e-05	-4.7139e-05	-4.8314e-05	-4.6212e-05	-4.0686e-05	-5.0936e-05	-5.5243e-05	-4.9421e-05	-5.3221e-05	-4.3089e-05	-3.9294e-05	-3.2291e-05	-5.2871e-05	-4.4504e-05	-3.7173e-05	-3.182e-06	-2.5144e-05	-2.2917e-05	-2.1979e-05	-1.851e-06	-2.1894e-05	-4.0345e-05	-6.4917e-05	-5.295e-06	-4.1133e-05	-1.7438e-05	-7.4978e-06	-1.4738e-05	-9.626e-07
-1.6148e-05	-1.3207e-05	-6.5145e-06	-2.4387e-05	-2.2703e-05	-3.0548e-05	-3.1702e-05	-7.965e-06	-8.1115e-05	-9.1109e-05	-9.1677e-05	-8.6584e-05	-8.1322e-05	-7.2644e-05	-5.4427e-05	-5.5996e-05	-5.7518e-05	-5.3322e-05	-5.851e-06	-6.062e-06	-5.3203e-05	-4.7111e-05	-5.0291e-05	-4.4337e-05	-4.7e-009	-5.72e-009	-5.0005e-05	-4.8043e-05	-4.0967e-05	-3.8283e-05	-3.5065e-05	-3.281e-06	-4.7838e-05	-4.6996e-05	-3.1393e-05	-2.8683e-05	-2.5587e-05	-1.995e-06	-3.6601e-05	-3.5341e-05	-2.854e-06	-2.347e-06	-3.9628e-05	-4.9084e-05	-3.726e-06	-2.7234e-05	-1.622e-06	-6.3874e-06	-6.5706e-06	1.0491e-06
-2.0446e-05	-1.6646e-05	-1.0598e-05	-2.8363e-05	-2.7217e-05	-3.3915e-05	-2.6007e-05	-4.6156e-05	-7.6172e-05	-8.7133e-05	-9.0173e-05	-8.6298e-05	-8.4402e-05	-8.4823e-05	-7.6458e-05	-7.0289e-05	-6.3894e-05	-6.371e-06	-6.503e-06	-6.302e-06	-5.5532e-05	-4.6215e-05	-5.2405e-05	-4.7741e-05	-4.8935e-05	-4.6453e-05	-4.9216e-05	-4.5284e-05	-4.2543e-05	-3.9787e-05	-2.9978e-05	-3.4099e-05	-4.9056e-05	-4.8142e-05	-3.1822e-05	-2.8719e-05	-2.2291e-05	-2.7473e-05	-3.7318e-05	-3.5985e-05	-2.9113e-05	-2.2324e-05	-2.6517e-05	-3.0456e-05	-3.1851e-05	-2.3007e-05	-3.7179e-06	6.1863e-06	-1.0897e-06	6.6016e-06
4.0774e-05	1.1582e-05	-2.2491e-05	-3.3558e-05	-3.2949e-05	-2.9151e-05	-2.1099e-05	-1.7427e-05	-4.909e-06	-8.0147e-05	-9.3397e-05	-9.0561e-05	-9.0743e-05	-9.1809e-05	-8.9426e-05	-8.2719e-05	-7.2492e-05	-6.4749e-05	-7.2158e-05	-6.9898e-05	-7.2906e-05	-5.8681e-05	-5.3551e-05	-5.7771e-05	-5.8392e-05	-4.9964e-05	-6.9743e-05	-6.0903e-05	-5.0675e-05	-4.3549e-05	-4.0725e-05	-3.5389e-05	-4.1569e-05	-3.8649e-05	-3.0318e-05	-3.0259e-05	-2.7414e-05	-2.2063e-05	-2.7431e-05	-2.7066e-05	-2.005e-06	-2.0353e-05	-1.3657e-05	-2.562e-06	-3.2352e-05	-2.3401e-05	-1.2172e-05	-1.3006e-06	6.6555e-07	8.4643e-06
3.2392e-05	3.3429e-06	7.0981e-06	-2.0268e-05	-3.7999e-05	-3.6853e-05	-3.3601e-05	-2.4842e-05	-3.0856e-05	-6.7753e-05	-8.7629e-05	-8.9916e-05	-9.4468e-05	-9.84e-009	-9.5229e-05	-8.6481e-05	-7.0414e-05	-6.2134e-05	-7.3663e-05	-7.7278e-05	-8.2184e-05	-7.5804e-05	-5.8924e-05	-4.8278e-05	-5.2087e-05	-4.9033e-05	-4.4882e-05	-5.4204e-05	-6.3714e-05	-5.3543e-05	-5.0827e-05	-3.9616e-05	-4.336e-06	-4.062e-06	-3.2002e-05	-2.7107e-05	-2.6411e-05	-2.8404e-05	-3.0798e-05	-3.0326e-05	-3.3018e-05	-3.1351e-05	-2.4511e-05	-2.5692e-05	-3.1707e-05	-2.5944e-05	-1.4608e-05	-3.629e-07	-1.5554e-06	6.3508e-06
-2.8577e-06	1.5159e-06	1.0644e-05	-2.0698e-05	-4.1797e-05	-4.3981e-05	-3.6897e-05	-2.8281e-05	-3.0892e-05	-6.7538e-05	-8.7414e-05	-9.6722e-05	-0.00010851	-0.00010757	-9.3832e-05	-7.9316e-05	-5.8772e-05	-5.4755e-05	-5.9191e-05	-7.5128e-05	-8.2506e-05	-7.5267e-05	-7.3038e-05	-5.9526e-05	-5.9753e-05	-6.3684e-05	-7.2608e-05	-6.9643e-05	-6.4861e-05	-5.4475e-05	-4.574e-06	-3.7109e-05	-4.225e-06	-3.367e-06	-2.4837e-05	-4.0289e-05	-3.2501e-05	-3.5855e-05	-2.8075e-05	-3.3693e-05	-5.4296e-05	-4.6754e-05	-4.6076e-05	-3.2713e-05	-3.8728e-05	-4.2422e-05	-3.2233e-05	-2.9314e-05	-4.7766e-05	-4.029e-06
-1.4679e-05	-1.0234e-05	3.3009e-06	-2.1772e-05	-4.2334e-05	-3.6709e-05	-4.1983e-05	-3.2508e-05	-2.6701e-05	-8.6882e-05	-0.00010239	-0.00010958	-0.00011542	-1.08e-008	-9.9026e-05	-7.928e-06	-6.3751e-05	-5.565e-06	-4.8551e-05	-6.4453e-05	-7.244e-06	-6.9392e-05	-7.2608e-05	-6.6153e-05	-6.3765e-05	-5.8812e-05	-7.1999e-05	-6.4198e-05	-6.3034e-05	-4.885e-06	-5.9209e-05	-5.0005e-05	-3.8846e-05	-4.696e-06	-4.6975e-05	-4.3334e-05	-4.0561e-05	-3.8363e-05	-3.0511e-05	-4.4977e-05	-5.6589e-05	-4.9011e-05	-3.6368e-05	-4.7507e-05	-3.5576e-05	-3.8733e-05	-2.754e-06	-6.8396e-05	-6.5212e-05	-6.6154e-05
3.0744e-05	-7.6546e-06	-3.8882e-07	-2.4745e-05	-3.3593e-05	-3.1838e-05	-2.5326e-05	-4.7947e-05	-0.00010383	-0.00010959	-1.141e-05	-0.00011076	-0.00011231	-1.128e-05	-0.00011253	-0.00011005	-8.2952e-05	-6.1024e-05	-5.7364e-05	-6.7426e-05	-7.5771e-05	-7.3583e-05	-7.354e-06	-7.1419e-05	-7.2004e-05	-6.9953e-05	-7.4256e-05	-6.9142e-05	-6.4395e-05	-5.494e-06	-5.7525e-05	-5.4841e-05	-5.1277e-05	-5.6668e-05	-5.6468e-05	-5.0929e-05	-5.7325e-05	-5.5307e-05	-4.7419e-05	-4.0678e-05	-3.7818e-05	-4.4641e-05	-5.1593e-05	-5.6857e-05	-3.6149e-05	-4.8727e-05	-3.7104e-05	-6.3739e-05	-6.0519e-05	-6.1461e-05
3.5723e-05	4.024e-06	1.7963e-06	1.19e-010	-1.2172e-05	-2.7575e-05	-3.7004e-05	-9.0289e-05	-0.00011776	-0.00011848	-0.00011948	-0.00011349	-0.00011815	-0.00011943	-0.00011704	-0.00011381	-0.00010573	-7.2236e-05	-5.5286e-05	-7.4985e-05	-8.1324e-05	-7.953e-06	-7.8018e-05	-8.1235e-05	-7.2649e-05	-7.658e-06	-7.2179e-05	-7.1829e-05	-6.5541e-05	-6.9018e-05	-5.9782e-05	-6.0107e-05	-6.403e-06	-5.7205e-05	-5.6683e-05	-6.189e-06	-6.6962e-05	-5.3838e-05	-4.8243e-05	-3.9174e-05	-5.0141e-05	-5.657e-06	-6.431e-06	-5.6069e-05	-4.1738e-05	-4.6721e-05	-3.517e-06	-4.4502e-05	-3.5873e-05	-5.0177e-05
4.0989e-05	4.547e-06	6.9906e-06	-1.7366e-05	-3.8966e-06	4.0922e-06	-5.6205e-05	-0.00010809	-0.00012116	-1.197e-05	-1.193e-05	-0.00011754	-0.00011811	-0.00012108	-0.00011798	-0.00011668	-0.00010892	-0.00010032	-8.4087e-05	-8.4585e-05	-9.0387e-05	-8.6909e-05	-8.0848e-05	-7.6721e-05	-7.1467e-05	-7.3213e-05	-7.637e-06	-7.1506e-05	-7.4783e-05	-6.5544e-05	-6.0964e-05	-6.2113e-05	-6.1665e-05	-6.0931e-05	-6.5101e-05	-6.1747e-05	-6.2341e-05	-5.1581e-05	-4.373e-06	-3.6881e-05	-3.8964e-05	-4.0629e-05	-5.9725e-05	-5.1484e-05	-5.141e-06	-4.9587e-05	-4.2442e-05	-3.9989e-05	-3.136e-06	-4.8099e-05
-6.3433e-05	-5.906e-06	-4.8642e-05	-5.5589e-05	-2.7737e-08	7.8536e-06	-3.6574e-05	-9.5412e-05	-0.00011619	-0.00011769	-0.00011493	-0.00011062	-0.00011757	-0.00011803	-0.00011658	-0.00011453	-0.00010394	-9.4625e-05	-8.6595e-05	-0.00010769	-0.00011768	-1.079e-05	-8.9015e-05	-7.8154e-05	-7.8166e-05	-7.3499e-05	-6.4513e-05	-5.5852e-05	-6.9983e-05	-6.755e-06	-6.4833e-05	-6.7737e-05	-6.0197e-05	-5.3802e-05	-4.7119e-05	-6.0708e-05	-5.8794e-05	-5.6739e-05	-4.047e-06	-1.725e-06	-3.7507e-06	-2.4422e-06	-1.5484e-05	-8.0669e-06	1.0312e-05	1.9622e-05	4.0197e-06	-5.4201e-06	-5.0525e-05	-4.6272e-05
-0.00015525	-0.00014571	-0.00013895	-0.00014618	-0.00013526	-0.00012401	-0.00012584	-0.00017737	-0.00018686	-0.00019528	-0.00019227	-0.00018488	-0.00017632	-0.00017094	-0.00019804	-0.00018897	-0.00017777	-0.00018669	-0.00019435	-0.00018539	-0.00017826	-0.00017338	-0.00019634	-0.00018487	-0.00017743	-0.00015654	-0.00015013	-0.00013108	-0.00012923	-0.00014446	-0.00016707	-0.00016492	-0.00015505	-0.00013168	-9.5515e-05	-5.924e-06	-5.0913e-05	-4.8285e-05	-3.1478e-05	0.00035025	0.00080125	0.0010603	0.0010678	0.00091801	0.00069875	0.00047844	0.00025897	3.9286e-05	-3.6375e-05	-3.1621e-05
-0.00025917	-0.00025315	-0.00025677	-0.00025555	-0.00028123	-0.00030366	-0.00029908	-0.00028581	-0.00027502	-0.00027291	-0.00026896	-0.00026065	-0.00025373	-0.00028149	-0.00027703	-0.00026803	-0.00027077	-0.00028176	-0.00027348	-0.00026903	-0.00027369	-0.00027208	-0.00026773	-0.00026404	-0.00025896	-2.639e-05	-0.00022013	-0.00020183	-0.00021929	-0.00024408	-0.00024319	-0.00022862	-0.00021613	-0.00018806	-0.00016848	-0.00012548	-0.00010927	-7.3612e-05	0.00029082	0.00078922	0.0014115	0.0001778	0.0017863	0.0016659	0.0014441	0.0012179	0.00099759	0.00077479	0.00055301	0.00033198
-0.00030402	-0.00029842	-0.00029653	-0.00030538	-0.00031956	-0.00034141	-0.00033859	-0.00032457	-0.00031106	-0.00021316	-0.00019044	-0.00027397	-2.878e-05	-0.00032218	-3.222e-05	-0.00031951	-0.00031103	-0.00031285	-0.00032177	-0.00031306	-0.00030844	-0.00030521	-0.00030861	-0.00029936	-0.00029794	-0.00029058	-0.00022783	-0.00021669	-0.00025239	-0.00027356	-2.701e-05	-0.00025358	-0.00021255	-0.00020075	-0.00017314	-0.00014704	-0.00013037	-5.0542e-05	0.00060903	0.0001382	1.75e-007	0.0018116	0.0018951	0.0018094	0.0016552	0.0014277	0.0012029	0.00098034	0.00075663	5.324e-05
-0.00029836	-0.00029237	-2.788e-05	-0.00028858	-0.00027608	-0.00029169	-0.00030209	-0.00031755	-0.00027674	-0.00015588	-7.4661e-05	-0.00010177	-0.00025753	-0.00029062	-0.00030887	-0.00031295	-0.00030441	-0.00030444	-0.00031503	-0.00030625	-0.00030106	-0.00029708	-0.00030162	-0.00029173	-0.00028482	-0.00026368	-0.00020605	-0.00016593	-0.00015338	-0.00022474	-2.246e-05	-0.00021085	-0.00017554	-0.00015289	-0.00014205	-0.00013239	-0.00012267	-7.3074e-05	6.168e-05	0.0013899	0.0016531	0.0018196	0.0019032	0.0017049	0.0015924	0.0013776	0.0011574	0.00093477	0.00071367	0.00049382
-0.00030258	-2.966e-05	-0.00026573	-0.00024595	-0.00020783	-0.00019995	-0.00020988	-0.00028262	-0.00022344	7.6755e-05	8.8366e-05	7.7554e-05	-0.00013975	-2.759e-05	-0.00030379	-0.00032105	-0.00031032	-0.00030834	-0.00031783	-0.00031059	-0.00031069	-0.00030088	-0.00029933	-0.00029549	-0.00028855	-0.00026791	-0.00021382	-0.00015429	-0.00012282	-0.00011039	-0.00011352	-1.137e-05	-0.00011375	-0.00010241	-9.1646e-05	-0.00010545	-1.184e-05	-0.00010582	0.00018607	0.00075558	0.0013958	0.0016592	0.0016681	0.0001575	0.0013634	0.0011409	0.00091957	0.00069845	4.809e-05	0.00025994
-0.00027024	-0.00026393	-0.00025734	-0.00018373	-0.00010595	3.7049e-05	7.5371e-05	5.8803e-05	9.9215e-05	0.00011125	1.225e-05	0.00011133	-0.00010633	-0.00025022	-0.00025081	-0.00027466	-0.00028692	-0.00028319	-0.00027903	-0.00028193	-0.00028816	-0.00027824	-0.00027214	-0.00026414	-0.00026727	-0.00025601	-0.00022682	-0.00015995	-1.125e-05	-8.0876e-05	-8.604e-06	-8.6579e-05	-8.6956e-05	-7.5905e-05	-6.546e-06	-7.801e-06	-6.8574e-05	-5.7814e-05	-2.9329e-05	0.00021932	0.00078918	0.0010193	0.0010279	0.00097193	7.609e-05	0.00054016	0.00032284	0.00010839	-9.1111e-05	-1.09e-008
-0.00016191	-0.00016044	-0.00016306	-0.00012075	1.2152e-05	0.00014534	0.00018248	0.00016473	6.6728e-07	-0.00013148	-0.00015114	-0.00018252	-1.865e-05	-0.00017345	-0.00018758	-0.00019606	-0.00019783	-0.00019428	-1.961e-05	-0.00020559	-0.00019939	-0.00019094	-0.00019122	-0.00018809	-0.00019093	-0.00017986	-1.42e-008	-9.0385e-05	-4.3009e-05	-1.9799e-05	-1.9374e-05	-1.017e-06	-9.0781e-06	-1.1353e-05	-2.7918e-05	-2.0157e-05	-1.8207e-05	-1.4935e-05	-1.1096e-05	1.5993e-05	5.8007e-05	6.6158e-05	6.8161e-05	4.9285e-05	6.2255e-05	7.2174e-05	4.9478e-05	5.5621e-05	-2.7957e-05	-4.6738e-05
-0.00014575	-0.00014521	-0.00015987	-0.00014812	-7.7619e-05	-6.9415e-05	-6.4265e-05	-0.00010648	-0.00011253	-0.00011547	-0.00015866	-0.00017327	-1.75e-008	-0.00017646	-1.768e-05	-0.00018109	-1.758e-05	-0.00017146	-0.00017167	-0.00018145	-0.00018019	-0.00017317	-0.00017406	-0.00017753	-0.00017356	-0.00016345	-0.00015281	-9.343e-06	-8.2521e-05	-7.1777e-05	-2.8223e-05	-9.2387e-06	-8.0751e-06	-3.2595e-05	-3.6444e-05	-2.8361e-05	-1.5019e-05	-4.0447e-06	-1.0057e-05	-2.1692e-05	-1.4032e-05	-1.104e-06	-8.9285e-06	-1.0646e-05	-1.5086e-05	-1.0863e-05	1.0106e-06	-9.2531e-06	-9.1856e-06	-1.5429e-05
-0.00017104	-0.00016628	-0.00015862	-0.00015209	-0.00014754	-0.00012283	-0.00014773	-0.00012608	-0.00011429	-0.00011923	-0.00017249	-0.00017163	-0.00020083	-0.00020931	-0.00020001	-0.00019062	-0.00019808	-0.00020557	-0.00019714	-0.00018922	-0.00019581	-0.00018564	-0.00019655	-0.00019207	-0.00018441	-1.877e-05	-0.00016954	-0.00015995	-0.00013855	-0.00013937	-0.00013318	-9.858e-06	-8.7063e-05	-6.24e-009	-6.8755e-05	-6.4935e-05	-6.9039e-05	-8.5935e-05	-8.2525e-05	-6.6363e-05	-4.7741e-05	-3.9268e-05	-2.4081e-05	-2.9596e-05	-1.8704e-05	-6.5635e-05	-5.369e-06	-5.5276e-06	5.2508e-06	-8.8532e-07
-0.00018544	-0.00018587	-0.00018885	-0.00020031	-0.00018953	-0.00018362	-0.00017223	-0.00016459	-0.00018199	-0.00021076	-0.00021577	-0.00022801	-0.00023142	-0.00022417	-0.00021978	-0.00022626	-0.00023136	-0.00022237	-2.138e-05	-0.00021752	-0.00022605	-0.00021977	-0.00021203	-0.00020873	-0.00021956	-0.00020787	-0.00018574	-0.00016898	-0.00015664	-0.00015248	-0.00015797	-0.00015367	-0.00011475	-9.575e-06	-9.0858e-05	-9.1551e-05	-0.00011178	-0.00010059	-0.00010642	-9.7493e-05	-9.6208e-05	-9.687e-06	-0.00012084	-0.00015519	-0.00015741	-0.00015591	-9.4671e-05	-6.596e-06	-5.228e-06	-4.3621e-05
-0.00021933	-0.00021439	-0.00020934	-0.00019734	-0.00019333	-0.00021156	-0.00019674	-0.00018393	-0.00017472	-2.148e-05	-0.00023475	-0.00024897	-0.00024396	-0.00023607	-0.00022663	-0.00024159	-0.00024476	-0.00023569	-0.00022709	-0.00024195	-0.00024937	-0.00023901	-0.00023123	-0.00022911	-2.461e-05	-0.00023438	-0.00020486	-0.00016346	-0.00015169	-0.00015807	-1.656e-05	-0.00016722	-0.00015556	-9.7255e-05	-0.00010275	-1.081e-05	-0.00012087	-0.00013351	-0.00016649	-0.00016294	-0.00017251	-0.00016518	-0.00016411	-0.00015809	-1.721e-05	-0.00016221	-0.00014468	-0.00012811	-9.4479e-05	-8.5784e-05
-0.00020898	-0.00020511	-0.00021321	-0.00020203	-0.00019171	-1.915e-05	-0.00018251	-0.00020252	-0.00019632	-0.00020305	-0.00021895	-0.00023496	-0.00023729	-2.294e-05	-0.00022609	-0.00023557	-0.00023821	-0.00023172	-0.00023676	-0.00023189	-0.00022386	-2.269e-05	-0.00023384	-0.00023248	-0.00022955	-0.00022288	-0.00022947	-0.00016934	-0.00015821	-0.00017978	-0.00016818	-0.00015701	-0.00016648	-0.00015658	-0.00014721	-0.00015094	-0.00015211	-1.483e-05	-0.00014407	-0.00016283	-0.00017011	-0.00016311	-0.00016612	-0.00015766	-0.00016755	-1.606e-05	-0.00016359	-0.00015362	-0.00014173	-9.8286e-05
-0.00020049	-0.00019665	-0.00020483	-1.929e-05	-1.834e-05	-0.00018322	-0.00017431	-0.00014714	-0.00013524	-0.00014137	-0.00020896	-0.00022697	-0.00022934	-0.00022149	-0.00021824	-0.00020874	-2.304e-05	-0.00022398	-0.00022906	-0.00022021	-0.00021172	-0.00021934	-0.00022632	-0.00022499	-2.221e-05	-0.00021546	-0.00022213	-0.00016203	-0.00015094	-0.00017258	-0.00016102	-0.00014873	-0.00013829	-0.00014479	-0.00014019	-1.44e-008	-0.00014516	-0.00014142	-0.00013723	-0.00015603	-0.00016334	-0.00015637	-0.00015942	-0.00014892	-0.00016092	-0.00015404	-0.00015707	-0.00014713	-0.00013532	-9.191e-06
-0.00013587	-0.00013081	-0.00013415	-0.00013769	-0.00014145	-0.00016588	-0.00015676	-0.00014653	-0.00012263	-0.00014918	-0.00017002	-0.00018273	-0.00018141	-0.00019326	-0.00018718	-0.00018406	-0.00017466	-0.00018905	-0.00018213	-0.00017307	-0.00016293	-0.00017356	-0.00018255	-0.00017699	-0.00017456	-0.00017463	-0.00016363	-0.00013839	-4.7702e-05	-8.8327e-05	-0.00011445	-0.00010453	-0.00012321	-1.325e-05	-0.00012765	-0.00012845	-0.00012073	-1.094e-05	-0.00010097	-8.56e-009	-0.00010018	-9.8088e-05	-0.00011009	-0.00012177	-0.00010876	-9.8807e-05	-8.8975e-05	-0.00010092	-8.9893e-05	-8.1092e-05
-2.5247e-05	-2.8503e-05	-2.4533e-05	-3.6997e-05	-5.4299e-05	-5.3403e-05	-5.2802e-05	-2.4591e-05	-9.0406e-06	-3.0175e-05	-9.2107e-05	-9.2853e-05	-0.00010142	-0.00011395	-0.00010977	-0.00011109	-9.9287e-05	-9.8673e-05	-0.00011031	-0.00010404	-9.4829e-05	-0.00010403	-0.00011019	-1.086e-05	-0.00010919	-9.9399e-05	-8.5863e-05	-5.3781e-06	1.2838e-05	4.4112e-07	-1.7583e-05	-4.4201e-05	-3.9455e-05	-5.5844e-05	-5.3065e-05	-5.5371e-05	-3.7981e-05	-3.7359e-05	-4.0398e-05	-3.5018e-05	-5.0463e-05	-4.9262e-05	-6.2161e-05	-6.0403e-05	-5.8359e-05	-5.342e-06	-4.4484e-05	-4.9553e-05	-4.7086e-05	-3.9144e-05
-7.5862e-06	-6.5083e-06	3.5158e-06	3.5543e-06	-4.0686e-05	-4.434e-06	-3.8759e-05	-1.6352e-05	-2.4122e-05	-8.3873e-05	-9.6907e-05	-9.3749e-05	-9.5328e-05	-0.00010259	-0.00010125	-9.8947e-05	-9.266e-06	-0.00010405	-0.00010178	-0.00010103	-0.00010017	-9.9125e-05	-0.00010231	-0.00010735	-9.9802e-05	-9.99e-009	-8.9051e-05	-3.1213e-06	6.999e-07	-7.1174e-06	-4.4343e-05	-4.1407e-05	-5.0632e-05	-5.8065e-05	-5.7077e-05	-4.9997e-05	-5.643e-06	-5.2369e-05	-4.6094e-05	-4.7234e-05	-4.7024e-05	-6.3018e-05	-7.3301e-05	-6.3663e-05	-5.0693e-05	-4.7151e-05	-5.1218e-05	-4.898e-06	-4.5904e-05	-4.4087e-05
-8.8258e-05	-8.3885e-05	-7.3287e-05	-6.7553e-05	-8.6109e-05	-9.2019e-05	-8.3573e-05	-7.0838e-05	-5.9443e-05	-0.00011547	-0.00013445	-0.00013161	-0.00013509	-0.00013895	-0.00013707	-0.00013699	-1.354e-05	-0.00013632	-0.00013105	-0.00012711	-0.00012589	-0.00012578	-0.00013189	-1.345e-05	-0.00013408	-0.00013486	-0.00011886	-5.0801e-05	-2.4847e-05	-2.8073e-05	-7.0887e-05	-7.0101e-05	-7.0084e-05	-7.8054e-05	-7.2015e-05	-7.1276e-05	-6.3379e-05	-7.6692e-05	-7.0095e-05	-6.9085e-05	-8.3491e-05	-9.5151e-05	-9.4401e-05	-8.9814e-05	-8.433e-06	-7.5809e-05	-6.4186e-05	-7.7029e-05	-7.8e-009	-5.838e-06
-0.00013819	-0.00012426	-0.00012265	-0.00011079	-0.00012211	-0.00012129	-0.00010671	-9.3549e-05	-0.00010207	-0.00013736	-0.00015859	-0.00016382	-0.00015744	-0.00016281	-0.00016594	-0.00016554	-0.00016004	-0.00015506	-1.466e-05	-0.00014509	-0.00015243	-0.00015128	-0.00014873	-0.00015854	-0.00015651	-0.00015521	-1.445e-05	-9.214e-06	-5.4795e-05	-7.7508e-05	-8.7616e-05	-8.5146e-05	-9.7989e-05	-9.378e-06	-8.8493e-05	-0.00010717	-9.8951e-05	-9.0914e-05	-8.274e-06	-8.2698e-05	-8.1951e-05	-9.6189e-05	-1.097e-05	-9.9307e-05	-9.2211e-05	-8.369e-06	-7.6079e-05	-8.7812e-05	-8.0436e-05	-7.1921e-05
-0.00014253	-0.00013439	-0.00012656	-1.325e-05	-0.00013078	-1.224e-05	-0.00010417	-8.8785e-05	-8.2226e-05	-0.00012407	-0.00015985	-0.00016439	-0.00017073	-0.00017141	-0.00016935	-1.655e-05	-0.00016398	-0.00015499	-0.00013166	-0.00011675	-1.52e-008	-0.00015587	-0.00016116	-0.00016735	-0.00016503	-0.00016001	-0.00014923	-0.00010514	-8.7393e-05	-8.693e-06	-8.6541e-05	-8.2531e-05	-9.9494e-05	-9.249e-06	-9.0249e-05	-0.00010606	-9.7805e-05	-9.8437e-05	-9.0191e-05	-8.3056e-05	-8.4315e-05	-9.4434e-05	-0.00010791	-1.031e-05	-9.5758e-05	-9.2359e-05	-9.6534e-05	-8.9137e-05	-8.3804e-05	-8.8435e-05
[truncated: 257 more columns]

## Sheet: Figure 1c)
Raman Map BP A1g Intensity: The original file can be found in the compressed folder.
In this plot, the intensities lower than 500 counts are plotted i white in order to better differentiate the BP signal
From the original data, a baseline was applied and then the A1g intensities were selected to plot the 2D map
381.878	373.663	386.878	393.141	389.637	372.715	392.279	358.394	379.504	382.916	371.193	369.92	376.648	374.562	362.025	368.654	352.096	356.649	364.458	373	366.063	369.944	374.155	367.891	390.162	381.987	373.112	366.179	387.246	377.284	390.493	357.26	377.272	378.478	360.097	363.418	381.152	358.435	342.049	347.275	360.043	364.555	357.752	378.614	376.915	353.971	353.85	369.244	366.929	344.933
380.362	382.552	391.942	377.795	365.652	383.443	368.293	369.671	361.037	361.122	365.159	374.838	366.716	363.713	367.479	368.662	345.087	363.557	360.545	373.212	368.899	392.252	377.621	360.868	378.838	365.078	374.406	380.718	369.268	371.652	375.361	366.571	372.392	367.719	366.62	378.855	378.732	364.644	356.526	361.5	363.042	372.932	368.119	368.624	355.306	372.597	374.04	362.409	377.598	366.614
388.482	372.069	374.109	388.838	375.507	367.801	370.273	368.743	375.541	383.254	346.527	378.66	370.39	357.427	357.553	369.328	358.371	380.603	375.328	372.261	342.16	337.97	350.931	365.69	365.309	357.827	366.283	364.502	364.099	388.936	375.367	382.229	357.487	351.945	363.715	366.079	364.011	344.034	353.959	377.596	362.128	346.333	370.848	362.091	363.631	370.035	353.911	349.984	341.027	352.648
385.635	375.36	375.331	365.896	373.758	367.573	352.967	354.603	368.896	367.225	350.07	362.285	358.599	349.783	355.605	358.501	341.856	355.29	363.955	360.553	384.624	373.734	378.932	378.373	350.913	353.699	369.9	363.883	360.709	375.461	368.318	356.315	358.549	383.969	374.419	365.197	376.957	368.644	354.132	360.96	354.848	368.865	352.172	366.249	350.737	358.962	366.446	344.91	362.855	364.297
401.326	387.864	378.704	358.245	364.517	373.9	370.224	368.211	358.113	379.503	378.847	367.984	349.27	374.596	360.572	347.633	361.782	343.644	369.116	363.831	372.642	368.066	376.399	359.463	351.878	349.919	389.244	379.994	373.955	391.566	382.45	364.628	372.694	370.105	366.543	381.293	363.728	362.052	357.961	379.099	353.912	346.694	377.589	358.429	355.242	366.853	362.717	362.885	361.087	345.288
387.201	395.132	409.106	381.535	370.447	370.827	357.922	360.887	370.893	359.33	360.377	367.472	349.727	374.19	358.101	353.645	358.717	363.059	354.023	356.506	364.384	359.716	370.086	365.975	380.277	368.761	381.996	374.048	367.731	377.04	373.459	381.543	366.791	354.153	377.833	377.76	359.297	364.586	376.264	354.839	346.829	337.226	352.477	372.521	360.676	366.933	360.105	353.772	355.02	364.713
383.928	403.955	411.63	382.872	369.885	391.372	370.579	366.297	367.552	365.83	352.911	342.003	352.43	355.822	350.266	366.625	351.072	376.367	361.6	378.244	358.203	343.544	353.762	369.487	363.651	356.048	356.846	370.719	377.547	372.786	364.631	376.744	368.895	380.921	374.23	371.443	358.514	365.027	373.244	364.891	362.322	347.039	353.429	365.519	358.261	357.491	354.563	349.772	352.719	348.548
371.831	387.507	400.663	399.485	417.382	389.526	379.834	355.628	349.67	347.482	363.395	377.141	366.276	345.976	366.465	358.396	355.857	383.383	350.601	368.22	364.465	354.052	371.543	355.741	375.788	365.463	376.161	384.342	392.958	363.436	378.988	370.71	350.02	360.786	379.738	365.892	387.148	371.008	358.031	368.102	365.217	350.977	356.044	353.531	366.408	370.546	361.962	366.589	338.03	350.546
389.181	371.136	355.953	387.602	377.745	385.818	380.901	367.906	368.654	339.344	364.599	370.912	359.305	372.876	360.465	353.274	343.461	358.146	355.726	352.564	369.352	366.784	372.521	356.435	368.457	362.034	400.722	384.338	373.613	352.338	350.259	372.527	355.563	372.898	366.405	364.452	355.778	370.847	345.411	371.083	358.778	373.193	370.224	362.437	365.681	358.107	359.938	349.599	363.153	343.913
380.665	380.262	379.65	372.439	374.639	377.196	343.131	376.562	361.871	365.142	370.243	359.593	364.848	361.483	368.48	346.82	357.176	374.103	361.826	363.085	373.144	362.947	376.893	351.32	353.928	358.888	360.57	363.739	368.007	359.964	372.161	358.117	372.249	364.221	361.666	379.219	355.757	369.344	358.502	349.131	343.63	355.391	358.745	355.546	353.072	385.154	356.698	365.015	357.889	362.012
376.488	362.225	374.285	361.65	380.996	357.109	344.835	367.539	348.153	349.722	357.707	364.941	348.205	371.225	367.954	337.309	360.196	370.049	356.63	376.556	356.78	362.048	361.119	367.165	364.123	372.305	373.114	360.287	377.939	356.069	379.899	371.959	371.356	370.125	362.366	362.666	364.389	367.783	348.978	376.911	369.051	347.423	364.051	362.692	366.105	369.784	353.937	355.178	360.524	348.009
370.586	381.801	383.295	368.221	366.705	375.159	353.678	358.837	342.292	363.9	351.999	363.903	356.533	363.403	354.082	344.309	349.565	351.779	362.915	356.161	365.813	354.368	366.055	355.576	360.114	353.635	359.52	361.403	384.929	377.028	373.671	348.229	361.993	383.584	369.949	369.94	357.567	346.829	358.092	358.946	358.185	342.498	351.154	371.391	368.435	367.425	352.443	356.027	360.379	349.329
379.828	383.422	380.114	371.859	364.712	385.666	367.497	361.24	380.161	360.421	362.102	378.159	362.769	360.065	371.387	359.077	356.977	359.211	365.806	355.595	351.093	358.101	381.68	364.153	362.572	356.386	386.943	370.468	384.957	374.769	374.717	365.723	358.453	367.834	372.192	373.984	369.009	371.584	359.552	359.684	350.647	356.873	337.659	353.739	365.463	374.443	373.519	340.133	349.715	366.538
366.265	386.48	355.925	376.056	367.195	376.37	364.062	364.384	359.741	346.342	356.178	355.054	373.465	367.429	374.742	363.914	373.258	361.721	366.714	376.086	352.505	372.059	365.839	353.107	359.287	364.922	381.88	377.592	376.134	375.114	367.337	370.268	357.004	375.071	372.753	363.649	377.226	370.624	351.953	354.913	365.531	360.409	363.581	353.237	374.865	369.767	342.767	355.987	352.278	356.806
361.476	363.836	373.926	368.866	370.723	368.291	372.406	367.076	358.408	368.866	363.608	368.5	367.382	369.672	360.34	353.625	353.1	370.269	358.591	380.14	360.347	374.063	356.128	381.105	360.087	378.041	386.929	377.467	374.625	383.23	362.228	362.443	365.978	371.169	370.117	357.278	376.943	360.717	357.21	368.881	357.001	362.539	365.306	355.097	385.169	423.618	471.553	399.69	359.334	375.918
375.884	369.048	374.187	370.724	369.242	370.254	360.549	352.603	341.044	372.959	359.983	370.112	379.193	370.276	353.286	365.543	359.696	345.447	357.074	360.273	371.207	383.012	412.136	386.555	378.713	376.284	362.699	387.908	362.795	382.202	385.318	358.965	364.136	381.549	375.705	352.031	350.852	370.327	354.787	350.095	356.72	367.248	367.229	380.981	423.612	689.39	896.667	550.086	404.252	347.676
379.956	385.834	379.295	368.871	378.324	377.742	358.906	365.976	382.783	367.165	375.577	348.365	349.429	354.776	365.654	365.414	363.979	364.349	356.655	356.947	371.856	430.918	513.892	428.471	365.171	359.247	374.536	363.449	384.112	355.806	369.219	378.473	350.983	364.353	365.051	359.894	361.499	375.677	377.07	356.357	353.142	367.992	363.575	376.914	448.114	738.043	872.104	505.782	359.03	349.825
367.308	386.859	373.17	385.139	368.556	372.55	370.049	367.122	357.098	352.572	363.304	363.293	374.654	367.571	358.488	370.829	356.198	362.489	362.416	348.101	376.205	426.575	477.195	402.768	368.319	362.85	372.609	370.614	392.601	385.818	365.527	372.453	397.921	376.566	378.858	363.228	369.04	371.718	366.455	342.329	347.849	360.333	361.588	355.405	383.207	481.653	448.94	366.472	338.315	341.311
390.65	360.759	377.167	371.785	378.517	372.461	370.01	381.303	352.114	367.693	365.299	377.455	341.564	370.831	350.17	352.084	351.361	357.37	350.459	365.543	362.413	375.229	385.205	374.404	363.156	367.469	379.894	384.151	382.387	352.773	385.346	368.421	375.787	375.374	367.636	366.41	364.801	358.89	362.991	377.046	344.79	353.249	360.647	366.04	382.2	365.468	367.551	349.469	353.588	360.886
378.588	379.517	394.93	370.894	397.718	351.422	362.086	372.678	382.797	374.946	351.281	359.938	380.236	377.084	361.624	350.033	368.448	353.688	363.779	362.076	369.554	358.879	355.054	347.211	371.462	363.585	393.334	398.052	405.394	373.717	367.355	366.553	367.982	369.703	375.677	372.455	386.199	357.148	344.317	365.146	369.593	354.092	339.367	338.628	362.272	353.658	366.131	352.96	362.668	357.556
361.597	364.42	373.151	368.621	362.226	362.856	361.296	361.431	359.025	369.72	356.014	352.906	352.639	364.013	376.309	362.1	347.91	373.409	346.706	355.312	352.628	353.51	384.764	367.974	362.514	399.18	467.689	818.607	815.588	507.215	397.274	376.84	364.693	372.427	379.878	382.252	370.986	362.115	354.55	379.269	372.436	352.427	354.997	357.04	340.383	370.713	354.513	359.14	357.383	338.169
395.864	373.005	360.829	356.738	389.231	368.81	361.997	370.018	372.025	373.719	362.191	352.535	362.876	363.179	366.773	370.046	366.252	356.952	379.258	365.81	356.364	356.468	365.2	367.247	368.023	399.116	591.13	1598.01	1853.14	795.733	431.494	371.801	357.701	354.085	364.88	373.302	361.53	342.465	355.078	345.722	347.507	368.485	368.344	366.445	362.945	354.933	353.091	368.515	357.512	331.628
366.337	370.81	379.205	365.498	366.293	383.386	363.423	363.138	354.996	353.639	371.131	364.249	359.926	369.505	372.956	363.164	347.217	362.006	369.589	350.727	340.552	364.01	366.659	350.581	363.138	354.348	498.329	928.221	1056.47	564.378	382.768	379.945	382.841	381.995	355.596	375.944	366.88	371.208	370.962	371.338	355.117	357.618	368.246	360.994	371.007	343.007	360.741	358.969	358.132	350.745
378.83	369.911	380.932	366.354	354.358	365.688	372.789	371.992	363.542	350.06	371.728	362.334	355.119	348.285	350.365	370.045	361.828	350.533	379.945	359.074	360.526	353.797	359.882	349.964	369.447	351.531	374.527	430.524	440.189	394.214	385.213	371.345	362.822	375.59	375.697	378.779	369.828	370.14	364.083	348.943	360.582	362.82	373.39	364.781	352.214	366.472	353.285	354.914	360.083	343.353
371.43	388.109	366.719	364.341	375.503	352.687	386.488	362.862	372.799	355.332	373.382	360.432	361.764	375.78	354.509	355.118	361.141	352.791	356.864	367.063	369.724	360.934	374.425	361.246	361.642	368.061	372.947	373.495	370.756	382.646	381.413	369.323	377.191	382.756	380.206	379.945	359.198	365.096	352.098	345.902	353.328	337.179	343.586	357.417	370.939	375.679	365.354	339.888	349.37	353.192
360.492	378.643	363.064	369.215	342.084	360.563	363.208	356.423	372.174	364.283	356.915	357.701	343.239	373.431	364.823	355.369	372.032	386.045	384.324	365.437	354.512	357.621	359.003	370.13	370.344	362.312	366.936	361.513	379.218	372.632	377.594	361.577	371.006	351.125	377.357	403.987	471.485	489.117	395.05	363.511	367.435	379.276	375.313	367.593	352.003	377.374	363.471	365.31	361.922	345.285
370.411	380.668	383.642	368.895	364.094	376.134	370.74	377.464	379.496	364.311	358.319	344.73	370.394	376.112	363.576	357.054	390.093	373.995	380.061	357.423	343.097	365.766	378.844	355.732	380.169	374.102	374.809	363.219	376.517	365.635	382.866	351.766	352.29	382.059	429.967	515.146	1106.91	1289.06	826.404	477.638	391.433	362.004	357.991	346.011	348.329	369.681	353.788	349.773	361.731	350.611
378.068	391.476	370.042	367.911	381.975	378.764	376.901	372.525	388.639	362.63	351.687	354.962	357.184	367.539	378.258	357.858	345.342	377.116	368.693	373.041	369.316	358.455	337.8	376.905	372.581	370.853	363.658	363.402	361.712	390.351	356.812	362.714	365.395	389.576	520.093	1016.45	2692.73	3219.03	1926.23	767.324	402.311	369.596	369.748	361.691	353.388	361.537	374.592	360.061	366.979	350.315
379.15	379.766	372.222	363.475	376.672	359.999	370.667	365.523	368.397	364.215	370.707	371.855	353.813	352.668	361.296	343.83	352.662	351.725	335.155	357.85	358.256	361.621	358.619	361.9	369.675	370.441	357.602	371.699	375.776	371.194	373.34	367.074	369.085	407.54	632.377	1401.92	2428.42	2509.3	1607.23	664.488	390.267	355.865	354.957	367.946	359.864	356.904	367.252	370.548	355.368	334.93
386.094	381.445	362.126	348.832	390.698	369.934	352.526	348.939	377.213	363.981	360.096	346.463	376.151	370.806	377.445	369.754	360.527	366.203	355.396	345.333	364.98	349.871	365.53	363.742	377.9	374.644	375.993	393.789	371.383	353.501	387.133	350.99	370.113	379.967	525.996	807.977	845.751	789.849	621.123	398.581	368.125	350.033	352.03	364.382	359.335	352.355	351.79	360.431	363.77	341.562
392.678	355.799	375.036	371.839	360.536	363.968	373.388	360.247	369.288	350.747	359.151	353.645	362.118	368.523	375.811	355.639	363.248	363.824	368.343	362.563	364.903	365.096	355.949	353.963	382.536	445.978	503.399	421.007	378.141	379.663	366.385	365.943	362.327	391.011	388.413	419.464	423.331	391.477	367.007	364.501	363.122	351.266	355.937	371.969	354.465	351.153	357.102	386.663	350.971	339.434
374.904	364.402	369.844	357.272	359.437	367.235	372.66	348.777	365.904	359.187	381.902	351.448	354.235	356.571	366.574	345.859	350.173	359.88	361.966	367.486	376.468	351.17	366.03	370.125	420.655	731.402	944.558	622.56	419.464	366.309	378.974	370.099	371.975	371.6	367.78	374.699	358.652	374.763	364.489	367.304	365.175	365.24	349.232	365.574	359.799	360.551	351.61	361.876	351.659	347.06
388.207	365.44	363.727	361.47	359.372	380.812	348.468	354.032	366.484	368.779	352.642	375.828	344.303	357.735	366.257	362.587	364.44	367.05	363.783	369.828	373.76	381.096	494.685	582.16	499.391	678.289	930.039	595.492	410.753	350.602	385.34	371.198	378.047	381.908	360.081	378.796	357.875	354.659	342.294	359.159	349.689	363.302	367.444	363.518	383.789	383.113	356.448	340.194	357.728	347.102
371.339	372.964	360.726	381.099	387.073	384.026	371.239	367.596	356.041	358.532	360.04	356.408	371.979	363.467	361.048	362.738	363.235	371.122	365.287	365.064	366.79	399.361	693.101	957.016	616.287	449.648	442.182	398.255	395.786	367.906	364.752	356.453	345.871	365.522	360.903	364.461	357.843	378.615	384.102	366.345	361.891	345.598	343.011	362.491	375.536	347.761	366.984	364.397	350.304	347.504
379.324	379.458	368.421	370.888	371.911	374.169	378.291	372.998	354.346	366.222	339.55	357.264	372.962	372.761	367.415	369.34	361.004	356.752	362.192	359.054	355.76	390.21	515.415	553.384	430.943	363.785	355.066	378.961	388.148	366.487	384.702	360.813	394.194	373.76	372.514	382.412	374.33	373.679	357.883	365.131	354.442	360.808	360.665	394.569	389.09	380.08	369.331	338.295	358.098	369.844
375.068	377.173	370.95	387.919	382.552	377.383	355.946	345.638	355.009	356.844	354.942	372.641	356.788	392.86	364.681	359.93	373.054	364.355	356.774	357.507	343.233	354.861	366.282	384.479	377.301	377.879	379.317	373.782	367.515	372.974	365.519	355.845	371.573	371.516	374.901	366.693	374.575	370.72	368.919	359.017	351.404	363.522	359.166	445.577	507.998	697.606	703.26	443.056	364.146	346.325
360.121	360.119	366.434	347.956	352.183	357.711	373.198	352.964	364.816	376.195	368.836	380.847	356.735	361.765	352.402	376.426	389.535	400.117	426.816	376.568	357.762	360.579	358.658	359.724	362.046	368.169	357.716	360.847	371.263	362.89	359.805	362.33	368.825	367.256	379.839	360.589	360.445	350.773	352.746	355.413	340.354	347.928	368.022	420.819	518.607	863.208	948.633	496.895	351.339	360.013
363.203	364.756	360.405	372.043	373.885	392.127	373.613	363.948	364.027	349.908	366.331	360.271	359.719	370.699	364.879	381.498	428.6	600.022	655.783	502.489	391.542	365.752	360.346	366.562	366.06	363.812	370.428	376.74	364.703	369.624	368.821	349.302	367.171	360.507	354.236	376.834	374.786	381.044	357.732	369.572	354.961	355.402	373.608	388.406	391.539	515.293	533.376	390.779	365.465	353.108
368.757	382.963	369.598	375.869	368.135	374.616	369.234	357.435	354.848	374.035	348.606	354.015	366.92	366.621	362.939	367.105	437.004	558.148	593.292	456.801	364.994	367.351	366.838	359.614	379.641	360.334	378.629	369.182	368.672	378.051	395.301	354.957	367.144	355.614	380.185	354.522	362.328	359.688	340.131	352.434	364.003	351.886	375.162	370.085	354.404	365.027	382.284	343.597	348.82	373.278
386.583	372.19	369.658	363.921	380	374.21	356.137	377.34	373.477	357.984	365.611	374.753	376.308	359.151	352.446	355.469	369.592	416.311	380.32	363.232	358.143	357.249	367.022	378.552	352.725	368.546	376.938	382.58	380.071	378.319	395.494	352.038	362.544	374.632	363.052	373.253	349.781	366.757	343.881	360.451	349.213	348.677	360.765	356.999	350.669	349.928	378.462	344.894	352.568	348.64
401.675	389.847	384.884	366.448	376.058	366.905	360.206	355.583	374.087	358.403	350.515	362.372	359.194	378.957	357.83	361.975	353.608	354.393	361.167	367.089	369.631	364.783	358.604	368.297	356.264	359.483	367.756	365.064	368.651	382.71	368.833	357.487	376.536	359.323	360.08	368.855	363.315	347.903	372.642	352.7	353.455	336.383	349.14	357.15	359.661	366.493	367.071	345.557	340.773	349.782
405.565	387.754	391.46	379.723	380.33	379.974	364.577	371.323	363.024	356.535	371.214	355.22	358.884	351.047	368.805	364.925	366.109	359.629	366.772	349.756	362.994	356.037	371.715	371.156	360.039	366.927	371.163	371.62	368.163	376.766	376.184	371.336	363.813	356.22	372.575	374.163	349.71	364.429	354.375	349.768	342.945	350.007	352.659	356.16	357.905	373.331	342.175	348.118	359.364	356.732
433.948	376.98	393.224	367.308	381.757	394.268	360.221	350.47	365.661	394.376	375.055	403.37	392.29	363.408	360.199	359.469	356.394	362.867	356.22	365.515	363.23	350.294	362.603	354.139	350.549	364.329	359.84	372.684	392.541	368.553	375.489	380.44	381.762	371.527	364.353	362.81	355.217	368.827	368.12	357.57	367.067	359.71	354.891	357.98	361.264	364.191	366.496	358.138	343.192	363.147
436.537	429.717	395.747	378.249	371.11	379.256	374.323	357.643	371.094	378.098	429.06	580.619	545.523	412.866	378.938	365.48	346.213	350.739	361.306	350.258	360.442	366.279	374.566	383.024	344.869	366.16	357.973	372.778	387.135	355.755	385.334	366.293	366.247	368.24	366.285	378.593	385.097	347.008	370.567	360.897	367.043	359.643	356.234	361.576	357.883	366.232	363.208	360.613	337.901	355.12
409.979	442.763	443.632	425.972	400.427	374.687	388.28	369.7	377.06	364.908	416.741	582.203	577.482	468.803	395.904	358.58	366.914	352.459	358.187	377.345	357.664	359.807	382.875	354.119	362.712	350.611	348.08	357.448	366.317	376.51	353.341	376.913	379.13	377.665	364.161	362.065	373.091	343.781	351.614	365.32	360.893	353.27	368.952	369.666	357.1	362.003	363.357	357.608	337.948	332.549
400.297	411.264	419.543	421.635	406.746	396.36	380.069	364.083	375.041	362.166	374.315	417.83	421.663	371.54	352.053	350.433	354.694	355.915	377.499	350.202	369.454	360.507	346.708	356.967	373.677	356.16	361.299	377.429	376.203	352.931	380.595	356.122	359.046	369.428	367.038	360.328	358.544	358.657	346.628	357.617	349.745	354.055	355.536	345.118	332.438	365.189	346.873	343.069	345.401	356.056
425.473	424.416	408.467	384.291	401.81	383.794	379.066	374.599	362.191	356.401	364.851	366.981	352.232	347.58	375.059	347.332	358.641	371.627	365.802	368.682	366.649	367.411	373.461	364.15	363.216	356.429	373.402	358.204	369.825	380.454	375.848	358.442	364.366	382.351	355.162	364.221	375.434	357.665	359.335	341.875	349.529	336.651	362.936	367.177	359.21	359.605	354.505	352.532	348.197	342.596
401.921	439.963	452.465	413.362	413.543	407.849	404.474	368.725	374.422	374.958	363.543	370.657	384.394	372.339	366.282	353.891	359.448	348.678	380.123	366.113	348.898	360.679	366.173	361.457	365.026	368.116	370.35	380.533	392.376	372.989	389.059	391.51	376.495	364.653	360.783	376.005	371.35	358.504	360.592	360.22	336.638	346.036	356.218	360.259	337.714	350.837	362.528	358.103	369.197	343.436
375.553	384.075	397.605	470.281	521.837	626.636	627.255	483.16	405.328	365.667	355.268	351.28	368.071	365.303	372.582	363.648	365.935	345.344	371.299	354.864	351.871	345.355	372.388	354.573	370.835	371.48	373.949	376.115	389.158	390.136	372.048	376.058	379.086	348.248	376.346	373.701	368.166	362.768	371.804	351.563	370.981	364.712	358.101	336.723	359.683	361.478	353.582	367.342	354.237	334.304
360.689	372.166	387.008	406.837	487.918	625.863	785.202	652.125	469.721	392.807	361.27	371.626	369.762	358.874	356.796	363.282	355.515	360.384	365.798	354.883	361.378	352.18	364.317	367.375	346.101	363.179	365.646	369.25	363.165	366.25	383.874	371.825	364.865	367.165	354.447	388.434	360.544	355.87	363.32	349.457	371.739	357.565	356.604	361.544	360.866	349.052	365.156	349.785	353.937	351.911
378.742	377.917	368.679	362.6	369.95	420.156	455.446	488.78	415.495	383.009	345.319	344.827	349.833	356.444	373.27	347.355	335.046	369.114	364.519	354.398	361.444	372.764	373.182	366.14	366.205	363.988	366.162	362.976	383.905	363.468	370.08	360.427	345.244	370.334	357.635	372.052	374.157	374.095	370.968	370.692	346.837	354.749	349.875	379.86	374.193	364.859	384.031	334.523	346.082	346.811
382.672	384.525	378.474	377.946	375.209	372.377	385.423	368.563	359.098	354.505	360.494	366.451	380.697	360.481	346.588	358.017	363.753	358.339	386.84	353.258	362.337	371.291	380.508	352.25	359.434	371.261	372.791	349.339	373.272	362.728	382.43	376.191	373.876	381.122	376.79	356.642	380.773	364.625	371.484	357.157	462.596	476.886	393.84	367.256	354.998	363.847	358.115	354.495	351.288	356.757
382.709	370.567	366.19	357.907	379.886	360.186	375.889	365.07	371.088	365.37	365.363	371.64	373.391	368.417	361.936	359.779	342.495	352.088	364.248	357.032	365.082	345.01	372.018	372.921	359.31	348.493	339.564	360.171	356.594	368.226	360.822	368.338	367.829	378.026	373.112	368.094	363.844	353.744	371.993	420.687	685.567	687.775	468.56	381.56	340.023	366.191	352.608	335.689	355.093	343.269
369.209	377.298	379.793	379.844	360.914	379.115	364.144	374.449	359.179	364.69	360.797	362.722	362.585	364.287	357.38	355.78	366.877	374.501	360.44	366.999	352.836	357.208	379.016	368.767	349.329	362.394	375.779	385.347	375.838	368.328	375.033	388.24	358.65	361.852	372.734	377.019	359.956	351.313	370.395	407.581	506.203	529.911	391.116	364.107	346.531	337.325	349.222	363.369	357.148	343.443
371.757	374.873	381.038	368.784	374.849	340.004	362.327	376.129	367.451	358.629	346.681	353.275	366.377	346.756	363.381	351.701	361.528	345.208	348.043	356.535	360.88	359.642	347.944	375.074	357.345	366.291	360.519	372.983	373.364	384.415	383.715	372.833	370.088	382.031	365.245	368.976	363.713	358.176	368.752	364.603	383.111	369.42	349.696	355.04	341.405	355.389	364.675	350.71	344.004	351.948
367.932	375.769	354.05	371.811	365.328	379.214	363.116	375.435	356.927	367.147	356.736	348.453	353.032	374.618	361.814	363.209	356.823	348.76	353.989	362.31	370.764	369.214	375.958	369.473	357.161	365.707	369.999	385.162	387.127	373.528	383.303	361.007	357.079	377.467	371.366	372.315	359.349	353.41	355.213	361.815	360.767	361.171	350.839	375.12	357.565	351.058	363.427	353.288	357.867	352.367
367.592	352.336	361.171	378.867	343.298	360.82	364.096	369.33	353.729	358.695	369.006	369.396	362.806	366.594	379.793	362.547	359.538	359.338	382.942	364.74	372.632	363.005	372.803	382.318	360.85	366.352	370.816	381.519	375.117	369.741	365.114	377.387	391.335	388.571	384.407	379.304	372.4	355.124	352.007	355.557	371.722	349.217	355.772	351.898	352.946	364.686	352.396	351.907	353.381	362.568
364.159	394.129	361.982	355.408	369.233	369.826	374.583	375.23	368.534	362.074	366.814	357.749	366.823	367.667	359.413	355.397	379.407	381.322	354.781	346.833	370.18	363.486	345.741	353.055	356.616	354.42	367.01	361.107	379.939	390.674	383.103	394.057	411.176	408.342	384.077	380.144	380.54	375.846	361.849	361.66	384.67	357.838	347.807	362.195	355.092	351.974	364.512	355.452	365.866	359.082
365.059	375.761	388.887	355.006	368.273	359.818	357.188	363.22	352.907	361.188	355.938	365.15	369.644	359.439	364.4	350.574	354.06	367.673	359.522	349.492	350.289	359.385	368.27	357.553	360.706	352.096	385.94	369.222	373.642	373.657	394.751	454.147	523.52	857.481	807.202	475.852	382.008	377.257	377.646	375.339	367.726	358.277	357.847	365.454	359.781	345.269	350.633	367.149	360.804	349.755
390.954	370.674	385.43	363.397	382.057	366.136	359.572	357.382	349.379	375.926	371.772	366.341	379.157	352.271	366.341	360.656	363.607	349.385	365.775	352.248	366.506	368.811	365.335	357.46	357.66	350.751	373.725	386.512	388.256	486.383	846.607	819.984	1428.88	4029.18	3283.83	1023.39	415.182	369.192	360.66	379.298	364.413	368.097	373.378	361.092	367.507	362.893	330.4	356.493	335.402	361.065
365.322	383.546	362.403	377.396	373.106	384.604	354.821	366.946	385.477	380.079	379.119	366.549	382.148	365.243	384.159	355.374	362.782	353.843	363.608	353.667	344.38	381.239	348.448	370.299	367.593	363.022	361.13	362.222	377.647	525.147	1333.49	1073.16	1172.78	2558.28	1825.08	643.355	343.607	375.997	376.194	438.114	413.083	357.404	351.394	360.812	361.909	361.233	374.297	364.097	355.563	333.629
374.592	377.902	374.257	369.442	361.199	360.504	362.686	401.67	398.24	451.759	455.087	406.697	396.352	373.667	361.18	359.346	358.358	379.544	365.549	355.817	362.245	383.048	346.34	382.911	359.624	390.154	375.751	362.475	372.032	435.344	646.241	535.261	495.169	573.983	462.051	378.93	375.213	396.248	465.714	635.265	754.514	439.239	391.118	385.522	349.916	357.873	357.874	334.08	349.889	355.003
390.085	378.235	384.416	376.15	375.828	365.723	364.401	394.117	481.104	749.93	1060.21	901.58	589.788	430.45	390.604	364.695	372.011	367.282	369.227	365.41	354.76	348.694	345.73	374.95	383.302	391.421	371.802	409.806	358.514	367.219	389.682	373.794	373.53	383.498	398.242	362.846	399.207	424.181	640.949	1309.32	2252.34	1109.42	729.449	428.554	385.49	361.326	361.097	357.895	359.84	341.484
377.866	372.526	358.878	362.873	365.247	383.379	380.742	408.55	577.357	1185.04	2171.11	2199.38	1307.47	684.623	454.991	369.275	348.544	354.065	348.704	365.012	358.698	366.66	373.21	390.321	416.135	457.956	402.762	356.6	391.972	372.759	381.33	375.427	373.694	370.49	385.099	372.197	371.113	435.621	819.627	2139.12	1661.27	1876.59	1177.66	557.174	383.215	361.157	352.775	339.409	359.192	358.856
382.628	377.87	373.235	369.44	364.091	365.569	375.025	376.801	465.996	810.257	1552.21	1899.67	1318.11	716.107	426.843	367.851	356.487	354.766	363.774	356.826	377.354	380.45	374.143	401.706	616.439	1143.93	811.142	461.16	383.312	395.327	374.475	388.516	390.267	376.652	371.285	369.903	365.216	438.063	834.675	2013.53	1717.87	1776.04	1255.91	506.524	370.446	362.093	350.761	339.779	356.602	351.935
519.864	380.753	373.513	366.842	365.234	372.7	380.843	371.579	363.682	428.826	495.5	624.023	560.772	485.261	411.465	364.708	361.121	372.993	363.952	355.11	391.942	407.524	406.765	437.492	980.065	3459.37	2907.88	957.203	438.797	397.697	399.666	387.535	380.542	374.201	379.197	378.867	375.171	396.255	606.571	1504.41	1902.89	1753.87	957.697	445.141	377.273	351.884	357.288	355.946	353.568	342.917
676.167	575.085	442.741	394.901	392.9	375.411	379.047	386.363	363.845	371.384	370.546	395.371	415.681	466.599	453.861	412.006	375.932	346.546	378.457	348.178	387.363	470.663	437.193	404.809	639.355	1576.85	1732.02	765.711	412.985	362.783	411.944	443.4	537.886	479.13	398.7	387.172	376.264	400.081	415.092	682.5	832.639	747.304	472.745	373.319	365.03	363.944	343.984	378.583	356.259	351.407
475.476	668.429	690.714	544.336	434.435	395.749	398.294	392.686	379.291	356.017	381.473	378.41	401.866	397.724	407.508	369.538	356.854	365.265	379.707	369.034	443.8	713.315	589.018	423.403	395.729	483.787	482.134	407.595	390.702	395.707	451.751	705.328	1453.28	1045.76	556.503	405.189	373.459	363.125	372.967	388.978	389.078	383.464	356.93	376.038	357.997	356.225	361.224	366.39	345.871	346.23
405.006	483.099	612.271	723.4	624.552	475.697	455.451	399.451	379.991	365.49	364.019	363.214	360.005	378.032	372.425	343.428	349.9	373.225	358.317	381.812	488.629	708.457	631.45	436.099	377.907	385.782	369.93	364.787	400.827	525.652	550.492	723.033	1532.7	1225.49	552.265	379.215	377.463	346.437	372.342	347.501	343.898	373.53	340.312	376.657	369.221	371.417	350.967	349.38	352.653	360.403
398.054	389.577	437.242	552.726	655.452	644.669	834.335	873.869	566.116	402.444	398.465	360.06	384.31	365.819	354.752	341.166	343.378	352.801	358.934	374.982	507.548	1018.31	1587.62	1058.58	487.886	393.178	408.041	374.545	420.087	569.953	639.179	529.755	658.403	619.348	399.821	380.399	357.821	387.77	372.842	345.84	362.79	347.26	354.869	362.711	363.741	356.697	352.061	352.275	355.318	387.627
411.671	408.225	406.197	418.539	510.979	742.336	1492.13	2336.17	1503.87	694.784	437.317	410.169	366.329	377.556	367.241	352.744	338.341	354.091	353.009	365.864	576.474	2159.26	4185.37	3072.3	894.406	431.182	380.235	393.83	383.455	426.932	446.98	404.256	370.236	367.706	384.254	374.18	361.766	380.823	350.959	361.699	354.624	367.514	352.988	355.901	355.22	362.111	361.051	342.719	372.219	339.058
392.701	389.748	388.429	401.479	419.73	548.469	978.365	1715.29	1550.81	799.5	466.157	406.331	382.335	370.148	377.486	360.819	356.213	347.995	342.397	367.048	572.016	2053.17	3962.51	2806.54	851.806	415.019	370.996	380.344	382.477	397.094	360.542	372.303	345.349	358.682	353.006	359.635	366.435	368.871	346.484	367.206	364.203	361.68	360.752	359.185	368.63	375.9	347.546	347.685	348.873	340.985
395.84	410.156	398.508	400.615	434.266	441.395	479.677	590.525	615.515	638.951	644.014	573.408	452.207	387.433	378.673	370.611	374.517	353.514	349.377	340.5	380.15	738.219	1090.46	766.645	441.29	371.296	370.776	387.545	374.203	374.48	366.902	353.353	358.937	367.135	369.723	359.246	336.08	365.362	349.075	368.483	372.445	348.926	367.345	363.531	358.005	357.061	371.643	357.394	344.325	359.038
395.848	390.17	387.792	415.81	454.392	533.943	579.838	756.854	902.379	1075.96	1737.25	2030.71	1473.3	821.644	495.527	382.774	350.875	358.513	357.436	353.046	363.6	374.489	388.623	361.717	391.22	383.039	380.32	408.091	380.985	369.666	360.359	368.654	370.826	375.931	364.611	358.922	362.257	356.151	371.161	352.739	366.481	346.502	363.764	359.661	343.896	355.358	367.893	365.13	355.843	340.728
430.85	401.133	392.946	402.484	514.205	675.86	896.604	1269.98	1844.73	1743.35	1813.96	2345.26	2227.52	1197.21	521.123	355.663	352.211	356.51	356.362	363.673	376.505	370.518	366.366	372.384	373.818	378.712	374.786	376.56	377.437	389.804	362.81	362.409	352.926	383.322	344.675	374.436	369.646	376.137	359.231	357.478	356.697	350.844	366.651	353.055	378.76	355.744	353.892	347.29	359.945	364.995
652.01	442.685	383.614	392.325	400.88	496.321	683.317	914.592	1392.68	1521.42	1118.21	1050.41	988.724	607.176	386.784	374.875	379.788	356.028	373.145	359.457	363.824	381.88	374.578	369.721	363.95	352.01	357.356	383.523	376.039	378.978	373.196	353.049	356.554	354.841	367.92	368.077	406.464	519.245	481.983	382.411	346.616	365.02	352.347	360.359	353.756	372.956	371.047	354.817	355.845	340.459
535.852	603.938	509.72	402.609	387.922	412.265	414.593	460.516	553.202	611.511	526.27	448.504	396.312	385.668	358.457	369.122	397.83	408.453	385.858	388.074	356.359	368.356	381.692	374.052	360.417	368.116	385.418	371.455	370.821	374.62	363.721	360.108	364.535	358.86	364.751	366.966	490.035	808.557	673.26	434.081	373.446	361.955	359.254	365.091	346.34	363.641	337.05	357.812	347.554	359.25
393.481	456.733	542.16	480.498	410.489	368.169	377.266	381.67	411.02	431.631	418.156	396.428	405.894	376.869	394.412	390.905	406.453	428.593	386.135	378.891	358.6	359.834	364.014	372.129	386.331	366.761	361.225	369.316	366.286	389.454	376.197	360.976	369.646	377.062	349.323	389.338	600.87	894.104	697.895	422.982	356.1	362.991	344.664	367.894	345.835	357.187	363.072	368.204	362.676	337.444
394.764	374.846	402.065	411.185	375.712	384.366	385.258	391.505	473.031	640.614	639.228	494.159	439.72	500.299	482.053	414.591	394.236	357.464	371.105	366.419	354.845	361.582	362.637	364.29	373.874	379.809	365.279	383.989	379.096	366.45	368.503	362.525	361.548	373.14	355.891	389.041	501.438	600.909	486.515	360.761	359.774	356.881	360.825	375.338	352.716	361.006	346.824	373.018	345.776	345.593
364.335	383.433	369.022	369.64	367.891	357.221	364.544	378.88	419.468	519.343	645.469	528.978	510.6	548.181	511.786	426.863	388.926	367.547	351.134	356.286	356.574	355.413	365.217	368.323	371.008	371.861	359.55	365.94	382.742	380.727	373.432	358.416	374.268	356.358	383.626	373.756	380.333	366.64	367.671	352.323	357.107	354.266	368.462	361.754	356.694	357.86	365.29	341.855	336.74	350.295
371.744	391.171	375.313	382.722	371.336	379.213	377.715	365.969	386.316	408.961	396.131	385.474	412.571	404.68	399.32	354.308	368.808	368.002	365.038	366.142	362.3	356.665	370.461	358.93	346.38	383.89	366.527	367.177	374.654	373.924	355.191	368.594	362.422	372.041	353.312	359.586	360.404	352.85	356.425	349.568	372.88	359.479	369.442	339.825	357.673	350.427	363.06	353.86	353.91	349.263
360.114	376.892	381.057	384.443	368.94	375.99	371.338	354.641	365.119	366.708	366.568	365.851	370.89	364.236	368.603	354.552	356.662	359.592	361.02	360.643	365.468	376.948	376.026	368.424	357.733	364.07	376.214	371.102	367.804	383.433	379.879	350.456	368.652	361.435	371.302	373.781	344.924	360.755	358.756	356.946	329.095	363.668	355.844	356.302	352.812	373.973	359.945	342.265	348.923	337.332
376.858	369.708	353.664	382.386	363.329	375.014	347.357	345.939	358.269	361.165	361.388	371.119	368.814	369.463	377.297	361.124	363.559	359.905	376.771	370.521	357.256	363.193	367.098	384.046	354.143	392.566	372.339	381.207	367.678	370.563	370.518	379.038	369.683	354.79	357.034	368.678	344.317	368.557	358.875	360.94	372.651	349.345	344.382	366.685	373.134	358.734	341.112	345.017	356.366	349.11
386.533	366.762	376.776	373.277	360.909	355.988	358.144	357.475	364.148	361.389	351.024	354.946	376.168	370.5	380.938	396.592	412.618	393.61	392.828	354.295	372.368	372.608	357.342	387.383	367.212	365.223	352.531	359.99	397.035	387.681	380.015	355.51	366.12	377.949	341.149	361.06	350.179	373.842	365.88	354.61	361.913	356.327	362.108	334.961	353.979	355.731	343.022	354.524	361.755	353.555
374.796	392.403	360.806	361.689	374.692	359.243	369.091	351.293	367.662	373.074	368.87	361.943	370.949	358.428	392.934	473.446	642.076	809.633	747.457	508.442	385.285	379.943	371.614	369.794	370.847	362.975	354.389	373.39	365.63	366.144	366.501	370.448	362.526	356.831	369.01	376.783	365.1	388.621	359.562	358.101	355.857	371.05	370.268	369.991	382.79	366.189	350.891	342.477	350.517	356.132
379.564	385.758	364.775	369.224	383.742	372.031	364.621	350.087	344.246	344.934	364.344	364.586	386.937	367.535	446.805	814.88	1948.98	2836.5	2240.17	961.05	424.651	363.21	363.192	370.477	452.946	439.343	395.046	393.127	362.246	359.142	379.744	361.857	362.049	368.038	358.882	369.849	375.303	355.058	353.612	358.222	368.895	345.314	360.377	354.979	369.491	356.189	357.532	376.98	378.466	362.712
392.081	381.732	384.093	363.157	359.532	368.29	368.506	394.956	351.817	362.309	385.032	372.756	374.061	393.673	494.626	873.626	2038.76	2891.12	1987.55	767.272	382.399	376.251	360.862	416.198	686.367	734.909	507.101	426.036	388.576	382.114	372.535	356.829	367.615	361.423	371.31	361.174	362.776	351.173	371.594	344.508	355.36	366.005	339.067	409.157	445.795	378.2	352.154	347.167	355.065	349.081
392.844	404.33	406.127	377.864	370.309	373.394	361.381	352.268	378.384	361.647	375.628	381.196	359.465	387.65	391.244	499.555	730.447	859.252	607.095	411.143	366.117	368.672	373.544	401.646	578.286	705.738	983.241	852.512	483.976	395.527	380.75	367.71	355.192	377.362	360.975	364.524	367.358	367.281	355.124	359.833	351.057	354.27	372.286	483.277	571.35	434.877	363.204	351.887	362.755	357.855
380.205	384.194	399.218	389.856	381.315	380.187	355.839	349.428	364.826	358.329	376.246	360.689	356.88	376.264	410.616	436.66	501.995	466.537	417.162	404.076	395.33	360.301	379.8	359.608	432.569	549.172	1223.16	1146.02	598.095	391.246	369.295	367.188	352.368	361.81	367.537	370.852	357.772	371.296	359.599	359.369	357.403	343.394	379.439	425.23	440.251	377.605	361.528	342.656	347.897	362.16
377.807	387.051	363.736	395.318	434.529	434.079	461.238	413.172	377.706	355.455	356.328	349.143	363.159	363.452	466.463	724.924	1586.03	1026.05	703.494	659.335	626.206	429.997	381.548	384.327	355.679	440.08	612.879	614.165	430.146	365.97	383.255	351.718	358.964	365.44	366.629	399.528	385.11	348.776	348.164	354.625	344.67	372.798	334.01	363.729	370.683	364.094	341.704	359.755	368.118	356.783
387.356	368.5	370.259	405.98	391.356	505.832	607.974	566.453	447.228	379.691	369.009	368.291	354.813	397.015	563.735	1437.77	3109.46	3227.55	1785.08	1237.07	1163.28	500.534	381.448	381.206	366.894	372.689	392.257	398.467	382.856	360.667	358.807	367.703	361.19	353.005	381.161	419.153	390.879	360.798	368.948	361.955	361.701	368.855	374.051	359.601	358.754	353.752	353.554	341.393	338.008	354.795
377.81	393.791	371.853	373.64	363.605	400.182	465.558	480.452	431.272	383.47	351.193	356.998	365.81	387.386	483.369	1232.2	1967.3	2381.02	1466.5	1178.1	1102.32	481.768	377.948	371.295	355.651	372.127	371.782	358.977	382.373	366.229	384.512	367.946	362.298	356.602	368.101	395.979	383.311	370.38	365.933	346.486	363.075	371.674	344.61	348.853	356.55	357.676	346.592	362.421	343.232	355.694
372.152	371.512	374.021	383.549	360.408	369.098	368.788	365.176	364.447	362.822	368.78	375.945	364.413	354.701	371.603	516.265	540.988	574.482	522.08	604.12	535.645	384.097	364.605	352.563	346.448	361.527	378.812	357.321	375.209	358.928	365.897	356.866	387.976	378.061	359.698	413.254	439.748	501.862	547.112	434.617	364.381	369.783	353.748	364.644	362.486	334.793	355.188	340.589	354.564	353.204
371.078	373.546	372.63	339.077	358.564	367.846	357.531	357.428	349.11	390.816	360.33	370.771	375.218	355.388	375.006	365.553	381.096	368.911	355.731	388.377	384.512	354.339	364.613	362.568	348.956	374.449	372.021	377.515	368.299	379.041	368.862	375.704	369.638	358.631	379.679	440.835	902.991	2003.93	2209.18	1151.32	497.899	370.831	357.466	355.985	355.113	360.278	355.126	368.86	352.635	344.465
378.588	387.239	361.647	355.979	377.421	372.23	374.455	352.842	348.692	367.489	364.547	367.034	369.628	377.394	370.328	348.262	365.019	359.43	362.212	367.688	360.488	373.259	372.271	367.668	371.182	366.846	371.479	369.929	370.462	369.113	379.165	364.182	373.711	386.273	409.986	558.794	2092.7	4170.09	3738.55	1482.45	495.945	338.298	348.754	376.108	370.962	358.364	350.24	358.959	347.188	331.992
370.771	380.104	377.201	376.705	370.537	368.601	370.634	381.925	346.646	377.551	367.2	379.435	350.066	360.748	368.256	345.139	360.85	379.339	380.217	375.541	348.994	376.289	369.34	354.875	362.619	369.962	373.375	354.001	367.211	362.242	363.211	354.396	366.347	365.508	398.806	561.95	1617.1	2511.14	1951.66	750.909	378.757	375.898	344.61	354.103	342.529	379.18	345.955	348.357	357.917	354.864
357.145	367.241	374.83	377.659	371.241	357.855	360.183	380.684	349.835	357.479	368.208	362.366	373.221	365.875	358.873	352.334	363.527	349.23	377.899	380.889	347.823	366.884	367.63	355.187	356.181	366.763	373.596	377.236	368.147	372.269	359.26	350.704	378.956	365.645	388.968	410.246	613.671	719.187	585.017	405.37	351.082	366.14	366.737	355.336	371.988	351.781	359.049	350.391	353.691	378.657
377.102	378.381	385.485	355.237	385.304	381.675	358.528	346.934	362.519	368.028	360.626	348.897	361.623	365.297	372.587	359.674	359.146	380.2	379.02	376.882	378.686	367.239	358.588	345.485	360.287	371.371	365.472	358.296	382.291	367.067	375.604	359.873	371.064	375.577	368.448	371.53	386.58	355.669	370.103	365.841	374.693	379.58	373.464	352.602	371.118	364.01	358.914	336.616	355.806	368.891
381.941	358.957	371.712	362.308	380.031	369.624	350.485	359.92	363.556	383.462	366.786	348.838	357.089	356.616	367.316	364.385	359.911	389.901	381.624	360.696	373.654	382.181	369.778	366.43	356.632	374.535	369.592	371.658	385.22	373.845	359.843	371.295	361.27	374.087	367.518	375.734	365.319	370.681	359.52	362.938	367.066	348.132	357.959	368.293	365.858	358.695	361.039	348.986	363.6	365.749
363.78	369.485	379.08	377.798	371.616	374.921	349.91	355.539	365.376	359.716	353.17	375.898	355.393	377.439	351.022	356.24	403.056	444.064	612.322	572.3	438.925	403.058	367.823	374.292	360.783	370.831	374.873	379.139	391.22	374.741	370.323	377.846	357.766	368.363	357.127	349.094	375.412	342.554	359.106	362.531	353.078	361.57	369.879	370.379	361.808	370.962	357.641	357.126	344.168	345.074
374.404	374.738	370.757	357.221	363.375	365.023	362.748	366.528	372.34	367.192	344.168	353.52	384.272	364.841	355.782	378.809	473.373	796.694	1444.64	1332.53	612.265	528.569	457.799	376.219	392.711	365.037	382.271	380.552	360.696	372.372	382.736	369.882	388.019	364.397	354.433	358.456	359.942	355.972	362.147	364.955	368.042	354.515	363.169	361.134	361.986	360.999	377.623	356.362	346.045	347.549
374.856	373.64	366.548	382.557	373.92	371.529	356.474	370.218	365.217	371.379	376.001	367.538	359.184	382.673	365.361	372.065	487.347	856.703	1449.72	1298.44	734.898	1313.84	1124.6	605.447	388.299	369.488	358.364	368.704	370.323	369.904	377.883	376.311	377.569	353.864	371.629	359.714	359.025	372.526	371.689	372.561	355.169	357.487	381.417	365.054	367.575	357.099	362.661	359.749	349.895	339.068
361.238	356.874	355.695	357.044	360.217	349.011	368.736	358.584	352.797	373.215	357.146	364.237	366.267	367.272	363.287	369.632	442.447	698.073	1263.39	1308.8	1103.49	2331.5	2022.97	951.361	421.359	358.494	362.417	373.948	368.955	366.696	382.46	382.992	365.978	366.789	367.166	383.503	364.327	348.214	364.404	354.798	350.815	354.393	358.877	349.706	355.676	352.451	348.22	363.614	363.181	362.946
395.06	346.498	373.559	369.515	372.133	369.113	391.958	355.952	371.704	360.369	365.108	373.249	370.518	354.926	354.434	380.117	466.2	758.525	1504.48	1543.36	1118.94	2035.46	1599.31	692.398	391.236	379.429	381.187	389.313	364.67	368.947	367.254	353.556	376.913	356.202	385.983	355.705	352.889	367.886	367.115	354.764	358	348.074	339.146	356.085	365.063	344.184	354.719	371.287	346.807	351.214
373.065	350.522	359.873	360.188	357.562	377.339	378.647	353.568	375.248	366.542	367.192	351.298	355.524	370.107	359.741	379.318	411.84	559.687	829.052	755.852	529.906	691.422	558.057	396.165	388.562	389.493	387.379	381.866	365.417	374.565	382.426	362.838	386.247	386.927	352.273	370.392	345.966	344.767	347.274	354.412	363.883	348.058	357.615	370.791	352.941	360.883	364.418	364.606	352.535	337.295
376.838	366.447	355.101	342.017	368.598	356.48	359.659	347.055	342.905	352.863	354.19	374.436	369.421	377.901	365.287	345.654	366.194	384.288	387.785	381.08	370.67	389.649	379.193	363.925	403.853	378.071	382.377	394.15	405.282	406.223	374.067	368.502	385.691	386.956	385.635	370.964	358.242	351.879	354.405	351.261	366.086	373.285	361.455	368.59	356.221	369.117	370.331	352.313	355.587	337.157
373.388	361.016	351.084	350.257	376.161	342.992	358.841	373.348	362.343	368.416	374.591	366.706	376.219	372.97	360.162	354.678	355.542	346.841	358.741	364.228	363.699	368.204	376.716	360.072	376.661	377.593	377.908	444.283	594.23	662.966	477.331	382.024	377.889	373.129	381.774	368.444	366.365	359.87	360.471	359.373	355.928	345.472	360.67	371.07	354.296	375.446	353.16	370.185	357.485	362.331
383.193	371.108	363.925	363.963	352.342	360.455	356.742	374.234	360.263	371.64	366.913	370.703	364.163	358.201	354.32	374.697	348.756	363.78	360.09	367.833	367.932	371.272	381.791	373.89	386.487	383.748	395.849	588.514	1416.03	1661.22	913.714	496.464	402.128	379.318	371.88	368.554	358.883	356.925	351.553	358.879	340.936	352.831	361.848	373.41	367.586	360.356	359.913	346.741	357.939	357.22
376.889	362.916	385.329	364.363	369.13	376.076	337.333	361.212	358.161	363.869	357.888	371.793	382.27	376.183	355.945	356.338	371.189	371.068	371.737	377.671	365.855	367.149	376.566	388.268	408.292	407.193	393.984	633.56	1576.88	1916.82	1060.92	493.703	362.622	373.605	374.113	389.521	361.773	368.341	365.233	371.22	355.822	367.643	362.991	364.849	336.476	361.672	356.548	370.091	343.795	344.365
374.605	366.705	360.483	352.59	378.947	358.85	362.223	353.785	361.531	369.847	370.55	371.066	372.871	368.703	373.195	361.714	353.011	372.711	355.95	369.682	348.043	365.449	370.501	378.752	476.283	487.431	410.57	474.979	783.179	940.722	708.438	398.369	365.404	353.989	356.107	354.468	362.543	355.061	375.388	371.599	389.144	375.445	370.318	365.583	359.483	361.478	335.475	367.979	359.662	370.111
373.421	366.32	373.189	354.581	351.029	376.488	347.677	357.974	362.368	385.787	349.499	352.678	344.706	365.558	351.113	363.554	377.563	372.116	363.092	370.39	376.956	373.004	355.223	388.936	447.263	459.396	375.166	390.579	445.563	502.055	446.099	392.634	393.95	381.035	367.636	376.188	368.264	374.99	356.891	352.287	361.717	356.609	354.816	341.16	361.675	374.847	364.87	342.512	356.901	360.399
377.552	365.323	378.977	387.208	366.105	369.62	353.797	373.285	363.082	361.79	372.849	354.425	354.801	378.179	353.473	363.013	356.855	366.421	381.987	362.27	373.845	374.202	370.061	363.186	374.336	386.992	367.567	386.475	408.404	430.467	488.299	789.319	735.708	465.385	418.51	381.927	373.096	364.308	351.514	357.549	357.478	377.793	338.354	379.21	344.648	354.04	353.595	349.939	364.995	352.506
383.337	359.96	368.433	378.788	366.121	357.827	377.548	353.107	358.858	374.471	366.13	381.443	365.123	391.696	383.448	390.474	365.251	370.956	361.715	361.489	375.179	365.733	366.697	357.707	362.966	382.513	372.508	380.383	394.73	453.74	807.74	2253.88	2088.68	889.969	487.394	424.735	367.485	352.527	349.358	349.696	347.771	358.501	356.06	343.359	349.347	366.485	359.082	358.466	351.038	363.018
359.38	364.399	360.108	375.286	371.797	368.446	364.65	370.753	353.954	368.182	362.529	371.991	384.727	422.96	475.346	676.591	624.854	489.145	414.592	391.762	381.166	372.14	348.177	368.8	382.835	371.884	373.09	381.885	392.392	424.816	776.726	2004.72	1912.28	896.125	696.08	602.949	423.702	351.469	349.394	365.328	359.297	338.7	346.332	352.69	348.364	361.511	346.835	353.028	346.574	351.792
363.026	370.145	356.983	356.085	362.227	361.742	354.599	364.665	345.839	379.703	364.293	354.169	412.931	534.368	1063.35	2433.33	2638.65	1519.91	722.816	441.654	357.327	353.282	377.116	375.144	354.859	368.734	370.24	373.658	365.768	385.249	440.923	643.128	622.241	524.802	708.511	643.034	391.456	359.18	350.83	344.8	346.219	357.787	340.782	365.636	347.533	372.283	351.488	358.983	362.101	351.775
383.4	361.198	376.042	383.601	367.319	357.666	365.079	401.377	360.951	372.04	363.712	380.32	430.226	629.096	1510.12	3492.11	3851.46	2018.44	798.922	409.181	362.095	367.915	364.708	380.886	377.077	386.168	385.924	384.591	369.318	371.76	381.957	390.596	393.347	390.591	462.786	429.842	372.451	373.118	376.091	360.566	347.29	354.742	345.956	339.439	365.64	358.618	325.393	336.592	340.271	362.42
420.53	392.31	382.34	381.398	370.108	368.541	371.042	369.214	332.555	344.721	386.338	370.012	391.568	495.951	861.705	1423.02	1435.28	833.424	441.742	362.373	387.125	368.339	381.3	351.093	395.126	369.677	372.68	385.626	371.75	374.316	358.987	368.756	360.155	364.256	381.44	378.181	392.068	460.892	438.171	388.779	365.571	365.882	351.261	373.652	351.181	365.603	340.856	341.492	348.051	359.016
473.457	437.124	390.272	382.483	368.901	369.785	371.783	370.11	368.745	375.046	338.948	362.522	369.802	371.767	412.969	441.946	440.924	381.785	372.318	404.743	531.664	453.621	376.502	356.542	401.234	391.334	374.624	380.712	388.733	398.148	377.11	369.35	368.135	380.182	386.369	381.303	429.024	537.179	518.883	394.867	367.429	351.543	348.868	374.431	361.333	366.493	353.595	343.38	354.105	334.791
395.187	449.087	448.306	403.117	383.587	359.298	368.398	353.742	354.86	358.619	372.719	365.283	355.989	390.827	364.134	350.805	363.92	371.502	384.463	423.919	573.575	482.019	380.759	378.275	383.017	469.481	564.303	465.312	398.53	391.537	388.562	369.541	394.409	427.357	479.549	420.528	403.67	435.318	415.162	363.891	344.841	358.308	356.333	356.466	357.746	360.214	363.208	381.053	378.42	366.157
368.442	382.677	419.255	431.932	411.32	385.802	379.074	355.288	368.015	369.747	358.68	360.718	362.758	371.453	356.213	360.036	364.862	363.046	372.774	384.148	435.385	414.867	364.954	376.811	475.176	1160.98	1478.07	824.559	444.051	440.809	463.88	415.676	399.553	485.793	667.043	527.126	383.249	371.678	362.878	373.683	344.233	337.756	354.536	351.132	370.538	384.311	383.192	404.285	391.635	355.761
374.709	382.19	372.091	380.215	414.366	385.628	365.05	363.911	370.907	359.162	368.278	384.231	365.472	385.984	352.147	370.684	365.341	355.223	370.744	381.045	437.826	368.422	361.881	381.046	515.557	1476.74	2013.1	960.918	443.036	410.925	466.447	407.58	387.131	442.832	488.026	443.263	392.452	401.259	380.833	346.407	350.263	361.197	373.7	360.734	350.71	355.925	366.434	378.446	350.451	358.133
373.008	368.3	366.218	363.927	376.4	376.98	363.022	367.697	346.827	369.042	384.876	371.425	371.866	355.554	358.21	355.02	355.185	364.053	356.254	393.514	422.474	384.895	353.688	372.486	409.742	644.701	794.297	540.428	382.658	365.681	384.247	376.942	358.436	378.615	378.544	401.811	550.833	751.703	570.255	423.126	366.56	366.176	336.863	361.293	343.284	351.376	362.335	340.577	348.609	342.504
374.415	380.032	353.575	365.715	377.235	365.029	349.251	380.522	375.116	371.173	360.932	379	351.275	373.593	354.246	334.189	393.831	372.802	356.645	380.321	355.036	381.873	357.968	387.727	381.812	403.266	410.687	407.509	376.01	379.004	370.613	380.256	355.199	364.434	368.948	441.15	972.528	1918.15	1261.92	593.417	389.759	357.303	347.053	355.599	366.877	342.848	353.595	336.743	357.164	343.67
356.378	362.262	368.426	361.419	359.176	354.944	380.757	375.797	370.1	377.475	375.167	379.804	361.929	371.545	376.002	370.185	337.393	359.733	360.691	377.402	373.265	370.559	344.862	356.449	357.805	373.4	373.369	366.844	382.637	372.649	379.167	369.888	377.982	382.91	370.542	433.957	979.357	1891.33	1341.69	566.687	384.388	352.972	350.983	355.91	361.971	360.715	355.934	345.483	350.347	350.105
362.766	359.202	382.395	381.845	364.867	374.211	362.99	369.778	380.909	399.949	385.655	368.173	365.178	376.168	357.512	369.984	360.975	375.196	408.907	394.529	391.498	354.199	372.24	355.264	361.572	380.724	366.313	367.968	376.6	370.491	357.715	349.867	361.051	369.779	361.03	389.95	577.687	731.835	609.21	399.731	350.505	357.671	366.797	362.113	345.305	363.753	361.354	346.682	352.256	354.835
377.066	388.467	361.819	372.546	378.36	370.128	376.61	365.731	408.545	466.297	547.497	533.888	457.725	385.128	377.24	379.588	397.661	419.148	575.49	581.918	411.05	371.94	357.729	359.266	355.255	370.389	359.006	387.418	379.426	382.035	364.82	364.164	359.041	362.292	363.51	364.142	385.551	397.024	382.288	348.93	371.22	379.967	359.491	351.832	367.552	358.274	346.26	339.053	360.955	366.982
371.713	378.732	359.891	382.097	344.761	373.058	367.023	380.631	432.899	591.604	1127.74	1582.65	1171.75	648.431	448.919	368.553	404.071	434.778	551.132	583.997	390.256	375.253	364.045	355.378	363.518	353.468	359.527	372.525	370.747	378.873	361.044	366.02	371.329	357.897	372.837	380.307	350.117	374.53	348.35	357.811	359.153	360.95	370.478	342.221	357.39	363.59	339.319	355.069	352.57	340.695
373.03	359.187	369.149	382.025	387.395	377.079	368.217	365.329	443.119	686.237	1636.78	2778.31	2255.75	1053.56	522.806	373.56	377.572	407.793	488.246	555.702	421.755	391.996	375.271	375.181	381.186	374.856	374.657	381.12	368.241	379.677	373.826	375.375	379.274	356.472	358.263	371.16	354.942	369.109	352.374	357.044	352.964	359.734	359.12	367.935	364.305	344.255	366.031	372.826	366.999	358.987
363.371	388.439	374.114	364.484	354.723	375.903	365.607	375.785	406.832	617.115	1825.97	2980.29	2748.87	1310.12	551.301	379.036	373.972	399.929	432.11	499.02	414.841	369.954	368.212	356.595	367.215	380.494	372.079	377.275	406.345	384.748	399.736	362.891	377.263	357.996	364.976	369.888	370.15	371.897	359.148	350.074	368.643	336.837	348.685	369.597	356.92	373.749	364.337	379.223	346.292	341.644
366.212	357.554	365.071	362.123	369.36	360.988	358.196	376.604	372.38	464.277	1013.58	1801.84	1679.77	849.183	420.101	369.807	354.284	372.139	368.681	378.399	358.124	369.727	366.309	387.006	383.377	367.964	379.86	365.71	369.115	374.602	364.815	388.105	346.92	368.515	367.406	363.669	355.287	381.348	370.318	349.975	364.133	341.817	355.079	364.057	357.91	363.463	400.056	361.733	335.625	349.175
358.429	377.307	380.183	365.041	351.02	379.723	360.944	366.605	366.528	380.475	427.253	524.854	508.284	416.176	374.912	367.119	364.665	372.531	372.293	364.45	369.719	358.063	381.207	379.193	373.873	379.878	378.23	373.84	379.652	380.416	376.968	373.504	362.243	376.737	354.933	359.08	353.97	354.279	352.405	354.916	346.812	362.473	350.397	347.566	361.248	357.114	389.621	373.337	365.24	373.401
390.385	368.727	380.405	368.902	364.815	391.408	381.573	382.369	375.957	376.5	360.565	384.893	377.241	356.451	379.53	363.664	363.673	362.136	364.238	391.215	379.519	370.674	372.994	379.38	371.335	385.283	387.008	369.986	380.073	383.614	370.996	362.578	370.583	362.659	377.624	363.424	363.306	350.15	358.463	356.489	361.461	352.943	364.597	357.594	355.523	375.472	373.763	381.869	355.682	357.201
371.43	373.016	369.657	369.501	360.283	383.553	352.09	381.959	390.535	385.099	373.003	363.905	361.211	350.77	373.116	360.314	359.075	370.015	377.085	400.622	402.51	444.151	374.443	365.516	384.144	386.97	388	396.739	369.327	391.536	377.296	380.256	370.944	357.327	345.24	347.713	349.749	351.017	345.947	347.439	340.297	367.209	356.707	357.545	362.963	367.354	364.286	362.198	423.289	468.242
364.422	346.878	358.897	368.756	367.655	361.2	366.692	361.312	348.318	363.721	359.366	376.038	351.081	355.624	345.605	358.236	363.502	373.13	385.6	465.535	910.291	1234.8	663.603	451.821	425.253	465.821	417.426	385.546	385.481	410.735	395.589	415.125	404.48	379.027	368.061	341.661	362.873	339.199	345.064	348.215	357.264	353.146	360.426	366.209	351.961	368.072	376.517	417.47	600.481	805.673
366.402	369.353	376.341	375.422	360.902	352.622	353.799	373.779	361.35	370.815	371.697	374.426	371.285	365.082	361.106	378.7	375.73	387.012	394.371	606.685	2149.09	3346.97	1340.4	504.152	513.747	568.608	540.815	389.632	403.002	423.066	486.76	675.851	807.111	587.248	406.198	409.723	338.403	359.914	359.169	360.907	354.797	353.192	373.871	350.703	341.713	364.258	360.31	407.069	543.528	619.732
369.609	390.41	374.305	364.238	357.52	361.305	351.682	360.879	359.866	362.975	379.135	389.197	362.966	373.975	381.555	351.368	355.259	376.088	391.497	539.643	1523.77	2143.38	919.152	470.259	636.75	1345.86	1682.9	683.372	435.168	490.549	1068	2052.66	1836.24	946.149	558.562	677.892	496.365	394.484	360.093	354.47	350.91	377.929	364.043	361.745	370.484	355.692	351.466	365.006	398.006	391.896
367.984	365.099	366.25	358.884	367.355	368.965	353.264	379.078	359.323	377.707	353.974	364.997	353.602	354.747	344.859	348.915	355.045	356.888	369.285	386.903	596.314	637.493	469.807	538.545	996.844	2968.21	3711.43	2086.9	772.72	589.691	1439.04	2764.68	2029.67	858.833	748.417	1488.48	829.405	444.558	377.832	341.39	345.306	355.413	359.196	376.344	365.606	362.183	373.237	352.038	372.174	345.212
346.009	350.559	366.299	354.78	361.784	376.832	360.768	369.69	361.809	357.408	351.614	366.458	364.853	362.7	378.526	373.938	355.272	363.012	367.856	372.914	368.921	422.935	556.07	1078.74	1752.23	3273.1	4293.69	3310.9	1076.36	514.002	777.058	1231.1	881.201	504.6	786.306	1469.29	728.477	406.088	363.009	345.292	351.885	374.743	355.62	360.93	366.883	359.714	360.62	344.9	348.721	357.159
356.757	377.963	358.537	355.441	359.911	350.627	346.218	370.106	373.253	354.737	350.925	381.04	377.46	362.273	362.961	366.193	361.903	363.2	380.193	351.858	370.965	413.792	736.58	1997.69	3863.16	4099.53	2860.95	1823.69	668.069	415.819	424.381	416.676	401.748	393.733	516.739	581.069	426.15	371.517	379.861	365.151	353.623	359.188	367.673	369.524	376.282	364.239	346.615	366.886	349.681	347.315
371.254	359.386	356.769	353.745	367.99	340.906	337.233	362.76	359.294	339.357	368.356	349.403	348.678	348.938	369.826	360.186	346.594	375.667	349.03	374.173	358.812	403.352	624.534	1625.48	4138.59	3840.55	1446.09	603.713	401.257	383.319	384.237	373.173	388.817	372.764	381.537	372.189	372.036	353.75	379.604	390.734	356.457	364.49	369.365	373.572	362.773	376.015	340.79	350.645	354.513	359.859
375.973	367.181	361.812	367.035	358.468	357.635	358.41	355.776	356.45	351.782	365.053	376.621	362.64	375.161	349.313	336.132	355.985	366.365	368.199	361.629	381.398	374.969	423.901	682.538	1365.09	1326.37	600.572	405.563	387.647	405.726	377.412	380.061	379.566	370.87	360.649	368.218	362.487	372.08	405.22	405.07	381.968	359.649	352.62	358.049	346.353	380.077	333.116	342.979	369.037	344.01
356.344	377.933	379.894	382.197	352.934	368.654	359.897	360.161	355.301	368.443	343.607	367.032	354.223	371.108	360.293	345.812	330.895	349.768	371.883	361.939	384.377	361.967	373.473	384.807	449.725	430.98	389.314	384.455	404.961	373.805	371.984	363.351	358.031	366.821	371.916	373.175	379.785	408.533	451.248	728.274	761.734	502.176	407.656	352.111	373.928	349.098	354.245	356.897	356.482	343.723
380.273	373.179	371.743	359.158	366.913	381.267	365.8	373.325	370.816	377.977	374.826	355.629	377.992	354.699	371.729	335.705	381.59	384.346	364.853	366.206	367.175	378.734	362.532	377.19	379.216	376.234	382.733	391.709	390.005	373.729	369.517	369.434	369.068	383.001	373.624	377.094	380.751	445.186	694.259	1942.69	2377.38	1382.61	607.019	412.686	359.689	361.691	363.145	344.897	374.857	370.975
391.645	383.841	364.155	377.166	372.964	360.269	356.002	370.69	365.953	368.847	365.746	369.324	365.357	366.878	364.394	345.88	359.8	353.668	363.379	351.97	363.073	375.721	374.295	370.918	366.998	382.174	368.73	380.402	362.555	397.286	365.736	382.073	356.092	362.584	381.318	362.052	370.581	462.366	757.152	1788.56	3145.96	2303.45	901.394	450.187	384.404	354.543	366.608	352.759	343.943	353.089
[truncated: 84 more columns]

## Sheet: FIgure 1 d) and e)
IL/BP thickness and Length
IL Data			BP Data
X=Thickness /nm	Y=Length µm		X=Thickness /nm	Y=Length µm		FIgure 1 d) Plotted in Log. scale
1.36	0.06		0.173	21.55
1.09	0.058		0.105	33.48
0.88	0.059		0.003	5.09
0.967	0.09		0.076	2.71
0.95	0.012		0.031	3.7
0.69	0.062		0.035	6.4
1.378	0.01		0.047	3.08
0.66	0.008		0.053	2.39
1.11	0.069		0.033	3.76
17.78	0.2		0.061	5.39
1.23	0.062		0.058	2.9
1.46	0.055		0.047	2.12
0.69	0.063		0.022	2.06
1.52	0.077		0.033	2.18
1.63	0.04		0.043	9.61		FIgure 1 e)	Plot The BP Thicknessdata with a Bin size of 0.5, number of Bins 280, begin at 0 and end at 60
0.88	0.052		0.035	3.04
1.39	0.057		0.072	16.22
1.17	0.048		0.055	11.25
1.45	0.085		0.045	3.18
0.95	0.04		0.048	2.79
1	0.047		0.26	16.45
1.27	0.086		0.34	69.3
1.08	0.053		0.34	26.6
0.87	0.046		0.096	17.11
1.93	0.044		0.26	35
2.28	0.064		0.23	22
2.37	0.065		0.048	3.54
3.3	0.059		0.159	22.81
3.57	0.059		0.047	2.17
3	0.065		0.025	4.11
2.7	0.058		0.06	7.52
3.04	0.068		0.193	27.66
1.615	0.069		0.123	32.29
1.5	0.05		0.062	6.96
0.55	0.08		0.206	24.44
1.47	0.069		0.05	8.26
1.75	0.06		0.042	3.579
3.66	0.056		0.056	4.62
1.57	0.059		0.07	15.11
2.65	0.048		0.084	2.97
1.94	0.088		0.054	3.8
3.16	0.057		0.047	8
1.52	0.05		0.053	3.59
0.66	0.067		0.038	3.43
1.4	0.059		0.073	2.79
1.22	0.05		0.107	31.11
1	0.072		0.145	53.56
1.58	0.047		0.036	2.645
0.97	0.046		0.042	7.52
0.86	0.058		0.0354	7.67
0.93	0.05		0.036	3.11
0.311	0.054		0.075	2.68
2.89	0.054		0.034	2.62
1.05	0.07		0.043	2.97
1.69	0.051		0.072	15.41
1.46	0.046		0.049	3.04
1.21	0.047		0.099	6.52
2.05	0.048		0.045	10.27
2.53	0.063		0.058	3.66
1.96	0.038		0.039	4.42
2.54	0.076		0.045	9.42
2.28	0.074		0.048	2.17
1.62	0.053		0.093	29.48
0.49	0.061		0.045	2.14
0.73	0.061		0.04	3.11
1.55	0.061		0.037	4.62
3.17	0.07		0.043	6.89
3.055	0.061		0.105	2.42
0.74	0.052		0.12	3.53
1.59	0.097		0.135	5.66
3.05	0.065		0.175	4.34
0.95	0.057		0.185	2.07
1.46	0.044		0.13	5.87
0.848	0.038		0.264	40.74
0.89	0.041		0.196	2.014
1.6	0.05		0.192	2.01
5.215	0.057		0.198	3.33
0.65	0.06		0.134	2.51
1.77	0.051		0.28	6.22
1.48	0.043		0.254	6.67
6.43	0.075		0.129	7.7
4.22	0.07		0.216	3.52
1.28	0.057		0.142	10.11
3.63	0.067		0.23	6.61
1.92	0.058		0.352	18.44
1.04	0.046		0.168	17.04
2.74	0.057		0.444	6.92
0.91	0.045		0.155	14
0.9	0.041		0.146	19.55
1.34	0.05		0.102	5.514
2	0.057		0.158	12
1.07	0.049		0.174	43.5
1.44	0.045		0.092	8.09
1.61	0.05		0.117	5.39
1.06	0.053		0.117	4.9
0.98	0.039		0.144	9.42
2.55	0.04		0.196	2.7
3.08	0.056		0.093	3.59
2.08	0.052		0.169	2.22
2.09	0.058		0.116	4.62
0.87	0.069		0.171	4.73
1.22	0.057		0.146	21.26
1.52	0.05		0.128	24.55
0.46	0.037		0.127	3.98
1.22	0.05		0.108	6.52
1.16	0.052		0.144	3.6
0.8	0.064		0.12	5.64
1.11	0.048		0.139	10.77
1.78	0.042		0.195	3.74
1.36	0.048		0.129	3.55
0.75	0.049		0.228	2.46
0.81	0.041		0.158	4.46
0.42	0.058		0.136	5.69
1.4	0.069		0.094	5.45
2.44	0.051		0.079	2.64
2.031	0.052		0.164	2.563
			0.128	8.71
			0.165	13.85
			0.113	4.11
			0.124	4.35
			0.94	4.25
			0.116	5.31
			0.11	19.67
			0.151	3.42
			0.106	3.14
			0.122	5.22
			0.15	20.77
			0.119	8.22
			0.145	27.7
			0.96	16
			0.153	18
			0.117	12
			0.119	14.74
			0.094	8.22
			0.288	11.77
			0.129	8.35
			0.132	11.26
			0.204	23.45
			0.133	8.76
			0.156	3.43
			0.157	4.82
			2.05	16.44
			0.37	28.3
			0.153	9.94
			0.12	10.67
			0.201	6.34
			0.181	3.46
			0.214	8.89
			0.164	12.45
			0.11	15.55
			0.116	8.45
			0.124	14.82
			0.113	9.67
			0.125	3.41
			0.194	3.011
			0.12	11.63
			0.092	5.27
			0.182	42.4
			0.099	3.15
			0.084	2.42
			0.107	3.41
			0.114	28.38
			0.114	15.33
			0.076	9.72
			0.107	10.28
			0.082	9.44
			0.146	33.52
			0.183	44
			0.118	23.7
			0.134	30.57
			0.078	4.6
			0.072	8.94
			0.15	32.03
			0.156	19
			0.129	23.33
			0.209	34
			0.082	13.12
			0.134	20
			0.125	28.74
			0.154	31.85
			0.152	28.74
			0.146	18.77
			0.088	9.12
			0.08	4.75
			0.157	30.82
			0.092	15.89
			0.082	6.51
			0.087	7.18
			0.098	7.17
			0.176	43.52
			0.155	18.89
			0.26	56.26
			0.26	27.48
			0.99	14.55
			0.152	28.6
			0.168	30.22
			0.089	9.48
			0.176	43.52
			0.155	18.89
			0.26	56.26
			0.26	27.48
			0.99	14.55
			0.152	28.6
			0.168	30.22
			0.089	9.48
			0.26	56.26
			0.26	27.48
			0.99	14.55
			0.152	28.6
			0.168	30.22
			0.089	9.48
			0.405	43.11
			0.461	137.1
			0.76	68.2
			0.72	93.3
			0.51	25.78
			0.51	39.78
			0.34	39.12
			0.41	44
			0.57	45.11
			0.39	20.86
			0.32	12.45
			0.69	82.2
			0.41	25.01
			0.43	11.22
			0.37	8.39
			0.46	16.67
			0.91	136.8
			0.57	22.67
			0.86	18.24
			0.45	57.1
			0.33	15.87
			0.42	17.33
			0.4	27.3
			0.67	34.08
			0.64	42.79
			0.44	7.27
			0.46	37.26
			0.59	24.29
			0.35	25.16
			0.47	43.34
			0.55	21.48
			0.39	40.97
			0.88	19.78
			0.88	27.12
			0.48	34.41
			0.4	22.52
			0.36	16.89
			0.36	23.26
			0.46	35.18
			0.42	19.63
			0.58	59.3
			0.33	32.15
			0.23	10.34
			0.31	16.66
			0.27	20
			0.42	27.58
			0.3	44.44
			0.35	12.26
			0.71	58
			0.4	45.5
			0.39	8.52

## Sheet: Figure 1f)
BP Raman
x= Raman shift			y=Intensity
1 x	1 y		2 x	2 y		3 x	3 y		4 x	4 y		5 x	5 y		6 x	6 y		7 x	7 y
102.498	307.168		102.498	247.339		102.498	273.803		102.498	302.634		102.498	241.467		102.498	211.838		102.498	293.779
105.7	232.649		105.7	180.784		105.7	209.024		105.7	221.44		105.7	180.558		105.7	176.872		105.7	219.931
108.902	168.462		108.902	141.363		108.902	157.494		108.902	170.579		108.902	139.15		108.902	130.156		108.902	167.416
112.102	134.943		112.102	104.008		112.102	131.38		112.102	138.384		112.102	105.908		112.102	103.691		112.102	144.318
115.301	106.089		115.301	80.4529		115.301	81.6834		115.301	91.8568		115.301	81.5832		115.301	70.1414		115.301	97.6358
118.499	79.5696		118.499	62.4313		118.499	68.7365		118.499	71.5512		118.499	69.3414		118.499	61.592		118.499	66.1205
121.696	76.4663		121.696	58.6096		121.696	68.9561		121.696	75.4678		121.696	68.7661		121.696	58.6259		121.696	79.7718
124.892	67.2796		124.892	46.9213		124.892	61.009		124.892	54.3843		124.892	53.6073		124.892	58.0764		124.892	69.923
128.087	67.2595		128.087	51.3662		128.087	45.9784		128.087	53.0784		128.087	60.1152		128.087	63.7768		128.087	67.1575
131.281	46.906		131.281	30.211		131.281	39.6144		131.281	43.6614		131.281	44.373		131.281	37.4771		131.281	39.4752
134.471	34.3856		134.471	23.989		134.471	33.9167		134.471	31.4663		134.471	31.7972		134.471	38.6771		134.471	33.8761
137.663	30.7819		137.663	27.4337		137.663	32.6359		137.663	32.0492		137.663	29.8881		137.663	31.2938		137.663	30.6936
140.853	32.4282		140.853	21.345		140.853	28.3549		140.853	32.743		140.853	36.3956		140.853	32.9105		140.853	36.6778
144.043	27.0743		144.043	26.723		144.043	38.9071		144.043	38.9923		144.043	38.653		144.043	44.527		144.043	39.2452
147.231	36.7204		147.231	29.0342		147.231	30.2926		147.231	32.9082		147.231	36.2437		147.231	43.4768		147.231	41.7292
150.416	27.533		150.416	31.6118		150.416	33.9278		150.416	25.8238		150.416	31.4174		150.416	37.843		150.416	30.713
153.602	31.4289		153.602	24.5229		153.602	13.313		153.602	29.184		153.602	32.5079		153.602	28.5426		153.602	30.7801
156.787	16.0747		156.787	7.03393		156.787	19.8649		156.787	16.3218		156.787	12.5983		156.787	16.2421		156.787	20.5139
159.969	12.9704		159.969	12.7448		159.969	6.99972		159.969	15.4594		159.969	17.6051		159.969	14.4414		159.969	12.6641
163.152	22.1994		163.152	13.2557		163.152	16.3847		163.152	23.2637		163.152	17.112		163.152	16.5573		163.152	14.231
166.334	11.5117		166.334	5.23317		166.334	13.2695		166.334	14.4013		166.334	6.86882		166.334	7.42322		166.334	15.4646
169.512	18.9904		169.512	13.6105		169.512	11.1541		169.512	11.3165		169.512	11.792		169.512	15.6221		169.512	8.11451
172.692	23.7192		172.692	17.1212		172.692	16.1221		172.692	20.4539		172.692	17.4653		172.692	22.2378		172.692	21.4312
175.868	30.1978		175.868	9.16507		175.868	9.67309		175.868	21.5911		175.868	12.7217		175.868	13.6866		175.868	10.831
179.045	25.4264		179.045	18.1423		179.045	14.3909		179.045	24.2839		179.045	15.3948		179.045	15.8854		179.045	9.73086
182.22	24.2382		182.22	14.3194		182.22	17.9417		182.22	20.3098		182.22	13.4844		182.22	19.584		182.22	12.9638
185.395	25.05		185.395	13.4299		185.395	15.7426		185.395	28.2246		185.395	11.4906		185.395	19.5326		185.395	10.6135
188.567	27.3616		188.567	19.8735		188.567	24.3765		188.567	24.0281		188.567	16.9967		188.567	22.0643		188.567	18.6797
191.74	39.5066		191.74	19.7172		191.74	32.6772		191.74	37.4984		191.74	19.6694		191.74	32.7627		191.74	31.5792
194.91	36.7347		194.91	21.0274		194.91	32.3943		194.91	35.8573		194.91	23.5086		194.91	28.7942		194.91	25.8952
198.081	31.7129		198.081	17.8709		198.081	29.2781		198.081	35.6607		198.081	22.8479		198.081	25.7425		198.081	21.7946
201.248	32.7741		201.248	25.2477		201.248	32.995		201.248	23.9083		201.248	29.8535		201.248	38.1071		201.248	39.1938
204.415	35.502		204.415	32.3576		204.415	30.9617		204.415	33.7114		204.415	29.2758		204.415	34.055		204.415	43.4262
207.583	42.0633		207.583	46.8677		207.583	48.6786		207.583	42.1812		207.583	37.8648		207.583	41.1696		207.583	54.992
210.747	55.6243		210.747	56.3776		210.747	59.8951		210.747	59.2063		210.747	57.4535		210.747	70.6173		210.747	64.3909
213.911	72.352		213.911	74.0207		213.911	83.1116		213.911	80.3425		213.911	76.7089		213.911	78.2316		213.911	77.8731
217.075	100.163		217.075	101.131		217.075	92.6615		217.075	90.5898		217.075	96.2976		217.075	103.763		217.075	98.022
220.236	143.974		220.236	142.84		220.236	146.628		220.236	143.392		220.236	135.969		220.236	140.71		220.236	142.921
223.396	185.451		223.396	191.883		223.396	191.094		223.396	205.751		223.396	193.391		223.396	200.491		223.396	195.236
226.556	260.012		226.556	276.526		226.556	264.81		226.556	281.664		226.556	262.813		226.556	262.688		226.556	263.468
229.716	292.656		229.716	317.169		229.716	309.526		229.716	315.689		229.716	311.068		229.716	298.385		229.716	300.95
232.873	290.216		232.873	327.212		232.873	333.992		232.873	315.936		232.873	317.156		232.873	315.082		232.873	322.515
236.029	301.61		236.029	328.921		236.029	325.124		236.029	320.516		236.029	329.161		236.029	316.946		236.029	324.33
239.183	310.587		239.183	343.497		239.183	336.34		239.183	321.54		239.183	323.499		239.183	335.309		239.183	335.395
242.337	312.397		242.337	330.873		242.337	334.722		242.337	320.453		242.337	322.92		242.337	327.256		242.337	335.376
245.49	325.291		245.49	343.582		245.49	344.104		245.49	334.144		245.49	329.758		245.49	332.536		245.49	335.357
248.641	328.268		248.641	356.292		248.641	350.153		248.641	356.835		248.641	337.429		248.641	343.816		248.641	346.755
251.792	333.911		251.792	363.801		251.792	363.451		251.792	355.192		251.792	352.35		251.792	355.262		251.792	362.153
254.943	345.221		254.943	378.777		254.943	388		254.943	375.105		254.943	373.771		254.943	374.209		254.943	369.635
258.092	361.198		258.092	389.685		258.092	395.132		258.092	394.352		258.092	390.608		258.092	385.822		258.092	392.949
261.239	380.341		261.239	405.061		261.239	411.597		261.239	408.597		261.239	386.612		261.239	393.101		261.239	398.763
264.385	398.567		264.385	422.303		264.385	420.312		264.385	417.177		264.385	422.033		264.385	419.797		264.385	412.078
267.53	411.294		267.53	443.279		267.53	443.443		267.53	429.2		267.53	440.953		267.53	428.327		267.53	433.558
270.672	441.103		270.672	460.521		270.672	465.241		270.672	470.002		270.672	445.624		270.672	453.939		270.672	452.872
273.816	445.913		273.816	489.629		273.816	473.455		273.816	477.469		273.816	472.961		273.816	481.051		273.816	470.103
276.957	489.555		276.957	516.005		276.957	505.003		276.957	495.271		276.957	518.631		276.957	495.997		276.957	500.834
280.098	499.865		280.098	533.313		280.098	523.051		280.098	517.294		280.098	525.218		280.098	519.609		280.098	521.148
283.238	535.757		283.238	562.955		283.238	568.682		283.238	547.206		283.238	549.971		283.238	560.388		283.238	552.378
286.377	558.817		286.377	594.13		286.377	586.146		286.377	588.34		286.377	584.308		286.377	574.167		286.377	578.192
289.515	592.292		289.515	634.972		289.515	637.526		289.515	637.697		289.515	631.144		289.515	625.696		289.515	624.505
292.651	643.851		292.651	695.547		292.651	684.824		292.651	695.275		292.651	687.231		292.651	686.974		292.651	677.235
295.785	717.744		295.785	776.922		295.785	763.037		295.785	758.631		295.785	767.817		295.785	761.086		295.785	751.882
298.919	830.136		298.919	896.43		298.919	878.501		298.919	880.321		298.919	883.32		298.919	883.281		298.919	870.779
302.053	909.445		302.053	1002.54		302.053	991.381		302.053	960.677		302.053	983.323		302.053	968.642		302.053	981.259
305.185	916.003		305.185	982.979		305.185	967.511		305.185	948.144		305.185	948.326		305.185	964.087		305.185	975.239
308.314	801.062		308.314	858.621		308.314	859.641		308.314	824.611		308.314	834.745		308.314	845.448		308.314	845.052
311.445	704.037		311.445	751.595		311.445	742.188		311.445	710.744		311.445	754.081		311.445	748.893		311.445	745.698
314.574	615.262		314.574	681.903		314.574	672.068		314.574	646.878		314.574	679.667		314.574	669.671		314.574	665.261
317.7	583.487		317.7	627.477		317.7	633.697		317.7	596.011		317.7	615.169		317.7	609.615		317.7	622.157
320.827	547.129		320.827	583.052		320.827	583.244		320.827	579.477		320.827	576.838		320.827	580.393		320.827	585.387
323.951	528.187		323.951	541.093		323.951	550.623		323.951	551.944		323.951	548.007		323.951	555.087		323.951	550.283
327.076	492.995		327.076	536.667		327.076	529.836		327.076	525.633		327.076	511.176		327.076	521.114		327.076	522.095
330.2	492.303		330.2	520.508		330.2	508.549		330.2	502.099		330.2	504.261		330.2	503.642		330.2	492.408
333.321	453.361		333.321	485.416		333.321	484.344		333.321	469.232		333.321	461.43		333.321	473.086		333.321	470.47
336.443	433.253		336.443	462.256		336.443	459.224		336.443	454.809		336.443	444.932		336.443	452.696		336.443	446.116
339.561	405.227		339.561	440.964		339.561	429.769		339.561	424.609		339.561	417.517		339.561	432.473		339.561	420.595
342.681	398.285		342.681	428.105		342.681	416.065		342.681	409.297		342.681	406.061		342.681	408.834		342.681	403.282
345.798	391.342		345.798	415.245		345.798	402.36		345.798	393.985		345.798	394.604		345.798	385.194		345.798	385.969
348.913	401.317		348.913	419.552		348.913	424.655		348.913	396.117		348.913	384.438		348.913	384.637		348.913	399.448
352.03	405.124		352.03	445.526		352.03	444.284		352.03	406.25		352.03	407.357		352.03	390.747		352.03	387.343
355.143	482.848		355.143	530.166		355.143	512.079		355.143	461.715		355.143	441.775		355.143	435.024		355.143	430.489
358.258	960.322		358.258	810.54		358.258	773.208		358.258	835.626		358.258	617.193		358.258	640.55		358.258	562.134
361.369	1879.88		361.369	948.58		361.369	1154		361.369	1574.87		361.369	832.694		361.369	955.41		361.369	707.946
364.479	1477.02		364.479	734.554		364.479	979.13		364.479	1191.78		364.479	698.612		364.479	762.103		364.479	588.674
367.59	780.577		367.59	501.794		367.59	618.175		367.59	649.466		367.59	489.113		367.59	519.962		367.59	445.152
370.699	450.218		370.699	410.568		370.699	442.553		370.699	430.487		370.699	396.614		370.699	399.322		370.699	367.464
373.806	377.108		373.806	368.541		373.806	373.348		373.806	359.063		373.806	337.948		373.806	345.931		373.806	346.275
376.912	333.415		376.912	338.181		376.912	350.809		376.912	335.306		376.912	326.448		376.912	317.873		376.912	325.92
380.019	320.305		380.019	321.621		380.019	323.27		380.019	310.771		380.019	296.699		380.019	303.566		380.019	303.314
383.123	293.612		383.123	302.261		383.123	295.897		383.123	295.902		383.123	282.783		383.123	276.342		383.123	281.959
386.226	279.668		386.226	290.9		386.226	279.275		386.226	283.367		386.226	276.533		386.226	270.784		386.226	265.687
389.328	267.058		389.328	273.54		389.328	277.819		389.328	272.832		389.328	257.117		389.328	255.309		389.328	253.998
392.428	252.781		392.428	261.38		392.428	260.446		392.428	250.519		392.428	256.867		392.428	246.751		392.428	238.475
395.528	250.254		395.528	252.086		395.528	264.573		395.528	253.761		395.528	251.201		395.528	250.61		395.528	237.619
398.627	246.644		398.627	248.259		398.627	251.95		398.627	232.337		398.627	240.118		398.627	229.302		398.627	224.18
401.727	239.367		401.727	252.565		401.727	240.494		401.727	256.023		401.727	224.201		401.727	237.66		401.727	224.991
404.823	235.507		404.823	242.871		404.823	241.704		404.823	225.265		404.823	220.868		404.823	231.269		404.823	222.052
407.919	230.479		407.919	246.777		407.919	246.497		407.919	234.174		407.919	220.118		407.919	222.627		407.919	228.362
411.014	238.035		411.014	249.417		411.014	266.374		411.014	241.86		411.014	228.367		411.014	223.902		411.014	227.173
414.107	262.091		414.107	253.789		414.107	254.917		414.107	258.213		414.107	224.7		414.107	242.26		414.107	241.15
417.2	252.73		417.2	271.762		417.2	275.127		417.2	252.788		417.2	233.367		417.2	237.618		417.2	233.127
420.291	269.203		420.291	285.534		420.291	278.17		420.291	249.474		420.291	247.616		420.291	242.559		420.291	254.103
423.379	302.258		423.379	330.506		423.379	318.629		423.379	283.16		423.379	262.782		423.379	274.833		423.379	265.83
426.469	327.564		426.469	386.545		426.469	360.505		426.469	324.513		426.469	298.448		426.469	303.441		426.469	287.224
429.557	407.953		429.557	508.584		429.557	438.298		429.557	399.865		429.557	350.864		429.557	355.548		429.557	338.034
432.644	619.508		432.644	721.09		432.644	572.007		432.644	597.773		432.644	475.113		432.644	513.656		432.644	425.427
435.731	1387.9		435.731	940.462		435.731	831.883		435.731	1305.01		435.731	721.529		435.731	862.513		435.731	588.82
438.816	2156.79		438.816	857.701		438.816	999.842		438.816	1802.48		438.816	784.611		438.816	1075.54		438.816	634.463
441.9	1545.34		441.9	564.14		441.9	766.551		441.9	1200.39		441.9	543.11		441.9	753.811		441.9	458.773
444.981	752.313		444.981	354.978		444.981	443.259		444.981	586.404		444.981	323.109		444.981	395.501		444.981	286.666
448.063	358.535		448.063	260.15		448.063	275.885		448.063	287.868		448.063	205.524		448.063	231.109		448.063	210.225
451.144	252.756		451.144	235.455		451.144	213.51		451.144	211.997		451.144	163.106		451.144	187.049		451.144	183.118
454.224	230.061		454.224	255.761		454.224	192.719		454.224	173.349		454.224	123.605		454.224	139.406		454.224	166.761
457.301	247.116		457.301	400.465		457.301	208.927		457.301	184.59		457.301	119.52		457.301	139.346		457.301	180.653
460.379	432.421		460.379	788.637		460.379	334.385		460.379	377.497		460.379	234.935		460.379	214.202		460.379	297.129
463.456	1339.48		463.456	1307.14		463.456	770.26		463.456	1274.18		463.456	608.35		463.456	618.809		463.456	721.605
466.53	2434.95		466.53	1289.71		466.53	1192.22		466.53	1942.98		466.53	771.765		466.53	939.915		466.53	968.247
469.605	1678.42		469.605	784.819		469.605	861.76		469.605	1185.44		469.605	515.846		469.605	630.188		469.605	619.556
472.677	712.723		472.677	389.19		472.677	430.551		472.677	477.791		472.677	269.011		472.677	310.628		472.677	318.282
475.75	295.527		475.75	228.828		475.75	234.342		475.75	210.809		475.75	166.509		475.75	184.151		475.75	197.174
478.819	222.248		478.819	202.333		478.819	191.799		478.819	184.605		478.819	154.09		478.819	165.423		478.819	176.982
481.89	206.886		481.89	206.571		481.89	192.34		481.89	206.289		481.89	177.671		481.89	185.446		481.89	200.374
484.958	232.44		484.958	242.808		484.958	221.964		484.958	231.529		484.958	211.169		484.958	213.802		484.958	218.183
488.027	269.994		488.027	279.713		488.027	264.755		488.027	276.325		488.027	254.167		488.027	246.074		488.027	259.075
491.092	305.131		491.092	327.217		491.092	311.129		491.092	328.12		491.092	307.081		491.092	305.43		491.092	298.05
494.159	361.518		494.159	383.322		494.159	367.003		494.159	371.026		494.159	366.162		494.159	368.369		494.159	355.358
497.222	441.822		497.222	477.759		497.222	464.877		497.222	457.932		497.222	442.909		497.222	445.974		497.222	453.75
500.287	573.376		500.287	606.597		500.287	586.75		500.287	596.283		500.287	587.49		500.287	576.663		500.287	572.641
503.349	766.513		503.349	822.568		503.349	799.207		503.349	799.189		503.349	809.32		503.349	814.685		503.349	784.033
506.409	1145.73		506.409	1208.94		506.409	1166.41		506.409	1173.76		506.409	1191.4		506.409	1194.96		506.409	1138.67
509.471	1895.45		509.471	2019.04		509.471	1924.54		509.471	2001.11		509.471	2002.31		509.471	1973.9		509.471	1917.15
512.529	4012.26		512.529	4259.75		512.529	3926.99		512.529	4259.91		512.529	4237.31		512.529	4174.58		512.529	3906.29
515.586	13242.1		515.586	13945.3		515.586	12313		515.586	14051.8		515.586	14120.2		515.586	13820.8		515.586	12370.6
518.643	38803.8		518.643	42641.3		518.643	40093.5		518.643	42129.7		518.643	41853		518.643	40988		518.643	39960.2
521.7	49170		521.7	55343		521.7	56721.9		521.7	52792.1		521.7	52821.1		521.7	52485.1		521.7	55837.6
524.755	30712		524.755	32363.3		524.755	33884.5		524.755	30670		524.755	32163.3		524.755	32887.5		524.755	33412.8
527.808	11552.7		527.808	11721.1		527.808	12390.9		527.808	11000.4		527.808	11931.2		527.808	12539.3		527.808	12154
530.86	3770.24		530.86	3914.84		530.86	4062.81		530.86	3732.01		530.86	3927.04		530.86	4062.88		530.86	4011.64
533.912	1895.05		533.912	1969.01		533.912	2050.35		533.912	1888.13		533.912	1942.12		533.912	1985.82		533.912	1990.61
536.964	1193.43		536.964	1251.78		536.964	1285.73		536.964	1204.71		536.964	1219.78		536.964	1251.25		536.964	1253.25
540.013	848.401		540.013	880.213		540.013	894.182		540.013	856.055		540.013	868.529		540.013	890.691		540.013	873.307
543.061	626.037		543.061	667.45		543.061	681.804		543.061	630.182		543.061	638.359		543.061	646.128		543.061	654.614
546.109	486.757		546.109	497.953		546.109	512.176		546.109	495.642		546.109	490.938		546.109	496.565		546.109	506.338
549.155	380.726		549.155	393.99		549.155	394.715		549.155	378.214		549.155	382.85		549.155	377.586		549.155	379.978
552.2	285.528		552.2	296.893		552.2	297.587		552.2	287.23		552.2	285.93		552.2	294.773		552.2	297.618
555.244	225.247		555.244	229.796		555.244	228.375		555.244	223.134		555.244	230.175		555.244	226.543		555.244	230.758
558.287	173.716		558.287	172.766		558.287	172.164		558.287	174.928		558.287	170.754		558.287	178.98		558.287	175.232
561.329	142.769		561.329	135.269		561.329	132.035		561.329	137.388		561.329	127.25		561.329	135.667		561.329	135.205
564.371	104.821		564.371	99.3053		564.371	107.24		564.371	104.959		564.371	103.245		564.371	109.52		564.371	106.595
567.411	85.1228		567.411	77.1416		567.411	73.9449		567.411	85.5298		567.411	83.2405		567.411	71.9571		567.411	79.0678
570.45	61.0915		570.45	59.1778		570.45	63.8996		570.45	49.8784		570.45	52.9858		570.45	53.5603		570.45	54.7909
573.486	39.8933		573.486	34.7472		573.486	31.854		573.486	33.4491		573.486	35.7309		573.486	26.7466		573.486	37.2637
576.523	24.6119		576.523	20.3166		576.523	21.3084		576.523	21.1309		576.523	22.6427		576.523	22.8496		576.523	20.9866
579.559	26.1637		579.559	13.086		579.559	10.6795		579.559	14.8127		579.559	12.3044		579.559	8.70254		579.559	12.6261
582.594	10.7154		582.594	5.05528		582.594	6.05043		582.594	11.2721		582.594	22.216		582.594	11.2221		582.594	7.34885
585.628	10.9338		585.628	4.15787		585.628	8.92129		585.628	24.6204		585.628	4.79423		585.628	1.9915		585.628	11.9882
588.659	6.15186		588.659	10.127		588.659	5.6252		588.659	20.8573		588.659	8.8722		588.659	9.76066		588.659	7.79398
591.691	11.2034		591.691	6.22945		591.691	2.3292		591.691	21.5388		591.691	8.20026		591.691	9.69659		591.691	5.26652
594.722	18.0881		594.722	6.19854		594.722	17.7831		594.722	7.99792		594.722	6.1949		594.722	0.96575		594.722	7.23897
597.752	29.4728		597.752	8.83424		597.752	17.4869		597.752	20.5681		597.752	20.9395		597.752	9.90149		597.752	6.37802

## Sheet: Figure 1i)
Figure 1 i)	(i) XPS P 2p region of the neat bmim-BF4 IL (I), the highly-concentrated FL-BP suspension (II) showing only P in oxidation state zero at P 2p3/2 = 130.2 eV (region for oxidized P species is indicated), and after removal of most of the IL by heating in UHV (III); spectra are offset and re-scaled for sake of clarity.	(I) bmim-BF4	20180322-094547--33a
		(II) highly-concentrated FL-BP suspension	20180419-083938--20a
		(III) heated sample	20180420-083856--13a
(I) bmim-BF4	20180322-094547--33a		(II) highly-concentrated FL-BP suspension	20180419-083938--20a		(III) heated sample	20180420-083856--13a
BE_P 2p	CPS_P 2p		BE_P 2p	CPS_P 2p		BE_P 2p	CPS_P 2p
142	38.8527		142	39.422		142	195.084
141.95	37.9233		141.95	39.6713		141.95	190.323
141.9	37.3763		141.9	38.2738		141.9	205.01
141.85	39.6037		141.85	36.7524		141.85	205.834
141.8	41.3113		141.8	40.352		141.8	197.761
141.75	45.509		141.75	38.2891		141.75	200.81
141.7	42.4997		141.7	40.13		141.7	202.833
141.65	40.855		141.65	42.8918		141.65	192.824
141.6	43.0607		141.6	42.33		141.6	191.537
141.55	42.2667		141.55	41.3653		141.55	197.758
141.5	43.1233		141.5	44.0896		141.5	190.428
141.45	40.5347		141.45	43.8329		141.45	194.735
141.4	42.729		141.4	39.3598		141.4	181.678
141.35	44.9573		141.35	40.0182		141.35	185.682
141.3	46.429		141.3	39.1938		141.3	197.421
141.25	47.8713		141.25	45.12		141.25	196.24
141.2	44.5157		141.2	42.6202		141.2	198.253
141.15	38.9437		141.15	40.4971		141.15	197.453
141.1	41.1197		141.1	44.5516		141.1	190.631
141.05	41.4027		141.05	42.7476		141.05	195.373
141	43.3753		141	40.4098		141	200.171
140.95	45.7493		140.95	37.4716		140.95	194.144
140.9	46.8633		140.9	39.8049		140.9	203.061
140.85	42.0507		140.85	39.5924		140.85	197.34
140.8	44.8547		140.8	43.222		140.8	194.615
140.75	40.861		140.75	44.0711		140.75	187.28
140.7	41.8667		140.7	41.4353		140.7	186.321
140.65	42.797		140.65	41.7538		140.65	195.926
140.6	38.8317		140.6	41.95		140.6	190.518
140.55	41.157		140.55	42.0756		140.55	190.951
140.5	38.4677		140.5	39.4471		140.5	190.091
140.45	41.0623		140.45	42.4964		140.45	186.549
140.4	42.0517		140.4	42.8411		140.4	186.815
140.35	43.719		140.35	45.9424		140.35	183.258
140.3	45.677		140.3	46.0782		140.3	184.541
140.25	40.3603		140.25	44.81		140.25	194.543
140.2	38.5473		140.2	45.2378		140.2	193.245
140.15	38.859		140.15	44.4938		140.15	181.013
140.1	42.054		140.1	41.4962		140.1	178.441
140.05	41.5717		140.05	40.2951		140.05	187.062
140	46.6313		140	40.2618		140	183.564
139.95	40.142		139.95	38.8056		139.95	181.747
139.9	43.5063		139.9	40.5011		139.9	177.482
139.85	39.4167		139.85	41.9053		139.85	173.941
139.8	34.0243		139.8	38.8504		139.8	177.551
139.75	43.115		139.75	40.1182		139.75	187.425
139.7	39.6757		139.7	38.7547		139.7	187.821
139.65	40.534		139.65	39.142		139.65	190.231
139.6	39.5437		139.6	38.1407		139.6	179.535
139.55	39.932		139.55	40.2069		139.55	179.805
139.5	45.2997		139.5	40.7869		139.5	179.733
139.45	47.987		139.45	43.4802		139.45	186.429
139.4	42.1963		139.4	44.5089		139.4	183.794
139.35	41.7063		139.35	44.7849		139.35	171.781
139.3	48.0053		139.3	39.9129		139.3	179.367
139.25	46.2943		139.25	42.2629		139.25	194.354
139.2	41.4357		139.2	45.0113		139.2	188.543
139.15	38.187		139.15	40.9129		139.15	180.509
139.1	40.4043		139.1	45.3289		139.1	185.782
139.05	45.195		139.05	44.5189		139.05	177.117
139	48.4493		139	44.4989		139	177.357
138.95	50.9403		138.95	44.2153		138.95	176.326
138.9	41.0347		138.9	43.2256		138.9	178.72
138.85	40.72		138.85	42.1464		138.85	176.167
138.8	39.9153		138.8	46.0624		138.8	180.997
138.75	41.8713		138.75	43.5147		138.75	186.416
138.7	48.057		138.7	43.5156		138.7	175.224
138.65	44.2637		138.65	47.4393		138.65	174.701
138.6	45.725		138.6	42.4916		138.6	178.135
138.55	44.5767		138.55	43.9153		138.55	167.621
138.5	42.3553		138.5	45.6513		138.5	174.366
138.45	42.6167		138.45	43.284		138.45	169.16
138.4	46.106		138.4	43.7211		138.4	173.406
138.35	45.0827		138.35	38.4842		138.35	172.867
138.3	44.6833		138.3	40.3198		138.3	163.955
138.25	39.4097		138.25	39.7702		138.25	174.179
138.2	41.3057		138.2	40.7402		138.2	182.064
138.15	40.8787		138.15	42.9504		138.15	168.437
138.1	45.6323		138.1	43.3973		138.1	164.777
138.05	39.4543		138.05	45.7642		138.05	171.551
138	40.8		138	43.7944		138	171.219
137.95	47.0873		137.95	41.4682		137.95	169.634
137.9	44.5947		137.9	47.4882		137.9	169.986
137.85	42.9303		137.85	44.6782		137.85	166.766
137.8	39.0737		137.8	46.096		137.8	174.036
137.75	42.0797		137.75	42.6193		137.75	176.392
137.7	45.2207		137.7	38.3584		137.7	178.815
137.65	44.827		137.65	40.1987		137.65	171.418
137.6	39.18		137.6	37.7896		137.6	170.93
137.55	40.8363		137.55	37.5204		137.55	182.135
137.5	42.399		137.5	42.7076		137.5	175.988
137.45	39.4713		137.45	44.4733		137.45	165.361
137.4	45.0773		137.4	44.0504		137.4	161.718
137.35	46.391		137.35	43.174		137.35	166.577
137.3	44.2477		137.3	41.7662		137.3	162.841
137.25	37.617		137.25	42.6451		137.25	161.145
137.2	42.0113		137.2	41.2878		137.2	156.92
137.15	42.1007		137.15	39.7858		137.15	153.182
137.1	43.3187		137.1	41.5304		137.1	153.109
137.05	44.184		137.05	41.198		137.05	168.806
137	41.415		137	39.1571		137	179.376
136.95	48.9367		136.95	43.0916		136.95	177.324
136.9	44.9667		136.9	40.5416		136.9	174.256
136.85	40.8977		136.85	39.5424		136.85	174.712
136.8	43.4173		136.8	39.1202		136.8	170.345
136.75	43.9237		136.75	40.3662		136.75	171.997
136.7	40.54		136.7	41.1633		136.7	164.452
136.65	36.0933		136.65	40.0976		136.65	163.686
136.6	42.2947		136.6	40.4769		136.6	176.114
136.55	45.191		136.55	40.8362		136.55	179.507
136.5	38.9903		136.5	44.174		136.5	176.412
136.45	41.737		136.45	46.6		136.45	171.612
136.4	41.75		136.4	42.2167		136.4	172.778
136.35	42.0283		136.35	44.674		136.35	177.131
136.3	45.058		136.3	41.498		136.3	173.776
136.25	41.6417		136.25	40.3882		136.25	174.573
136.2	43.0743		136.2	39.7489		136.2	184.03
136.15	44.7277		136.15	40.0789		136.15	179.465
136.1	46.1003		136.1	40.2716		136.1	167.492
136.05	42.2607		136.05	39.5796		136.05	174.594
136	38.7427		136	41.6158		136	171.297
135.95	41.002		135.95	40.2693		135.95	173.333
135.9	39.8003		135.9	41.1973		135.9	168.159
135.85	44.0757		135.85	44.4409		135.85	181.528
135.8	46.3963		135.8	43.3338		135.8	184.857
135.75	44.213		135.75	41.6704		135.75	177.317
135.7	47.505		135.7	45.4689		135.7	168.453
135.65	47.8367		135.65	38.4553		135.65	177.951
135.6	39.8783		135.6	42.4049		135.6	179.127
135.55	44.651		135.55	48.8938		135.55	181.58
135.5	44.9017		135.5	43.3589		135.5	180.673
135.45	47.119		135.45	44.9431		135.45	176.441
135.4	46.658		135.4	41.5104		135.4	185.956
135.35	43.887		135.35	39.36		135.35	190.841
135.3	40.029		135.3	43.2244		135.3	186.336
135.25	43.0053		135.25	41.4373		135.25	187.973
135.2	47.0527		135.2	40.6916		135.2	184.903
135.15	45.5273		135.15	41.5624		135.15	187.649
135.1	52.801		135.1	41.5016		135.1	191.832
135.05	47.6653		135.05	40.0731		135.05	197.056
135	40.5737		135	39.4607		135	188.802
134.95	41.2527		134.95	44.9182		134.95	186.447
134.9	43.7977		134.9	44.4462		134.9	184.705
134.85	42.7577		134.85	44.1838		134.85	196.888
134.8	45.03		134.8	43.6593		134.8	183.836
134.75	47.0107		134.75	43.9593		134.75	183.132
134.7	47.1993		134.7	43.5029		134.7	188.977
134.65	46.141		134.65	42.6069		134.65	184.877
134.6	48.6193		134.6	44.86		134.6	188.085
134.55	44.598		134.55	47.0218		134.55	196.54
134.5	45.269		134.5	43.1224		134.5	198.932
134.45	48.0887		134.45	43.6356		134.45	193.963
134.4	42.9537		134.4	43.7776		134.4	192.405
134.35	42.5263		134.35	44.6569		134.35	193.872
134.3	43.6323		134.3	41.6789		134.3	189.595
134.25	43.0277		134.25	40.7611		134.25	191.865
134.2	45.929		134.2	45.9151		134.2	195.234
134.15	45.821		134.15	44.1993		134.15	191.292
134.1	41.2053		134.1	43.6202		134.1	186.263
134.05	40.9507		134.05	41.732		134.05	189.379
134	38.7127		134	44.9027		134	180.569
133.95	44.7057		133.95	40.8662		133.95	179.936
133.9	45.9137		133.9	39.5504		133.9	180.775
133.85	47.3917		133.85	40.3609		133.85	185.595
133.8	43.546		133.8	42.8798		133.8	186.303
133.75	41.2407		133.75	42.0624		133.75	185.803
133.7	39.1013		133.7	40.4771		133.7	181.699
133.65	41.3077		133.65	38.7189		133.65	183.579
133.6	44.4763		133.6	39.8896		133.6	174.011
133.55	46.692		133.55	45.0733		133.55	169.5
133.5	40.6663		133.5	46.7698		133.5	172.567
133.45	43.0697		133.45	47.5047		133.45	171.861
133.4	43.1597		133.4	45.5538		133.4	170.713
133.35	43.6833		133.35	41.4362		133.35	174.88
133.3	38.946		133.3	44.4204		133.3	174.872
133.25	44.2577		133.25	44.1729		133.25	182.055
133.2	49.5817		133.2	44.898		133.2	172.541
133.15	46.201		133.15	44.382		133.15	172.236
133.1	41.3833		133.1	43.6033		133.1	176.211
133.05	46.215		133.05	44.0856		133.05	175.679
133	48.3577		133	47.208		133	173.518
132.95	43.5923		132.95	47.816		132.95	167.298
132.9	42.33		132.9	44.2273		132.9	169.822
132.85	44.471		132.85	47.6493		132.85	170.331
132.8	45.0137		132.8	47.5727		132.8	171.739
132.75	43.297		132.75	41.6533		132.75	171.267
132.7	43.206		132.7	39.7778		132.7	164.475
132.65	43.8057		132.65	41.3627		132.65	172.034
132.6	43.0473		132.6	43.3816		132.6	172.511
132.55	44.1077		132.55	40.8898		132.55	166.564
132.5	44.043		132.5	38.5951		132.5	172.023
132.45	44.1697		132.45	39.7222		132.45	168.014
132.4	40.8983		132.4	43.9391		132.4	162.419
132.35	42.3823		132.35	40.2749		132.35	173.037
132.3	44.7997		132.3	42.8849		132.3	184.036
132.25	45.2257		132.25	41.1691		132.25	192.316
132.2	44.895		132.2	40.0224		132.2	185.082
132.15	44.2353		132.15	43.7796		132.15	205.512
132.1	45.6563		132.1	43.0242		132.1	218.118
132.05	46.2107		132.05	41.3171		132.05	216.431
132	40.3813		132	39.458		132	228.356
131.95	42.9603		131.95	43.1811		131.95	236.132
131.9	44.3297		131.9	39.1716		131.9	260.848
131.85	41.366		131.85	40.2847		131.85	294.938
131.8	41.7303		131.8	43.7622		131.8	342.4
131.75	45.5037		131.75	41.1509		131.75	375.297
131.7	43.4363		131.7	42.7789		131.7	417.357
131.65	45.98		131.65	43.5102		131.65	465.043
131.6	44.669		131.6	47.29		131.6	527.783
131.55	43.112		131.55	45.4636		131.55	609.687
131.5	39.023		131.5	44.6311		131.5	663.087
131.45	40.2717		131.45	46.2553		131.45	726.34
131.4	45.1433		131.4	46.9644		131.4	809.047
131.35	45.9197		131.35	46.0242		131.35	868.57
131.3	44.7743		131.3	54.6891		131.3	922.717
131.25	39.6583		131.25	51.388		131.25	972.103
131.2	39.713		131.2	55.856		131.2	1022.29
131.15	37.4593		131.15	57.1629		131.15	1059.98
131.1	38.7947		131.1	57.1636		131.1	1040.15
131.05	38.5183		131.05	57.4642		131.05	1037.68
131	41.2407		131	58.354		131	1057.64
130.95	42.0547		130.95	63.9587		130.95	1060.84
130.9	43.4283		130.9	58.6031		130.9	1028.92
130.85	43.3723		130.85	54.2498		130.85	1033.35
130.8	42.9133		130.8	59.1264		130.8	1047.1
130.75	43.919		130.75	56.4178		130.75	1096.92
130.7	46.7117		130.7	57.0122		130.7	1178.62
130.65	43.178		130.65	57.1042		130.65	1233.21
130.6	42.4723		130.6	60.0962		130.6	1288.92
130.55	40.589		130.55	56.4678		130.55	1396.64
130.5	41.6927		130.5	61.6058		130.5	1499.93
130.45	44.0627		130.45	67.6289		130.45	1606.27
130.4	45.8653		130.4	68.6933		130.4	1661.7
130.35	46.6823		130.35	69.1784		130.35	1653.82
130.3	46.4583		130.3	71.8627		130.3	1659.41
130.25	44.0107		130.25	70.4262		130.25	1624.97
130.2	44.608		130.2	70.3013		130.2	1547.67
130.15	48.3637		130.15	67.148		130.15	1449.66
130.1	46.9633		130.1	64.6911		130.1	1309.41
130.05	44.5627		130.05	68.1251		130.05	1168.76
130	40.9137		130	66.7004		130	1012.03
129.95	44.8647		129.95	64.7091		129.95	874.517
129.9	45.5583		129.9	63.2629		129.9	709.163
129.85	43.9647		129.85	60.0107		129.85	568.7
129.8	47.207		129.8	56.9316		129.8	470.82
129.75	45.6873		129.75	51.4651		129.75	376.23
129.7	41.875		129.7	46.1398		129.7	324.966
129.65	41.3223		129.65	46.566		129.65	281.046
129.6	46.58		129.6	45.9291		129.6	225.279
129.55	47.1247		129.55	49.3193		129.55	187.563
129.5	42.9853		129.5	45.2296		129.5	162.988
129.45	43.6767		129.45	44.2302		129.45	147.102
129.4	38.0213		129.4	42.9633		129.4	146.376
129.35	38.5973		129.35	39.0196		129.35	136.854
129.3	39.6367		129.3	39.1678		129.3	132.163
129.25	44.5167		129.25	42.8404		129.25	130.261
129.2	42.6543		129.2	41.2402		129.2	130.795
129.15	42.3587		129.15	41.5453		129.15	125.927
129.1	42.2783		129.1	38.748		129.1	121.326
129.05	39.522		129.05	39.314		129.05	120.431
129	38.8717		129	42.8113		129	121.445
128.95	40.0637		128.95	42.3313		128.95	117.132
128.9	45.858		128.9	44.5189		128.9	117.218
128.85	45.228		128.85	44.8313		128.85	113.622
128.8	43.9527		128.8	41.2707		128.8	115.86
128.75	42.543		128.75	41.7304		128.75	115.617
128.7	43.3047		128.7	44.3647		128.7	106.468
128.65	47.5687		128.65	39.2144		128.65	107.933
128.6	41.2277		128.6	40.3738		128.6	107.373
128.55	42.6527		128.55	43.2042		128.55	101.06
128.5	41.96		128.5	42.0527		128.5	105.932
128.45	45.0307		128.45	45.928		128.45	108.71
128.4	39.08		128.4	44.6024		128.4	105.382
128.35	41.0393		128.35	42.9822		128.35	98.2737
128.3	42.419		128.3	43.612		128.3	106.326
128.25	47.8923		128.25	44.4736		128.25	104.828
128.2	44.704		128.2	39.5931		128.2	102.137
128.15	50.7803		128.15	40.98		128.15	101.93
128.1	50.0087		128.1	44.1722		128.1	97.9433
128.05	43.3303		128.05	39.102		128.05	96.2573
128	42.4163		128	40.0662		128	102.109
			127.95	36.7878		127.95	108.883
			127.9	41.458		127.9	111.513
			127.85	43.5982		127.85	103.909
			127.8	41.946		127.8	103.079
			127.75	40.2289		127.75	109.165
			127.7	43.2987		127.7	112.797
			127.65	45.3758		127.65	98.7453
			127.6	41.9809		127.6	94.8003
			127.55	43.7024		127.55	98.9003
			127.5	44.8007		127.5	98.257
			127.45	43.7629		127.45	100.154
			127.4	41.5311		127.4	103.723
			127.35	41.6424		127.35	98.3623
			127.3	42.6764		127.3	98.5863
			127.25	43.4898		127.25	98.32
			127.2	43.8129		127.2	97.6933
			127.15	39.4669		127.15	98.7633
			127.1	43.8202		127.1	94.7383
			127.05	43.7676		127.05	103.766
			127	39.47		127	105.962
			126.95	40.9636		126.95	105.154
			126.9	42.5644		126.9	101.002
			126.85	41.6898		126.85	101.303
			126.8	43.8036		126.8	94.782
			126.75	39.3162		126.75	83.203
			126.7	37.1751		126.7	90.811
			126.65	40.5329		126.65	98.475
			126.6	39.1053		126.6	101.129
			126.55	38.3356		126.55	102.529
			126.5	43.0231		126.5	102.078
			126.45	43.5369		126.45	106.002
			126.4	41.2049		126.4	101.664
			126.35	43.7789		126.35	101.354
			126.3	46.3464		126.3	100.301
			126.25	44.422		126.25	105.199
			126.2	44.6689		126.2	108.035
			126.15	44.818		126.15	104.066
			126.1	39.3889		126.1	101.072
			126.05	40.8858		126.05	99.961
			126	41.1136		126	106.237
			125.95	40.6889		125.95	98.2197
			125.9	38.8084		125.9	100.228
			125.85	40.6091		125.85	100.369
			125.8	35.6953		125.8	96.0427
			125.75	36.4484		125.75	109.526
			125.7	40.3244		125.7	103.108
			125.65	41.8469		125.65	98.5293
			125.6	42.588		125.6	105.708
			125.55	42.7678		125.55	100.333
			125.5	48.3864		125.5	99.4263
			125.45	44.2204		125.45	106.085
			125.4	43.9624		125.4	106.397
			125.35	44.2684		125.35	97.633
			125.3	45.9511		125.3	102.596
			125.25	44.7598		125.25	104.378
			125.2	44.9024		125.2	103.821
			125.15	44.8916		125.15	102.916
			125.1	45.3044		125.1	98.9637
			125.05	47.028		125.05	98.5233
			125	42.7516		125	100.787
			124.95	40.6436		124.95	96.345
			124.9	42.2402		124.9	95.518
			124.85	43.656		124.85	103.139
			124.8	45.6493		124.8	99.3837
			124.75	47.0676		124.75	98.6093
			124.7	45.3342		124.7	95.0347
			124.65	40.8891		124.65	100.826
			124.6	42.6244		124.6	104.779
			124.55	41.5636		124.55	96.6087
			124.5	40.1156		124.5	105.104
			124.45	41.4067		124.45	100.672
			124.4	42.0511		124.4	102.76
			124.35	44.1851		124.35	107.06
			124.3	44.8356		124.3	106.966
			124.25	45.2216		124.25	98.7767
			124.2	46.2133		124.2	103.557
			124.15	43.896		124.15	106.911
			124.1	38.6511		124.1	98.951
			124.05	38.0667		124.05	97.994
			124	40.7764		124	100.197
															524.95	958.007
															524.9	916.993
															524.85	892.7
															524.8	917.407
															524.75	916.047
															524.7	957.687
															524.65	942.82
															524.6	919.28
															524.55	932.647
															524.5	947.553
															524.45	946.793
															524.4	951.6
															524.35	973.78
															524.3	948.607
															524.25	928.333
															524.2	920.393
															524.15	921.987
															524.1	915.007
															524.05	919.74
															524	903.407
															523.95	941.727
															523.9	946.287
															523.85	947.207
															523.8	931.187
															523.75	918.253
															523.7	924.62
															523.65	910.567
															523.6	910.66
															523.55	918.407
															523.5	930.38
															523.45	917
															523.4	939.327
															523.35	971.307
															523.3	973.527
															523.25	954.853
															523.2	971.647
															523.15	966.807
															523.1	955.373
															523.05	919.013
															523	901.927

## Sheet: Figure 2 b)
	Figure 2 b) The SPM data can be found in the compressed folder, Figure 2
	0.0025254	0.0025834	0.0025904	0.0025745	0.0019828	0.0016642	0.0001594	0.0015839	0.0015843	0.0015956	0.0001658	0.0001708	0.0017465	0.0016752	0.0015831	0.0001608	0.0016051	0.0015839	0.0015824	0.0001594	0.0015851	0.0001582	0.0015844	0.0015849	0.0015858	0.0015859	0.0015867	0.0015892	0.0015868	0.0015815	0.0015825	0.0015856	0.0016315	0.0001698	0.0001719	0.0016296	0.0015833	0.0015914	0.0001583	0.0015829	0.0015812	0.0015849	0.0001587	0.0015829	0.0015791	0.0015825	0.0015959	0.0016277	0.0016516
	0.0025247	0.0025827	0.0025872	0.0025231	0.0019037	0.0001624	0.0015893	0.0015845	0.0016012	0.0015962	0.0016245	0.0016421	0.0016634	0.0016337	0.0001584	0.0015974	0.0015928	0.0015806	0.0015846	1.59e-007	0.0001584	0.0015812	0.0015837	0.0001585	0.0015851	0.0015851	0.0015847	0.0015859	0.0015858	0.0015805	0.0015817	0.0015857	0.0016594	0.0017229	0.0017176	0.0016302	0.0015822	0.0015864	0.0015807	0.0015826	0.0015826	0.0015842	0.0015837	0.0015828	0.0015813	0.0015824	0.0015951	0.0001627	0.0016728
	0.0020833	0.0020853	0.0020826	0.0020269	0.0017043	0.0015843	0.0001585	0.0015855	0.0016014	0.0015907	0.0015908	0.0015766	0.0015808	0.0015908	0.0015853	0.0015868	0.0001581	0.0015778	0.0015879	0.0015864	0.0015833	0.0015808	0.0015906	0.0001586	0.0015859	0.0015847	0.0015832	0.0015832	0.0015853	1.58e-007	0.0015817	0.0015871	0.0016397	0.0001668	0.0016952	0.0016312	0.0015816	0.0001582	0.0001579	0.0015829	0.0001585	0.0001584	0.0001581	0.0015832	0.0001584	0.0015827	0.0015903	0.0016074	0.0016474
	0.0016123	0.0001586	0.0015807	0.0015816	0.0015834	0.0015844	0.0001584	0.0001584	0.0015841	0.0015834	0.0015869	0.0015809	0.0015833	0.0015861	0.0015849	0.0001585	0.0015838	0.0015838	0.0016125	0.0016373	0.0016276	0.0016281	0.0001595	0.0015859	0.0015877	0.0015853	0.0015849	0.0015853	0.0015862	0.0015827	0.0015836	0.0015865	0.0015915	0.0015876	0.0016737	0.0016574	0.0015824	0.0015836	0.0001581	0.0015835	0.0015835	0.0015843	0.0015838	0.0015848	0.0015838	0.0015827	0.0015846	0.0015871	0.0015954
	0.0015825	0.0015839	0.0015819	0.0015836	0.0015842	0.0001586	0.0001583	0.0015824	0.0015839	0.0015829	0.0015839	0.0015851	0.0015863	0.0015833	0.0015846	0.0015838	0.0015883	0.0015893	0.0016125	0.0016381	0.0016302	0.0016363	0.0015902	0.0015853	0.0015888	0.0015861	0.0015859	0.0015875	0.0015872	0.0015858	0.0015853	0.0015851	0.0015918	0.0015909	0.0016444	0.0016797	0.0015832	0.0015852	0.0015834	0.0015845	0.0015815	0.0015847	0.0015865	0.0015865	0.0015836	0.0015827	0.0015834	0.0015861	0.0015887
	0.0015795	0.0015813	0.0015829	0.0015854	0.0015938	0.0015885	0.0015836	0.0015815	0.0015831	0.0015829	0.0015855	0.0015845	0.0015854	0.0001583	0.0015842	0.0015841	0.0015866	0.0015855	0.0015858	0.0001585	0.0015859	0.0015939	0.0015872	0.0015872	0.0015877	0.0015866	0.0015848	0.0001587	0.0015858	0.0015874	0.0015886	0.0001592	0.0016121	0.0015926	0.0016149	0.0016746	0.0016186	0.0016175	0.0015884	0.0015862	0.0015845	0.0015846	0.0001585	0.0015873	0.0015838	0.0015833	0.0015842	0.0015873	0.0015868
	0.0015764	0.0015785	0.0015841	0.0015842	0.0015989	0.0015893	0.0015841	0.0015805	0.0015822	0.0015826	0.0015869	0.0015837	0.0015839	0.0015826	0.0001583	0.0015832	0.0015831	0.0015821	0.0015832	0.0015819	0.0015832	0.0015888	0.0015858	0.0001589	0.0015859	0.0015869	0.0001585	0.0015862	0.0015842	0.0015896	0.0015904	0.0015953	0.0016102	0.0015876	0.0015997	0.0016292	1.62e-007	0.0001619	0.0015887	0.0015874	0.0015873	0.0015844	0.0015834	0.0015879	0.0015839	0.0015845	0.0015849	0.0015873	0.0015863
	0.0001582	0.0015826	0.0015867	0.0015841	0.0015925	0.0015908	0.0015864	0.0015868	0.0015878	0.0001584	0.0001586	0.0015851	0.0015859	0.0015851	0.0015831	0.0015827	0.0001586	0.0015845	0.0001586	0.0015837	0.0001584	0.0015876	0.0015881	0.0015887	0.0015874	0.0015885	0.0015873	0.0015925	0.0015866	0.0015893	0.0015884	0.0015918	0.0015844	0.0015853	0.0015856	0.0015858	0.0015867	0.0015885	0.0001585	0.0015887	0.0015882	0.0015869	0.0015857	0.0015876	0.0015871	0.0015871	0.0015876	0.0015869	0.0015869
	0.0015875	0.0015867	0.0015882	0.0015894	0.0015879	0.0015914	0.0015886	0.0015919	0.0015933	0.0015854	0.0015849	0.0015852	0.0015878	0.0015882	0.0015858	0.0015846	0.0015888	0.0015869	0.0015887	0.0015858	0.0015849	0.0001588	0.0015895	0.0015877	0.0015889	0.0015902	1.61e-007	0.0016011	0.0015893	0.0015879	0.0015877	0.0015917	0.0015802	0.0015865	0.0015868	0.0015871	0.0015872	0.0015879	0.0015882	0.0015906	0.0015878	1.59e-007	0.0015884	0.0015871	0.0015887	0.0015886	0.0015885	0.0015874	0.0015887
	0.0015832	0.0015844	1.59e-007	0.0015896	0.0015839	0.0015861	0.0001588	0.0015873	0.0015897	0.0015822	0.0001584	0.0015835	0.0015855	0.0015872	0.0015879	0.0015855	0.0015873	0.0015891	0.0015869	0.0015845	0.0015823	0.0015843	0.0015857	0.0015854	0.0015848	0.0016052	0.0016457	0.0016158	0.0015903	0.0015872	0.0001585	0.0015859	0.0001581	0.0015838	0.0015834	0.0015835	0.0015864	0.0015868	0.0015873	0.0015878	0.0015861	0.0015865	0.0015875	0.0015859	0.0015845	0.0015873	0.0015864	0.0015864	0.0015898
	0.0015788	0.0001582	0.0015903	0.0015849	0.0015813	0.0015815	0.0015872	0.0015837	0.0001586	0.0015789	0.0015831	0.0015838	0.0015831	0.0015853	0.0015873	0.0015851	0.0015856	0.0015903	0.0015849	0.0015826	0.0015795	0.0015805	0.0015827	0.0015836	0.0015806	0.0016068	0.0016229	0.0016065	0.0015881	0.0015863	0.0015821	0.0015799	0.0015817	0.0015803	0.0015792	0.0015792	0.0015851	0.0015886	0.0015836	0.0015844	0.0015855	0.0015822	0.0001586	0.0001585	0.0015816	0.0015859	0.0001586	0.0015854	0.0016082
	0.0015806	0.0015841	0.0015881	0.0015859	0.0015843	0.0015819	0.0015855	0.0015859	0.0015869	0.0015887	1.59e-007	0.0015958	0.0016283	0.0015973	0.0015871	0.0015854	0.0015856	0.0015883	0.0015845	0.0015841	0.0015809	0.0015833	0.0015834	0.0015853	0.0016054	0.0015944	0.0015848	0.0015845	0.0015847	0.0015857	0.0015835	0.0015822	0.0015837	0.0015839	0.0015847	0.0015816	0.0015851	0.0016123	0.0016108	0.0001592	0.0001586	0.0015845	0.0015871	0.0015851	0.0001583	0.0015858	0.0015872	0.0015991	0.0016453
	0.0015821	0.0015854	0.0015863	0.0015877	0.0015872	0.0015821	0.0015834	0.0015878	0.0015869	0.0015929	0.0015913	0.0015956	0.0016739	0.0016127	0.0015898	0.0015855	0.0015853	0.0015867	0.0015838	0.0015852	0.0015819	0.0015858	0.0015837	0.0015928	0.0016116	0.0001593	0.0015835	0.0015836	0.0015836	0.0015848	0.0015845	0.0015841	0.0015855	0.0015899	0.0001591	0.0015837	0.0015859	0.0016382	0.0016509	0.0016106	0.0015863	0.0015864	0.0015868	0.0015848	0.0015841	0.0015853	0.0016081	0.0016429	0.0001677
	0.0015815	0.0015838	0.0015858	0.0015886	0.0015988	0.0016013	0.0015943	0.0015877	0.0015861	0.0015852	0.0015851	0.0015843	0.0016815	0.0001665	0.0015918	0.0015844	0.0015855	0.0015853	0.0015828	0.0015841	0.0015815	0.0015855	0.0015842	0.0015925	0.0015902	0.0015895	0.0001585	0.0001585	0.0015838	0.0015841	0.0015864	0.0015941	0.0001588	0.0015911	0.0015878	0.0015885	0.0015865	0.0016431	0.0016879	0.0016089	0.0015879	0.0015871	0.0015853	0.0015845	0.0015862	0.0015909	0.0016373	0.0016731	0.0001685
	0.0015806	0.0015823	0.0001585	0.0015926	0.0016005	0.0016021	0.0015977	0.0015877	0.0015858	0.0015823	0.0001584	0.0015879	0.0016365	0.0016488	0.0015906	0.0015829	0.0015853	0.0015835	0.0015814	0.0015827	0.0015808	0.0015856	0.0015843	0.0015856	0.0015867	0.0001587	0.0015874	0.0015917	0.0015836	0.0001583	0.0015869	0.0015949	0.0015874	0.0015878	0.0015833	0.0015907	0.0015867	0.0016148	0.0016488	0.0015912	0.0015875	0.0015874	0.0015864	0.0015853	0.0015879	0.0015918	0.0016171	0.0016345	0.0016515
	0.0015826	0.0015836	0.0015851	0.0015908	0.0015878	0.0015835	0.0015898	0.0001587	0.0015856	0.0015839	0.0015857	0.0015916	0.0015845	0.0015839	0.0016124	0.0016332	0.0015942	0.0015982	1.62e-007	0.0001647	0.0015991	0.0015862	0.0015842	0.0015963	0.0016023	0.0016511	0.0001615	0.0015911	0.0015858	0.0015835	0.0015853	0.0015855	0.0001584	0.0015859	0.0015853	0.0015881	0.0015864	0.0015863	0.0015859	0.0015865	0.0015854	0.0015883	0.0015883	0.0015873	0.0015879	0.0001587	0.0001588	0.0001596	0.0016088
	0.0015868	0.0015864	0.0015886	0.0015847	0.0015844	0.0001583	0.0015893	0.0015861	0.0015844	0.0015857	0.0015922	1.59e-007	0.0015852	0.0015844	0.0016113	0.0016368	0.0001597	0.0015998	0.0016218	0.0016471	0.0016018	0.0015864	0.0015843	0.0015973	0.0016199	0.0016667	0.0016148	0.0015851	0.0015882	0.0001586	0.0001585	0.0015868	0.0015856	0.0015873	0.0015877	0.0015875	0.0015854	0.0015859	0.0015873	0.0015882	0.0001586	0.0015885	0.0015881	0.0015882	0.0015882	0.0015881	0.0015879	0.0015957	0.0015939
	0.0015868	0.0015868	0.0015895	0.0015876	0.0015826	0.0015828	0.0015893	0.0015867	0.0015837	0.0015878	0.0015915	0.0015868	0.0015852	0.0001583	0.0001585	0.0015874	0.0015877	0.0015862	0.0015837	0.0015828	0.0015852	0.0015864	0.0015835	0.0015866	0.0016081	0.0016013	0.0015867	0.0015838	0.0015871	0.0015866	0.0001585	0.0001588	0.0015875	0.0015915	0.0015878	0.0015874	0.0015856	0.0015846	0.0015874	0.0015884	0.0015862	0.0015871	0.0015869	0.0001588	0.0015885	0.0015896	0.0015898	0.0016164	0.0001607
	0.0015839	0.0001585	0.0015864	0.0015897	0.0015799	0.0015819	0.0015893	0.0015877	0.0015825	0.0015861	0.0015833	0.0015841	0.0015833	0.0015799	0.0015811	0.0015839	0.0001584	0.0015853	0.0001582	0.0015828	0.0015836	0.0015855	0.0015819	0.0015849	0.0015909	0.0015837	0.0015844	0.0015816	0.0001585	0.0015848	0.0015855	0.0015866	0.0015856	0.0015926	0.0015871	0.0015898	0.0015853	0.0015824	0.0001585	0.0015853	0.0015846	0.0015856	0.0015855	0.0015869	0.0015881	0.0015888	0.0015895	0.0016265	0.0016288
	0.0001584	0.0015859	0.0015878	0.0016239	0.0015854	0.0015819	1.59e-007	0.0015873	0.0015819	0.0015827	0.0001581	0.0015856	0.0015876	0.0016024	0.0015822	0.0015834	0.0016067	0.0016331	0.0016253	0.0016077	0.0015846	0.0015867	0.0015853	0.0015855	0.0015851	0.0015844	0.0001585	0.0001583	0.0015849	0.0015847	0.0015878	0.0001586	0.0015841	0.0015918	0.0001587	1.59e-007	0.0015855	0.0015837	0.0015853	0.0015844	0.0015873	0.0016055	0.0016283	1.59e-007	0.0015911	0.0015935	0.0015882	0.0016166	0.0016208
	0.0015843	0.0015886	0.0015991	0.0016214	0.0015896	0.0001582	0.0015874	0.0015855	0.0015834	0.0015823	0.0015825	0.0015974	0.0015931	0.0016083	0.0015835	0.0015855	0.0016086	0.0016343	0.0016328	0.0016107	0.0015875	0.0015888	0.0015888	0.0015873	0.0015822	0.0015859	0.0015877	0.0015844	0.0015848	0.0015866	0.0015897	0.0015855	0.0015839	0.0015901	0.0001587	0.0015871	0.0015867	0.0015869	0.0015882	0.0001586	0.0015876	0.0016081	0.0016294	0.0015897	0.0015901	0.0015934	0.0001588	0.0016025	0.0015976
	0.0015936	0.0001586	0.0015956	0.0015833	0.0015858	0.0015821	0.0015837	0.0015844	0.0015852	0.0016119	0.0016185	0.0015994	0.0015892	0.0015876	0.0015838	0.0015872	0.0015865	0.0015878	0.0015912	0.0015867	0.0015866	0.0015899	0.0015886	0.0015868	0.0015824	0.0015844	0.0015877	0.0015846	0.0015833	0.0015863	0.0001589	0.0015864	0.0015861	0.0015888	0.0015879	0.0015879	0.0015886	0.0001593	0.0001617	0.0015863	0.0015854	0.0001591	0.0001588	0.0015864	0.0015863	0.0015888	0.0015854	0.0001586	0.0015896
	0.0015924	0.0015801	0.0015806	0.0015802	0.0015819	0.0015806	0.0015809	0.0001582	0.0015837	0.0016109	0.0016444	0.0015896	0.0015826	0.0015818	0.0015824	0.0015849	0.0015837	0.0015866	0.0015837	0.0015821	0.0015824	0.0015862	0.0015868	0.0015835	0.0015809	0.0015805	0.0015839	0.0015831	0.0015802	0.0015826	0.0015859	0.0015853	0.0015867	0.0015868	0.0015872	0.0015906	0.0015889	0.0016204	0.0016336	0.0015834	0.0015844	0.0015873	0.0001587	0.0015872	0.0015854	0.0015886	0.0015812	0.0001582	0.0015857
	0.0015837	0.0001592	0.0016312	0.0016329	0.0015817	0.0015804	0.0015807	0.0015828	0.0015836	0.0015819	0.0016373	0.0015868	0.0015829	0.0015848	0.0015827	0.0015841	0.0015842	0.0015871	0.0015828	0.0015842	0.0015863	0.0015839	0.0001595	0.0016448	0.0016266	0.0016368	0.0016006	0.0015834	0.0015819	0.0015847	0.0015875	0.0015849	0.0015867	0.0015863	0.0015892	0.0016211	0.0016493	0.0016721	0.0016073	0.0015833	0.0015848	0.0001585	0.0015875	0.0016108	0.0016555	0.0016364	0.0016095	0.0016022	0.0015943
	0.0015852	0.0015934	0.0016435	0.0016395	0.0015814	0.0015801	0.0015804	0.0015836	0.0001584	0.0001583	0.0016109	0.0015839	0.0015831	0.0015913	0.0015829	0.0015832	0.0015846	0.0015867	0.0015819	0.0015863	0.0015911	0.0015897	0.0001601	0.0016495	0.0016316	0.0016737	0.0016172	0.0015835	0.0015852	0.0015872	0.0015893	0.0015862	0.0015868	0.0015887	0.0015902	0.0016166	0.0016519	0.0016668	0.0015891	0.0015831	0.0001587	0.0015856	0.0016055	0.0016103	0.0016564	0.0016446	0.0016657	0.0016553	0.0016028
	0.0015831	0.0015824	0.0015958	0.0015877	0.0015822	0.0001582	0.0015806	0.0015824	0.0015845	0.0001582	0.0015826	0.0015852	0.0016095	0.0016488	0.0015891	0.0015833	0.0015847	0.0015856	0.0001584	0.0001631	0.0016091	0.0015941	0.0015945	0.0015896	0.0015907	0.0016539	0.0016615	0.0016735	0.0016031	0.0015915	0.0015873	0.0015865	0.0015866	0.0015897	0.0015874	0.0015845	0.0015952	0.0016259	0.0015865	0.0015844	0.0015889	0.0016051	0.0016053	0.0015864	0.0015873	0.0016058	0.0001686	0.0016668	0.0015935
	1.58e-007	0.0015832	0.0015848	0.0015825	0.0001584	0.0015845	0.0015814	0.0015818	0.0015852	0.0015803	0.0015811	0.0015909	0.0016117	0.0016462	0.0015936	0.0015839	0.0015853	0.0015926	0.0015896	0.0016341	0.0016266	0.0015933	0.0015906	0.0015867	0.0015891	0.0016199	0.0001645	0.0016735	0.0016039	0.0015908	0.0015855	0.0015859	0.0015889	0.0015887	0.0001586	0.0015845	0.0016063	0.0016102	0.0015843	0.0015862	0.0015901	0.0016107	0.0015875	0.0015849	0.0015879	0.0001597	0.0016343	0.0016182	0.0015848
	0.0015806	0.0015841	0.0015824	0.0015818	0.0001583	0.0015837	0.0001582	0.0015813	0.0015838	0.0015835	0.0015903	0.0015897	0.0015862	0.0015861	0.0015896	0.0015876	0.0015848	0.0015991	0.0015925	0.0015917	0.0016272	0.0001636	0.0015881	0.0015866	0.0001587	0.0015847	0.0015835	0.0015828	0.0015878	0.0015855	0.0015862	0.0016073	0.0015879	0.0015871	0.0015868	0.0015869	0.0016171	0.0016025	0.0015932	0.0016039	0.0015976	0.0015907	0.0015869	0.0015848	0.0015881	0.0001588	0.0015894	0.0015881	0.0015855
	0.0001581	0.0015845	0.0015819	0.0015813	0.0015817	0.0015831	0.0015827	0.0001581	0.0015817	0.0015868	0.0015936	0.0015846	0.0015856	0.0015834	0.0015866	0.0015879	0.0015845	0.0015938	0.0015899	0.0015889	0.0001608	0.0016337	0.0015854	0.0015863	0.0015868	0.0015839	0.0015839	0.0001583	0.0015876	0.0015858	0.0015881	0.0016065	0.0015845	0.0015857	0.0001587	0.0015894	0.0016245	0.0016056	0.0015952	0.0016049	0.0015947	0.0015846	0.0015866	0.0001587	0.0015899	0.0015899	0.0015859	0.0015858	0.0015862
	0.0015801	0.0015841	0.0015833	0.0015821	0.0015859	0.0015824	0.0015825	0.0001582	0.0015804	0.0015861	0.0015865	0.0015865	0.0015867	0.0001585	0.0015839	0.0015841	0.0015835	0.0015872	0.0015849	0.0001583	0.0015866	0.0015869	0.0015844	0.0015854	0.0015882	0.0015882	0.0015838	0.0015837	0.0015869	0.0015856	0.0015864	0.0015838	0.0015835	0.0015854	0.0015858	0.0016523	0.0016476	0.0016005	0.0001587	0.0015876	0.0015847	0.0015848	0.0015861	0.0015922	0.0016217	0.0015984	0.0015821	0.0015869	0.0015844
	0.0015819	0.0015842	0.0015854	0.0015837	0.0015881	0.0015822	0.0015828	0.0015853	0.0001581	0.0015858	0.0001586	0.0015888	0.0015886	0.0001587	0.0015831	0.0001584	0.0015831	0.0015861	0.0015829	0.0015803	0.0015855	0.0015857	0.0015843	0.0015854	0.0015901	0.0015929	0.0015837	0.0015847	0.0015852	0.0015855	0.0015842	0.0001584	0.0015857	0.0015875	0.0015894	0.0016517	0.0016329	0.0015894	0.0015863	0.0001587	0.0015852	0.0015841	0.0015847	0.0015898	0.0016206	0.0015963	0.0015843	0.0015885	0.0015832
	0.0015828	0.0015848	0.0015845	0.0015837	0.0015842	0.0015822	0.0015821	0.0015837	0.0015805	0.0015862	0.0015898	0.0015869	0.0015885	0.0015901	0.0015852	0.0001583	0.0015877	0.0015934	0.0001602	0.0015833	0.0015863	0.0015875	0.0015847	0.0015992	0.0016054	0.0015958	0.0015869	0.0015881	0.0015829	0.0015845	0.0015829	0.0015832	0.0015858	0.0015882	0.0015897	0.0015874	0.0015978	0.0015857	0.0015864	0.0001586	0.0015853	0.0015826	0.0015829	0.0015834	0.0015886	0.0015868	0.0015862	0.0015894	0.0016002
	0.0001582	0.0015886	0.0015836	0.0001585	0.0015829	0.0015848	0.0015814	0.0015804	0.0015794	0.0001585	0.0015906	0.0001585	0.0015887	0.0015893	0.0015869	0.0001582	0.0015892	0.0015921	0.0016024	0.0015838	0.0015876	0.0015892	0.0015861	0.0016011	0.0001604	0.0015988	0.0015884	0.0015899	0.0015824	0.0015836	0.0015816	0.0015824	0.0015838	0.0015865	0.0015864	0.0015875	0.0001591	0.0015864	0.0015859	0.0015864	0.0015858	0.0015835	0.0015842	0.0015835	0.0015868	0.0015848	0.0015859	0.0015891	0.0016118
	0.0015842	0.0015916	0.0015824	0.0001585	0.0015883	0.0015843	0.0015833	0.0015812	0.0015803	0.0015833	0.0015873	0.0015883	0.0015873	0.0015852	0.0015863	0.0015846	0.0015849	0.0015832	0.0015834	0.0001581	0.0015879	0.0015889	0.0015884	0.0015876	0.0015858	0.0015996	0.0015864	0.0001588	0.0015846	0.0015852	0.0016052	0.0015853	0.0015829	0.0015846	0.0015865	0.0015862	0.0015864	0.0015864	0.0001585	0.0015856	0.0015863	0.0015851	0.0015854	0.0015838	0.0015849	0.0015826	0.0015863	0.0015875	0.0016015
	0.0015868	0.0015966	0.0015817	0.0015838	1.59e-007	0.0015817	0.0015855	0.0015831	0.0015816	0.0015843	0.0015875	0.0015912	0.0015858	0.0015862	0.0015854	0.0015875	0.0015842	0.0015839	0.0015837	0.0015817	0.0015876	0.0015882	0.0015901	0.0015864	0.0015846	0.0015923	0.0015867	0.0015867	0.0015872	0.0015886	0.0016077	0.0015882	0.0015823	0.0015835	0.0015871	0.0015849	0.0001585	0.0015858	0.0015866	0.0015845	0.0015872	0.0015865	0.0015853	0.0015841	0.0015856	0.0015824	0.0001587	0.0015886	0.0015953
	0.0015897	0.0016101	0.0015911	0.0015846	0.0015849	0.0015835	0.0015853	0.0015839	0.0015813	0.0015838	0.0015855	0.0015885	0.0015874	0.0015864	0.0015847	0.0015884	0.0015863	0.0015864	0.0015861	0.0015831	0.0015876	0.0015876	0.0015899	0.0015858	0.0015846	0.0015836	0.0015866	0.0015853	0.0015856	0.0001588	0.0015861	0.0015862	0.0015868	0.0015868	0.0015873	0.0015855	0.0015858	0.0001586	1.61e-007	0.0016103	0.0015868	0.0015862	0.0015851	0.0015838	0.0015879	0.0015866	0.0001593	0.0016127	0.0015919
	0.0015923	0.0016031	0.0001591	0.0015851	0.0015834	0.0015844	0.0015847	0.0015836	0.0015807	0.0001582	0.0001583	0.0001586	0.0015872	0.0015853	0.0015853	0.0015859	0.0015881	0.0015879	0.0015866	0.0015835	0.0015896	0.0001589	0.0015874	0.0015848	0.0015841	0.0015828	0.0015857	0.0015847	0.0015836	0.0015837	0.0015854	0.0001584	0.0015897	0.0016006	0.0015872	0.0015858	0.0015863	0.0016101	0.0016481	0.0016358	0.0015851	0.0015847	0.0015842	0.0015831	0.0015872	0.0015886	0.0015925	0.0016108	0.0015898
	0.0016111	0.0015844	0.0015816	0.0015845	0.0015833	0.0001583	0.0015838	0.0015831	0.0001583	0.0016037	0.0015831	0.0015853	0.0015855	0.0015887	0.0015858	0.0015825	0.0015898	0.0015862	0.0001585	0.0001586	0.0015872	0.0015903	0.0015852	0.0015858	0.0015839	0.0015825	0.0015853	0.0015902	0.0015834	0.0015815	0.0001585	0.0015849	0.0015883	0.0016134	0.0016273	0.0016316	0.0016278	0.0016323	0.0016644	0.0016185	0.0015876	0.0015843	0.0015834	0.0015865	0.0015849	0.0015866	0.0015861	0.0015861	0.0015911
	0.0016597	0.0015809	0.0001582	0.0015842	0.0015837	0.0015824	0.0015831	0.0015829	0.0015969	0.0016344	0.0015834	0.0015848	0.0015862	0.0015886	0.0001586	0.0001583	0.0015917	0.0015848	0.0015854	0.0015886	0.0015827	0.0015907	0.0015886	0.0015879	0.0015859	0.0001583	0.0001585	0.0015938	0.0015834	0.0015836	0.0015873	0.0015873	0.0015864	0.0016016	0.0016287	0.0016321	0.0016283	0.0016086	0.0016259	0.0015999	0.0015899	0.0015842	0.0015831	0.0015889	0.0015858	0.0015875	0.0015866	0.0015847	0.0015883
	0.0016814	0.0015839	0.0015829	0.0015837	0.0015835	0.0015824	0.0015845	0.0015872	0.0016264	0.0016553	0.0016144	0.0015872	0.0015841	0.0001585	0.0016133	0.0016204	0.0016366	0.0016343	0.0015854	0.0015866	0.0015849	0.0015888	0.0015894	0.0015891	0.0001588	0.0015838	0.0001585	0.0015906	0.0015861	0.0015872	0.0015878	0.0015857	0.0001584	0.0015868	0.0015888	0.0015868	0.0015874	0.0015861	0.0001586	0.0001591	0.0015876	0.0015838	0.0015858	0.0015862	0.0015864	0.0015873	0.0015873	0.0015836	0.0015842
	0.0016458	0.0015864	0.0015829	0.0015814	0.0015825	0.0015819	0.0015863	0.0016028	0.0016619	0.0001667	0.0016472	0.0001589	0.0015807	0.0015913	0.0016503	0.0016699	0.0016973	0.0016834	0.0015844	0.0015842	0.0015866	0.0015859	0.0015862	0.0015892	0.0001587	0.0015842	0.0015857	0.0015881	0.0015866	0.0015882	0.0015855	0.0015823	0.0015828	0.0015855	0.0015873	0.0015867	0.0015923	0.0001585	0.0015839	0.0015831	0.0015853	0.0015829	0.0015879	0.0015842	0.0015855	0.0015851	0.0015872	0.0015829	0.0015845
	0.0016179	0.0015926	0.0015822	0.0015794	0.0015818	0.0015837	0.0016262	0.0016486	0.0016896	0.0016847	0.0016584	0.0016149	0.0016247	0.0016501	0.0017325	0.0017204	0.0017003	0.0017066	0.0016236	0.0016216	0.0016255	0.0016176	0.0016292	0.0015872	0.0015858	0.0001585	0.0015853	0.0015852	0.0015844	0.0001585	0.0015848	0.0015835	0.0015842	0.0016022	0.0015853	0.0015856	0.0016001	0.0016121	0.0001593	0.0015839	0.0015858	0.0015833	0.0015863	0.0015849	0.0015849	0.0015828	0.0015859	0.0015819	0.0015857
	0.0016334	0.0015953	0.0015817	0.0015819	0.0015815	0.0015896	0.0016269	1.64e-007	0.0016763	0.0016921	0.0016415	0.0016409	0.0016845	0.0016846	0.0017027	0.0017047	0.0016802	0.0016963	0.0016374	0.0016602	0.0016645	0.0016489	0.0016359	0.0015849	0.0015875	0.0015852	0.0001584	0.0015836	0.0015842	0.0015821	0.0015856	0.0015848	0.0015874	0.0016072	0.0015834	0.0015844	0.0015949	0.0016153	0.0016022	0.0015849	0.0015865	0.0015839	0.0015847	0.0015882	0.0015844	0.0015812	0.0015846	0.0015821	0.0015865
	0.0016325	0.0015892	0.0015819	0.0015838	0.0015814	0.0015901	0.0015858	0.0015968	0.0016526	0.0016671	0.0001615	0.0001684	0.0016515	0.0016248	0.0016005	0.0016512	0.0016731	0.0001642	0.0016085	0.0016606	0.0016558	0.0001617	0.0015936	0.0015846	0.0015971	0.0015891	0.0015906	0.0001588	0.0015853	0.0015825	0.0015852	0.0015844	0.0015866	0.0015893	0.0015848	0.0015843	0.0015867	0.0015909	0.0016508	0.0016869	0.0016376	0.0001588	0.0001591	0.0001617	0.0016239	0.0015954	0.0015847	0.0015838	0.0015875
	0.0016047	0.0015867	0.0015825	0.0015826	0.0001582	0.0015852	0.0015834	0.0015929	0.0016228	0.0016202	0.0016019	0.0016551	0.0015941	0.0015822	0.0015932	0.0016193	0.0016308	0.0016044	0.0015987	0.0016309	0.0016471	0.0015856	0.0015878	0.0015855	0.0015956	0.0015904	0.0015916	0.0015894	0.0015861	0.0015832	0.0015836	0.0015852	0.0015841	0.0015834	0.0015862	0.0015849	0.0015925	0.0015887	0.0016427	0.0001687	0.0016372	0.0015891	0.0015955	0.0016196	0.0016323	0.0015988	0.0015843	0.0015848	0.0015885
	0.0015907	0.0001585	0.0015818	0.0015824	0.0015847	0.0015835	0.0015833	0.0015891	0.0001593	0.0015865	0.0015858	0.0015813	0.0015839	0.0015807	0.0015852	0.0015876	0.0015875	0.0015864	0.0015921	0.0016012	0.0016726	0.0016127	0.0015879	0.0015871	0.0015862	0.0015862	0.0015858	0.0015861	0.0015857	0.0015861	0.0015846	0.0016078	0.0016285	0.0001621	0.0016179	0.0016265	0.0015983	0.0015864	0.0015859	0.0015848	0.0015841	0.0015855	0.0015901	0.0015906	0.0015912	0.0015862	0.0015836	0.0015847	0.0015878
	0.0015847	0.0015832	0.0015805	0.0015821	0.0015838	0.0015832	0.0015831	0.0001597	0.0016071	0.0015843	0.0015825	0.0015794	0.0015824	0.0015798	0.0015841	0.0015856	0.0015858	0.0015853	0.0015895	0.0015959	0.0001645	0.0016197	0.0015971	0.0015895	0.0015869	0.0015836	0.0015851	0.0015861	0.0015854	0.0015886	0.0015886	0.0016098	0.0016301	0.0016214	0.0016177	0.0016282	0.0015911	0.0015858	0.0015855	0.0015874	0.0015825	0.0015848	0.0015865	0.0015853	0.0015812	0.0015842	0.0015831	0.0015846	0.0001587
	0.0015814	0.0015825	0.0015823	0.0001582	0.0015808	0.0015829	0.0015827	0.0015943	0.0016012	0.0015831	0.0015902	0.0015841	0.0001583	0.0015812	0.0015827	0.0015828	0.0015843	0.0015858	0.0015858	0.0001587	0.0015914	0.0015993	0.0016411	0.0015866	0.0015867	0.0015822	0.0015837	0.0001586	0.0015854	0.0015861	0.0015882	0.0015892	0.0015847	0.0015838	0.0015856	0.0015885	0.0015837	0.0016021	0.0016525	0.0015947	0.0015827	0.0015846	0.0015881	0.0015873	0.0015835	0.0015876	0.0015856	0.0015855	0.0015865
	0.0015811	0.0015818	0.0001584	0.0015819	0.0015803	0.0015826	0.0015822	0.0015832	0.0015808	0.0015855	0.0015909	0.0015862	0.0001584	0.0001583	0.0015811	0.0015816	0.0001583	0.0015862	0.0015842	0.0001583	0.0001589	0.0016279	0.0016759	0.0015815	0.0015853	0.0015826	0.0015826	0.0015864	0.0015853	0.0015836	0.0015846	0.0001588	0.0015821	0.0015849	0.0015875	0.0015871	0.0015859	0.0016017	0.0016547	0.0015952	0.0015829	0.0015843	0.0015898	0.0015876	0.0015858	0.0015882	0.0015872	0.0015872	0.0015855
	0.0015821	0.0015813	0.0015853	0.0015839	0.0015823	0.0015841	0.0015838	0.0015836	0.0015826	0.0001586	0.0001582	0.0015832	0.0015844	0.0015847	0.0015838	0.0015827	0.0015837	0.0015857	0.0015839	0.0015846	0.0015868	0.0016672	0.0016725	0.0015835	0.0016056	0.0015864	0.0015834	0.0015897	0.0016236	0.0015851	0.0015836	0.0001587	0.0015829	0.0015847	0.0001586	0.0015859	0.0015878	0.0015847	0.0015897	0.0015911	0.0015857	0.0015836	0.0015877	0.0015855	0.0015861	0.0015851	0.0001584	0.0015855	0.0015847
	0.0015828	0.0015806	0.0001584	0.0015855	0.0015842	0.0015854	0.0015852	0.0015838	0.0015841	0.0015832	0.0015799	0.0015827	0.0015842	0.0015857	0.0015864	0.0015836	0.0015843	0.0001585	0.0015833	0.0015876	0.0015879	0.0016311	0.0016258	0.0015853	0.0016062	0.0001587	0.0015848	0.0015907	0.0016249	0.0015865	0.0015824	0.0015857	0.0015834	0.0015827	0.0015817	0.0015851	0.0015858	0.0015852	0.0015858	0.0015885	0.0015894	0.0015828	0.0001585	0.0015875	0.0015861	0.0015844	0.0015813	0.0015828	0.0015848
	0.0015819	0.0015815	0.0015807	0.0015831	0.0015826	0.0015865	0.0015844	0.0015856	0.0015836	0.0015834	0.0015824	0.0015854	0.0015855	0.0015979	0.0015861	0.0015846	0.0015864	0.0015898	0.0015827	0.0015882	0.0015864	0.0015841	0.0015823	0.0015851	0.0015862	0.0015844	0.0015865	0.0015891	0.0015879	0.0015868	0.0001585	0.0001586	0.0001585	0.0015828	0.0015827	0.0015825	0.0015843	0.0015857	0.0015821	0.0015848	0.0015886	0.0015845	0.0015865	0.0015886	0.0015877	0.0015985	0.0016085	0.0001592	0.0015858
	0.0015807	0.0015822	0.0015797	0.0015804	0.0015805	0.0015848	0.0015834	0.0015852	0.0015829	0.0015834	0.0015853	0.0015868	0.0015854	0.0001598	0.0015854	0.0001585	0.0015882	1.59e-007	0.0015819	0.0015867	0.0001583	0.0001583	0.0015823	0.0015851	0.0015856	0.0001584	0.0015871	0.0001587	0.0015872	0.0015869	0.0015873	0.0015861	0.0015864	0.0015832	0.0015834	0.0015796	0.0015842	0.0015858	0.0015818	0.0015831	0.0015865	0.0001586	0.0015877	0.0015869	0.0016072	0.0016334	0.0016403	0.0001605	0.0015914
	0.0015824	0.0015815	0.0015798	0.0015824	0.0015825	0.0001582	0.0015836	0.0001583	0.0015843	0.0015823	0.0015846	0.0015843	0.0015837	0.0015859	0.0015833	0.0015843	0.0015852	0.0015825	0.0015844	0.0015854	0.0015828	0.0015839	0.0015937	0.0016088	0.0015842	0.0015837	0.0015867	0.0015855	0.0001586	0.0015851	0.0015854	0.0015851	0.0001585	0.0015825	0.0001583	0.0015834	0.0015843	0.0015872	0.0001586	0.0015845	0.0015875	0.0015861	0.0016184	0.0016199	0.0016434	0.0016603	0.0016543	0.0016039	0.0015957
	0.0015841	0.0015808	0.0015799	0.0015903	0.0015865	0.0015939	0.0015851	0.0001583	0.0015857	0.0015813	0.0015834	0.0015827	0.0015833	0.0015856	0.0015813	0.0015842	0.0015823	0.0015794	0.0015871	0.0015842	0.0015825	0.0015856	0.0015962	0.0016085	0.0015827	0.0015828	0.0015848	0.0001585	0.0015847	0.0015833	0.0015835	0.0015842	0.0015837	0.0015812	0.0015825	0.0015865	0.0015819	0.0001585	0.0015874	0.0015859	0.0015923	0.0016045	0.0016491	0.0016665	0.0016524	0.0016365	1.63e-007	0.0015924	0.0015889
	0.0015843	0.0015792	0.0015873	0.0016387	0.0016554	0.0016319	0.0016361	0.0016407	0.0016726	0.0016118	0.0015847	0.0001584	0.0015858	0.0015832	0.0015818	0.0015859	0.0015837	0.0015842	0.0001587	0.0015859	0.0015813	0.0015857	0.0015876	0.0015839	0.0015821	0.0015819	0.0015831	0.0001584	0.0001585	0.0015834	0.0001583	0.0015837	0.0015845	0.0015841	0.0015843	0.0015857	0.0015799	0.0015823	0.0015849	0.0015852	0.0001595	0.0016068	0.0016186	0.0016344	0.0016155	0.0015957	0.0015935	0.0015858	0.0015832
	0.0015838	0.0015778	0.0015893	0.0016452	0.0017223	0.0016581	0.0001686	0.0016717	0.0017074	0.0016242	0.0015858	0.0015853	0.0015885	0.0001581	0.0015824	0.0001588	0.0015853	0.0015892	0.0015867	0.0015868	0.0015803	0.0015852	0.0015873	0.0001583	0.0015816	0.0015812	0.0015834	0.0015835	0.0015873	0.0015854	0.0015826	0.0015834	0.0015877	0.0015871	0.0015872	0.0015856	0.0001582	0.0015826	0.0015855	0.0015846	0.0015924	0.0015898	0.0015883	0.0015874	0.0015879	0.0015847	0.0015905	0.0015868	0.0015849
	0.0001582	0.0015797	0.0015831	0.0016084	0.0017342	0.0001705	0.0016846	0.0016441	0.0016504	0.0016017	0.0015846	0.0015857	0.0015877	0.0015823	0.0015829	0.0015873	0.0016225	0.0016334	0.0015897	0.0015852	0.0015814	0.0015881	0.0015892	0.0015824	0.0001582	0.0015851	0.0015832	0.0001583	0.0015863	0.0015887	0.0015873	0.0016354	0.0016093	0.0015902	0.0001587	0.0015837	0.0015843	0.0015843	0.0015861	0.0015874	0.0015882	0.0001588	0.0015877	0.0015851	0.0001588	0.0001586	0.0015881	0.0015871	0.0015867
	0.0015809	0.0015814	0.0015825	0.0015981	0.0016662	0.0001675	0.0016833	0.0016505	0.0016456	0.0001597	0.0015841	0.0015865	0.0015862	0.0015837	0.0015854	0.0015865	0.0016217	0.0016413	0.0015927	0.0001584	0.0015828	0.0015888	0.0015878	0.0015819	0.0015824	0.0015872	0.0015828	0.0015826	0.0015834	0.0015886	0.0015993	0.0016823	0.0016288	0.0015933	0.0015858	0.0001582	0.0015837	0.0015857	0.0015862	0.0015878	0.0015857	0.0001588	0.0015872	0.0015849	0.0001588	0.0015853	0.0015856	0.0015882	0.0015868
	0.0015813	0.0015811	0.0015825	0.0015867	0.0001586	0.0015979	0.0016805	0.0016633	0.0016394	0.0015911	0.0015851	0.0015868	0.0015845	0.0015837	0.0015872	0.0015854	0.0015835	0.0016049	0.0015929	0.0015835	0.0015837	0.0015847	0.0001584	0.0001583	0.0015835	0.0015854	0.0015854	0.0015858	0.0015857	0.0015869	0.0016065	0.0016771	0.0016485	0.0001604	0.0015844	0.0015851	0.0015825	0.0015854	0.0015867	0.0015851	0.0015871	0.0015886	0.0015897	0.0015858	0.0015857	0.0015833	0.0015868	0.0015878	0.0015918
	0.0015816	0.0015822	0.0015832	0.0015849	0.0015855	0.0015975	0.0001634	0.0016279	1.62e-007	0.0015853	0.0015865	0.0015862	0.0015837	0.0015836	0.0015871	0.0015843	0.0015832	0.0015981	0.0015906	0.0015836	0.0015843	0.0015827	0.0015834	0.0015841	0.0001585	0.0001586	0.0015884	0.0015894	0.0015887	0.0015882	0.0016057	0.0016315	0.0016281	0.0016017	0.0001583	0.0001587	0.0015852	0.0015851	0.0015872	0.0001586	0.0015906	0.0001591	0.0015894	0.0015874	0.0015836	0.0015839	0.0001588	0.0015854	0.0001594
	0.0015808	0.0015832	0.0001584	0.0015851	0.0015866	0.0015927	0.0015892	0.0015861	0.0015968	0.0015848	0.0001586	0.0015833	0.0015822	0.0015833	0.0015845	0.0015814	0.0015828	0.0015877	0.0015849	0.0015836	0.0015846	0.0015827	0.0015814	0.0001583	0.0015852	0.0015864	0.0015887	0.0001622	0.0016358	0.0016011	0.0015948	0.0015857	0.0015877	0.0015885	0.0015844	0.0015854	0.0015866	0.0001585	0.0001586	0.0015851	0.0015899	0.0001589	0.0015864	0.0015876	0.0015843	0.0015847	0.0015872	0.0015876	0.0015903
	0.0015797	0.0015823	0.0015841	0.0015847	0.0015864	0.0015876	0.0015877	0.0015851	0.0015857	0.0015838	0.0015844	0.0015805	0.0015803	0.0015825	0.0015813	0.0015781	0.0015819	0.0015834	0.0015812	0.0015832	0.0015843	0.0015822	0.0015789	0.0015813	0.0015846	0.0015854	0.0016057	0.0016259	0.0016365	0.0016017	0.0015839	0.0015849	0.0016011	0.0015888	0.0015853	0.0015854	0.0015847	0.0015845	0.0015843	0.0015827	0.0015866	0.0015838	0.0015864	0.0015859	0.0015844	0.0015843	0.0015858	0.0015892	0.0015887
	0.0015817	0.0015826	0.0015839	0.0015861	0.0015845	0.0015869	0.0015863	0.0015846	0.0015846	0.0015845	0.0015843	0.0015821	0.0015858	0.0016169	0.0016221	0.0016096	0.0015917	0.0015854	0.0016017	0.0016427	0.0016053	0.0015894	0.0015868	0.0001586	0.0016331	0.0016018	0.0016062	0.0001592	0.0015907	0.0015884	0.0015835	0.0001584	0.0016522	0.0016691	0.0016275	0.0015983	0.0015846	0.0015834	0.0015834	0.0015854	0.0015869	0.0015845	0.0015876	0.0015853	0.0001586	0.0015845	0.0015882	0.0015921	0.0015871
	0.0001584	0.0015832	0.0001583	0.0015904	0.0015837	0.0015863	0.0015852	0.0015848	0.0015845	0.0015855	0.0015843	0.0001584	0.0016069	0.0001661	0.0016493	0.0016172	1.6e-007	0.0016194	0.0016483	0.0016851	0.0016265	0.0015968	0.0016013	0.0001633	0.0016738	0.0016178	0.0015872	0.0001586	0.0015887	0.0001585	0.0015843	0.0015888	0.0016442	0.0016668	0.0016273	0.0001601	0.0015848	0.0015826	0.0015827	0.0015883	0.0015875	0.0015858	0.0015885	0.0015854	0.0015875	0.0015858	0.0015895	0.0001591	0.0015858
	0.0015893	0.0015858	0.0016566	0.0001638	0.0016308	0.0016195	0.0015853	0.0001586	0.0015852	0.0015862	0.0015879	0.0016165	0.0016521	0.0001658	0.0016085	0.0015882	0.0015982	0.0016476	0.0016679	0.0016651	0.0016521	0.0016385	0.0016385	0.0016793	0.0016425	0.0016105	0.0015853	0.0015847	0.0015849	0.0015842	0.0015852	0.0015918	0.0015918	0.0015843	0.0015845	0.0001591	0.0016267	0.0016256	0.0016143	0.0015852	0.0015872	0.0015861	0.0015877	0.0015859	0.0015871	0.0015865	0.0015871	0.0015857	0.0015868
	1.59e-007	0.0015868	0.0016577	0.0016354	0.0016344	0.0001622	0.0015854	0.0015866	0.0015855	0.0015861	0.0015887	0.0016225	0.0016583	0.0016261	0.0015814	0.0015835	0.0015929	0.0016148	0.0016242	0.0016257	0.0016316	0.0016334	0.0016283	0.0016378	0.0016064	0.0016037	0.0015932	0.0015833	0.0015825	0.0015839	0.0001587	0.0001589	0.0015846	0.0015836	0.0015846	0.0015885	0.0016278	0.0016415	0.0016459	0.0001582	0.0015868	0.0015876	0.0015867	0.0015866	0.0015886	0.0015921	0.0015859	0.0015847	0.0015894
	0.0015856	0.0015829	0.0015854	0.0015867	0.0015912	0.0015916	0.0016049	0.0015923	0.0015843	0.0015853	0.0015856	0.0015961	0.0016179	0.0015946	0.0015841	0.0015832	0.0015861	0.0015856	0.0015868	0.0015882	0.0015855	0.0015862	0.0015875	0.0015888	0.0015921	0.0016228	0.0016287	0.0015823	0.0015835	0.0015838	0.0015889	0.0001588	0.0015865	0.0015843	0.0015857	0.0015863	0.0015869	0.0016144	0.0016411	0.0015867	0.0015864	0.0015894	0.0015878	0.0015887	0.0015968	0.0016225	0.0016275	0.0016178	0.0001635
	0.0001585	0.0015798	0.0001584	0.0015848	0.0015937	0.0015916	0.0016043	0.0015961	0.0015822	0.0015851	0.0015843	0.0015966	0.0015945	0.0015818	0.0015858	0.0001582	0.0015835	0.0015848	0.0015853	0.0015854	0.0015845	0.0015849	0.0015868	0.0015847	0.0015889	0.0016141	0.0016259	0.0015803	0.0001582	0.0015843	0.0015868	0.0015865	0.0015875	0.0015841	0.0015857	0.0015872	0.0016111	0.0016375	0.0016346	0.0015893	0.0015847	0.0015873	0.0015887	0.0001586	0.0015951	0.0016171	0.0016282	0.0016211	0.0016428
	0.0015845	0.0015818	0.0015834	0.0016094	0.0016094	0.0015853	0.0001583	1.59e-007	0.0015825	0.0015932	0.0001613	0.0015978	0.0015865	0.0015812	0.0015864	0.0015824	0.0015823	0.0015831	0.0015828	0.0015832	0.0015845	0.0001585	0.0001588	0.0016058	0.0015844	0.0015866	0.0015913	0.0015807	1.58e-007	0.0015854	0.0015854	0.0016017	0.0015863	0.0015817	0.0015849	0.0015887	0.0016388	0.0016693	0.0016227	0.0015866	0.0015842	0.0015858	0.0015873	0.0015828	0.0015875	0.0015875	0.0015876	0.0001589	0.0015993
	0.0015827	0.0015827	0.0015851	0.0016453	0.0016208	0.0015771	0.0015801	0.0015834	0.0015837	0.0015927	0.0016208	0.0016003	0.0015833	0.0015797	0.0001586	0.0015819	1.58e-007	0.0015804	1.58e-007	0.0015805	0.0015835	0.0001584	0.0015937	0.0016049	0.0015794	0.0015849	0.0001585	1.58e-007	0.0015858	0.0001588	0.0015914	0.0016047	0.0015841	0.0015782	0.0015831	0.0015884	0.0016519	0.0016723	0.0016106	0.0015841	0.0015838	0.0015859	0.0015842	0.0015833	0.0015867	0.0001586	0.0001586	0.0001585	1.59e-007
	0.0015837	0.0015844	0.0015875	0.0016571	0.0016066	0.0015795	0.0015804	0.0015821	0.0015845	0.0015852	0.0015943	0.0015938	0.0015841	0.0015856	0.0001584	0.0015829	0.0015833	0.0016059	0.0015797	0.0015822	0.0015834	0.0015834	0.0015922	0.0015835	0.0015819	0.0015849	0.0015854	0.0015837	0.0015923	0.0016254	0.0015964	0.0015903	0.0015835	0.0015803	0.0015842	0.0015888	0.0016244	0.0016467	0.0016283	0.0015959	0.0015841	0.0015872	0.0015849	0.0015855	0.0015863	0.0015863	0.0015872	0.0015864	0.0015879
	0.0015845	0.0015857	0.0015845	0.0016183	0.0015899	0.0015817	0.0015805	0.0015809	0.0015831	0.0015845	0.0015849	0.0015829	0.0015847	0.0015884	0.0015818	0.0015851	0.0015853	0.0001608	0.0015793	0.0001584	0.0015833	0.0015826	0.0001584	0.0015833	0.0015842	0.0015846	0.0015837	0.0001585	0.0015872	0.0001626	0.0015895	0.0015867	0.0015841	0.0015823	0.0015881	0.0015879	0.0015855	0.0016073	0.0001634	0.0016187	0.0015867	0.0015886	0.0015874	0.0015865	0.0015852	0.0015865	0.0015896	0.0015888	0.0015851
	0.0015859	0.0015841	0.0015805	0.0015802	0.0015876	0.0016102	0.0015875	0.0015821	0.0015843	0.0015838	0.0001582	0.0015822	0.0015847	0.0015846	0.0001583	0.0015849	0.0015833	0.0001585	0.0015916	0.0015824	0.0015835	0.0015832	0.0015831	0.0015837	0.0015841	0.0001585	0.0015818	0.0015828	0.0015829	0.0015888	0.0015845	0.0015867	0.0015954	0.0016332	0.0001594	0.0015866	0.0015849	0.0015901	0.0016104	0.0016085	0.0016012	0.0016171	0.0016584	0.0016409	0.0016195	0.0015954	0.0015893	0.0015878	0.0015846
	0.0015862	0.0015824	0.0015783	0.0015801	0.0015845	0.0016112	0.0015942	0.0015828	0.0001585	0.0015827	0.0001581	0.0015816	0.0015843	0.0015834	0.0015839	0.0001583	0.0015821	0.0015896	0.0016035	1.58e-007	0.0001583	0.0015844	0.0001585	0.0015833	0.0015836	0.0015858	0.0015821	0.0001583	0.0015834	0.0015839	0.0015837	0.0015866	0.0015961	0.0016501	0.0015965	0.0015852	0.0015839	0.0015898	0.0015935	0.0015868	0.0016004	0.0016149	0.0016919	0.0017032	0.0016534	0.0016045	0.0015874	0.0015853	0.0015848
	0.0015841	0.0015809	0.0015786	0.0015796	0.0015822	0.0015845	0.0016176	0.0015991	0.0001582	0.0015809	0.0015835	0.0015857	0.0015889	0.0016268	0.0015969	0.0015855	0.0015857	0.0015935	0.0016068	0.0016325	0.0016301	0.0015893	0.0015861	0.0001586	0.0015843	0.0015863	0.0015831	0.0015841	0.0015847	0.0001585	0.0015853	0.0015872	0.0015876	0.0016169	0.0015957	0.0015882	0.0001586	0.0015915	0.0015891	0.0015883	0.0001588	0.0015868	0.0016573	0.0017103	0.0016281	0.0016246	0.0015926	0.0015882	0.0015887
	0.0015819	0.0015784	0.0015784	0.0015784	0.0015856	0.0015863	0.0016288	0.0016148	0.0015784	0.0015786	0.0015855	0.0015993	0.0016316	0.0001645	0.0016022	0.0015844	0.0015868	1.59e-007	0.0016035	0.0016599	0.0016362	0.0015884	0.0015844	0.0015863	0.0015835	0.0015829	0.0001583	0.0015841	0.0015845	0.0015855	0.0015864	0.0001589	1.6e-007	0.0016153	0.0015898	0.0015908	0.0015854	0.0015961	0.0016278	0.0015922	0.0015869	0.0015949	0.0016587	0.0016772	0.0016021	0.0016431	0.0015934	0.0015881	0.0015875
	0.0015808	0.0015776	0.0015796	0.0015805	0.0015889	0.0001588	0.0016169	1.66e-007	0.0016359	0.0016133	0.0015969	0.0001625	0.0016532	0.0016007	0.0015877	0.0015805	0.0015842	0.0015856	0.0015907	0.0016121	0.0015883	0.0015822	0.0001584	0.0015833	0.0015818	1.58e-007	0.0015827	0.0001584	0.0015956	0.0016024	0.0015866	0.0015906	0.0016123	0.0016137	0.0015851	0.0015907	0.0001583	0.0015995	0.0016802	0.0016879	0.0015974	0.0015964	0.0016369	0.0016459	0.0016136	0.0016147	0.0015872	0.0001585	0.0015832
	0.0015796	0.0001578	0.0015813	0.0001583	0.0015861	0.0015869	0.0016026	0.0016474	0.0016395	0.0016357	0.0016154	0.0016479	0.0016249	0.0015808	0.0015801	0.0015795	0.0015833	0.0015829	0.0015839	0.0015888	0.0015806	0.0015801	0.0015834	0.0001582	0.0015808	0.0015795	0.0015949	0.0015894	0.0015958	0.0016026	0.0015865	0.0001596	0.0016329	0.0016445	0.0016025	0.0015998	0.0016054	0.0001594	0.0016407	0.0016848	0.0015984	0.0015892	0.0016006	0.0016257	0.0016249	0.0015864	0.0015846	0.0015839	0.0015844
	0.0016009	0.0015784	0.0015817	0.0015825	0.0015826	0.0015842	0.0015865	0.0015861	0.0015845	0.0016234	0.0001636	0.0016195	0.0015993	0.0015801	0.0015828	0.0015971	0.0016412	0.0015906	0.0015851	0.0015841	0.0015806	0.0015817	0.0015853	0.0015838	0.0015837	0.0015836	0.0016218	0.0015918	0.0015827	0.0001586	0.0016094	0.0016277	0.0016537	0.0016828	0.0016593	0.0016053	0.0016045	0.0015849	0.0015852	0.0015892	0.0015889	0.0001586	0.0015878	0.0016058	0.0001666	0.0016275	0.0015843	0.0015909	0.0015865
	0.0016033	0.0015777	0.0015808	0.0015812	0.0015813	0.0015818	0.0015841	0.0015819	0.0015826	0.0016286	0.0001631	0.0015834	0.0015831	0.0001579	0.0015902	0.0016009	0.0001641	0.0015912	0.0015856	0.0001579	0.0015802	0.0001583	0.0015869	0.0015853	0.0015858	0.0015851	0.0016103	0.0001588	0.0015799	0.0015856	0.0016101	0.0016215	0.0016224	1.64e-007	0.0016436	0.0015977	0.0015804	0.0015805	0.0015821	0.0015965	0.0015905	0.0015827	0.0015868	0.0016047	0.0016461	0.0016265	0.0015836	0.0015914	0.0015857
	0.0015822	0.0015804	0.0015818	0.0015823	0.0015855	0.0015851	0.0001613	0.0015814	0.0015858	0.0016255	0.0016126	0.0015834	0.0015815	0.0015826	0.0016049	0.0015856	0.0015829	0.0015836	0.0015834	0.0015815	0.0015817	0.0015848	0.0015958	0.0015958	0.0015851	0.0015827	0.0015845	0.0001607	0.0015812	0.0015849	0.0015867	0.0015876	0.0015869	0.0015857	0.0015875	0.0015916	0.0015821	0.0015836	0.0015849	0.0015952	0.0015879	0.0015823	0.0015859	0.0015952	0.0015851	0.0015844	0.0015842	0.0015849	0.0015846
	0.0015805	0.0015837	0.0015841	0.0001584	0.0001587	0.0015878	0.0016154	0.0015816	0.0015897	0.0016174	0.0001617	0.0015841	0.0001585	0.0001585	0.0016014	0.0015845	0.0015838	0.0015835	0.0015825	0.0015844	0.0015838	0.0015941	0.0001633	0.0001607	0.0015859	0.0015834	0.0016036	0.0016398	0.0015833	0.0001585	0.0015858	0.0015861	0.0001583	0.0015815	0.0015864	0.0015884	0.0015861	0.0015875	0.0015884	0.0015867	0.0015841	0.0015826	0.0015857	0.0001587	0.0015857	0.0015855	0.0015859	0.0015855	0.0015854
	0.0015812	0.0015896	0.0015838	0.0015838	0.0015836	0.0001586	0.0001588	0.0015843	0.0015966	0.0016255	0.0016153	0.0016049	0.0015873	0.0015831	0.0001587	0.0015869	0.0015844	0.0015839	0.0001584	0.0001583	0.0015844	0.0016108	0.0016585	0.0016296	0.0016246	0.0015918	0.0016757	0.0016682	0.0015852	0.0015914	0.0016004	0.0001593	0.0015842	0.0015841	0.0015845	0.0015859	0.0015877	0.0001618	0.0001595	0.0016043	0.0015874	0.0015848	0.0015851	0.0015884	0.0015887	0.0015898	0.0016086	0.0015909	0.0015857
	0.0015826	0.0001589	0.0015825	0.0015824	0.0015832	0.0015847	0.0015874	0.0016046	0.0016009	0.0016198	0.0016093	0.0016115	0.0001586	0.0015832	0.0015856	0.0015861	0.0015842	0.0015839	0.0015891	0.0015816	0.0015856	0.0016008	0.0016208	0.0016165	0.0016234	0.0016061	0.0016579	0.0016359	0.0015866	0.0016061	0.0016065	0.0015941	0.0015843	0.0015855	0.0015822	0.0015839	0.0015873	0.0016177	0.0016171	0.0016365	0.0015904	0.0015866	0.0015848	0.0015903	0.0015897	0.0015891	0.0016289	0.0015957	0.0015864
	0.0015836	0.0001583	0.0015828	0.0015815	0.0015834	0.0015842	0.0016261	0.0016026	0.0015928	0.0016063	0.0001602	0.0015904	0.0015844	0.0001584	0.0015856	0.0015832	0.0015858	0.0001585	0.0015892	0.0015816	0.0015846	0.0015805	0.0015841	0.0015812	0.0015843	0.0016056	0.0001587	0.0015886	0.0016255	0.0016068	0.0015931	0.0015853	0.0015833	0.0015842	0.0015825	0.0015838	0.0015873	0.0015871	0.0016328	0.0016847	0.0016368	0.0016386	0.0016042	0.0015884	0.0015883	0.0001584	0.0016154	0.0001629	0.0015912
	0.0015848	0.0015836	0.0015824	0.0015825	0.0015838	0.0015836	0.0016254	0.0015818	0.0015859	0.0015953	1.59e-007	0.0015826	0.0015821	0.0015836	0.0015851	0.0015859	0.0015866	0.0015877	0.0015849	0.0015812	0.0015821	0.0015793	0.0015824	0.0015812	0.0015866	0.0015914	0.0015863	0.0015887	0.0016703	0.0015981	0.0015872	0.0015815	0.0015822	0.0001583	0.0015823	0.0015833	0.0015856	0.0001587	0.0016115	0.0016523	0.0016372	0.0016411	0.0016064	0.0015851	0.0015877	0.0015824	0.0001598	0.0016241	0.0015943
	0.0015834	0.0015828	0.0015827	0.0015824	0.0015831	0.0015833	0.0015847	0.0001584	0.0015845	0.0015837	0.0015845	0.0015828	0.0015831	0.0001583	0.0015857	0.0015859	0.0001584	0.0015882	0.0001586	0.0015887	0.0016037	0.0015817	0.0015847	0.0015841	0.0015861	0.0015832	0.0015859	0.0015895	0.0016713	0.0016175	0.0015863	0.0015821	0.0015808	0.0015833	0.0015826	0.0015831	0.0015822	0.0015876	0.0015908	0.0015871	0.0015895	0.0015885	0.0015878	0.0015863	0.0015878	0.0015841	0.0015872	0.0015841	0.0015922
	0.0015798	0.0015804	0.0015828	0.0015804	0.0015813	0.0015828	0.0015826	0.0001586	0.0015835	0.0015815	0.0001583	0.0015826	0.0015829	0.0015822	0.0015964	0.0015825	0.0015816	0.0015864	0.0015868	0.0015911	0.0016088	0.0015838	0.0015868	0.0015863	0.0015824	0.0015814	0.0015851	0.0015879	0.0016573	0.0016367	0.0015853	0.0015825	0.0015797	0.0015833	0.0015828	0.0015828	0.0015798	0.0015891	0.0015886	0.0015867	0.0001587	0.0015847	0.0015842	0.0015847	0.0015873	0.0015855	0.0015812	0.0015816	0.0015878
	0.0015793	0.0015807	0.0001582	0.0015819	0.0015862	0.0015836	0.0001584	0.0015938	0.0015927	0.0015804	0.0015812	0.0001581	0.0015821	0.0016077	0.0016065	0.0001585	0.0015815	0.0015856	0.0015861	0.0015847	0.0015926	0.0016182	0.0015839	0.0015845	0.0015817	0.0015813	0.0015833	0.0015867	0.0016491	0.0001631	0.0015839	0.0015838	0.0015816	0.0015852	0.0015823	0.0015828	0.0015821	0.0015856	0.0015857	0.0015865	0.0015875	0.0015855	0.0015831	0.0015821	0.0015863	0.0001592	0.0016148	0.0001584	0.0015836
	0.0015784	0.0015831	0.0015809	0.0015832	0.0016044	0.0015841	0.0015846	0.0016029	0.0015939	0.0015798	0.0001579	0.0015793	0.0001584	0.0016097	0.0016021	0.0015872	0.0015811	0.0015844	0.0001584	0.0015825	0.0015896	0.0016187	0.0015807	0.0015825	0.0015807	0.0015809	0.0015815	0.0015869	0.0016325	0.0001625	0.0015822	0.0015837	0.0001583	0.0015867	0.0015815	0.0015826	0.0001584	1.58e-007	0.0001584	0.0015864	0.0016059	0.0016065	0.0015829	0.0015826	0.0015853	0.0015961	0.0016169	0.0015862	0.0015812
	0.0015797	0.0015853	0.0016076	0.0016071	0.0016009	0.0015822	0.0001584	0.0001593	0.0015859	0.0016042	0.0015854	0.0015816	0.0015857	0.0015838	0.0015931	0.0001588	0.0015818	0.0015845	0.0015821	0.0001582	0.0001585	0.0015839	0.0015828	0.0015839	0.0015838	0.0015901	0.0001582	0.0015865	0.0016142	0.0016193	0.0015828	0.0015825	0.0015821	0.0015846	0.0015826	0.0001583	0.0015837	0.0015813	0.0001583	0.0015839	0.0016048	0.0016111	0.0016069	0.0015852	0.0015841	0.0015877	0.0001585	0.0015861	0.0015818
	0.0001581	0.0015862	0.0001609	0.0016076	0.0015837	0.0015803	0.0015837	0.0015815	0.0015849	0.0016067	0.0015918	0.0015839	0.0015844	0.0015811	0.0015856	0.0015886	0.0015823	0.0015846	0.0015811	0.0001583	0.0001583	0.0015827	0.0015839	0.0015853	0.0015848	0.0016077	0.0015825	0.0015856	0.0016122	0.0016072	0.0015833	0.0015827	0.0015813	0.0015824	0.0015836	0.0015834	0.0015834	0.0015838	0.0015863	0.0015811	0.0015855	0.0015914	0.0016089	0.0001587	0.0015829	0.0015812	0.0015842	0.0001586	0.0015824
	0.0015815	0.0015839	0.0015815	0.0015833	0.0015847	0.0015814	0.0015825	0.0015834	0.0001584	0.0015845	0.0016122	0.0015973	0.0015831	0.0015836	0.0015829	0.0015886	0.0016173	0.0015997	0.0015869	0.0016091	0.0016099	0.0015852	0.0015827	0.0015849	0.0015824	0.0016158	0.0001629	0.0016177	0.0015979	0.0015933	0.0015846	0.0015824	0.0015833	0.0015827	0.0015855	0.0015846	0.0015838	0.0015845	0.0015892	0.0015833	0.0015872	0.0015874	0.0015868	0.0016217	0.0016062	0.0015841	0.0015852	0.0015862	0.0015847
	0.0015832	0.0015805	0.0015792	0.0015824	0.0015856	0.0015849	0.0015815	0.0015863	0.0001586	0.0016132	0.0001644	0.0016022	0.0015839	0.0015859	0.0015837	0.0015885	0.0016199	0.0016067	0.0016203	0.0016223	0.0016211	0.0015879	0.0015827	0.0015847	0.0015835	0.0016016	0.0016323	0.0016176	0.0015837	0.0015858	0.0015859	0.0015817	0.0015854	0.0015853	0.0015876	0.0015859	0.0015848	0.0015841	0.0015885	0.0015868	0.0015891	0.0001606	0.0015939	0.0016232	0.0001609	0.0015872	0.0001587	0.0015866	0.0015871
	0.0015819	0.0015804	0.0015802	0.0015821	0.0015818	0.0015851	0.0015849	0.0001599	0.0016181	0.0016417	0.0016258	0.0015871	0.0015818	0.0015834	0.0015813	0.0015844	0.0015869	0.0015981	0.0016286	0.0015973	0.0015952	0.0015868	0.0015837	0.0015847	0.0015842	0.0015849	0.0015874	0.0015819	0.0015839	0.0001584	0.0015869	0.0015833	0.0015841	0.0001586	0.0015879	0.0015853	0.0015843	0.0001586	0.0015885	0.0016053	0.0016327	0.0016066	0.0015932	0.0001588	0.0015872	0.0015854	0.0001587	0.0015873	0.0015869
	0.0015798	0.0015803	0.0015813	0.0015818	0.0015783	0.0015831	0.0015876	0.0015986	0.0016183	0.0016121	0.0015946	0.0015807	0.0015787	0.0015812	0.0015778	0.0015808	0.0015866	0.0016164	0.0015988	0.0001584	0.0015852	0.0015857	0.0015843	0.0015847	0.0015837	0.0015823	0.0015859	0.0015786	0.0015847	0.0015823	0.0015855	0.0001585	0.0015828	0.0015846	0.0015883	0.0015847	0.0015833	0.0015879	0.0015896	0.0016318	0.0016422	0.0015877	0.0015852	0.0015861	0.0015859	0.0015837	0.0015862	0.0015881	0.0015866
	0.0016157	0.0015903	0.0001582	0.0015826	0.0015812	0.0015832	0.0015835	0.0015849	0.0015888	0.0015833	0.0015873	0.0015822	0.0015804	0.0015829	0.0015807	0.0015831	0.0016138	0.0016086	0.0015851	0.0015844	0.0015874	0.0015993	0.0016168	0.0001585	0.0001584	0.0001589	0.0016394	0.0016018	0.0015851	0.0015818	0.0015827	0.0001585	0.0015846	0.0015864	0.0015901	0.0015852	0.0015859	0.0016072	0.0016095	0.0001617	0.0015983	0.0015852	0.0001586	0.0015881	0.0015857	0.0015852	0.0015871	0.0015866	0.0015868
	0.0001619	0.0015915	0.0015818	0.0015823	0.0015829	0.0015824	0.0015792	0.0015823	0.0015858	0.0015832	0.0015809	0.0015811	0.0001581	0.0015837	0.0015826	0.0015927	0.0016399	0.0015809	0.0015811	0.0015833	0.0016026	0.0001647	0.0016483	0.0015845	0.0015834	0.0015927	0.0001659	0.0016098	0.0001584	0.0015803	0.0015813	0.0015841	0.0015854	0.0001593	0.0015873	0.0015838	0.0015871	0.0016059	0.0001606	0.0001592	0.0015865	0.0015825	0.0001585	0.0015911	0.0015846	0.0015857	0.0015871	0.0001584	0.0001586
	0.0015843	0.0015834	0.0016037	0.0015848	0.0015816	0.0015821	0.0015804	0.0015794	0.0001581	0.0015819	0.0015804	0.0015783	0.0015806	0.0015876	0.0015838	0.0016006	0.0016406	0.0015836	0.0015817	0.0015823	0.0016354	0.0001708	0.0016422	0.0015876	0.0015853	0.0015903	0.0016257	0.0015938	0.0015839	0.0015834	0.0015833	0.0015868	0.0016024	0.0001593	0.0015831	0.0015826	0.0015864	0.0001586	0.0015843	0.0015901	0.0015851	0.0015833	0.0015838	0.0015905	0.0001587	0.0015874	0.0015905	0.0015873	0.0016027
	0.0015811	0.0015826	0.0016062	0.0015872	0.0015806	0.0015824	0.0015814	0.0015764	0.0015782	0.0015798	0.0015798	0.0015771	0.0015806	0.0015887	0.0015846	0.0016177	0.0016163	0.0015843	0.0015821	0.0015861	0.0016237	0.0016637	0.0016109	0.0015886	0.0015878	0.0015874	0.0016049	0.0015886	0.0015857	0.0001586	0.0015853	0.0015891	0.0016057	0.0015868	0.0015852	0.0015839	0.0015857	0.0015854	0.0015859	0.0001587	0.0001586	0.0015858	0.0015843	0.0015876	0.0015907	0.0015888	0.0015912	0.0015887	0.0016035
	0.0015796	0.0015818	0.0015864	0.0016308	0.0016369	0.0015908	0.0015812	0.0015781	0.0015782	0.0015799	0.0015802	0.0015795	0.0015816	0.0015845	0.0015838	0.0016107	0.0015843	0.0015819	0.0015827	0.0015865	0.0015898	0.0015868	0.0015843	0.0015831	0.0015844	0.0015818	0.0015819	0.0015824	0.0015864	0.0015845	0.0015824	0.0015849	0.0001587	0.0015831	0.0015883	0.0015844	0.0015835	0.0015847	0.0015855	0.0015855	0.0001588	0.0016139	0.0001595	0.0015841	0.0015925	0.0015928	0.0015877	0.0015855	0.0015869
	0.0015776	0.0015813	0.0015834	0.0016266	0.0016629	0.0015978	0.0015804	0.0015794	0.0015778	0.0015795	0.0015802	0.0015816	0.0015815	0.0015825	0.0015823	0.0015847	0.0015767	0.0015819	0.0015815	0.0001582	0.0001586	0.0015795	0.0015824	0.0015793	1.58e-007	0.0015783	0.0015789	0.0015791	0.0015843	0.0015828	0.0015791	0.0015805	0.0015813	0.0015792	0.0015862	0.0015827	0.0015811	0.0015846	0.0015827	0.0001586	0.0015883	0.0016397	0.0016013	0.0015801	0.0015924	0.0015915	0.0015863	0.0015837	0.0015848
	0.0015792	0.0015816	0.0015813	0.0015792	0.0016329	0.0016212	0.0015916	0.0015824	0.0015812	0.0015798	0.0001581	0.0015835	0.0015854	0.0015854	0.0015816	0.0015835	0.0015807	0.0015824	0.0015799	0.0001582	0.0015843	0.0015809	0.0015835	0.0015917	0.0001597	0.0015804	0.0015806	0.0015806	0.0015834	0.0001584	0.0015811	0.0015826	0.0015833	0.0015818	0.0015841	0.0015857	0.0015834	0.0015865	1.59e-007	0.0001587	0.0015885	0.0016132	0.0015916	0.0015821	0.0015886	0.0015866	0.0015864	0.0015848	0.0015839
	0.0015805	0.0015822	0.0015821	0.0015831	0.0016091	0.0016159	0.0015973	0.0001585	0.0015843	1.58e-007	0.0015815	0.0015854	0.0016098	0.0015902	0.0015832	0.0015829	0.0015836	0.0015819	0.0015806	0.0015817	0.0015824	0.0001582	0.0015912	0.0016019	0.0016011	0.0015825	0.0015822	0.0015819	0.0015827	0.0001585	0.0015829	0.0015844	0.0015852	0.0015842	0.0015841	0.0015888	0.0015877	0.0015868	0.0015932	0.0015862	0.0015884	0.0015865	0.0015844	0.0015838	0.0015845	0.0001587	0.0015882	0.0015858	0.0015864
	0.0015908	0.0015837	0.0015835	0.0015853	0.0015832	0.0015854	0.0015861	0.0001584	0.0015822	0.0015788	0.0015808	0.0015899	0.0016329	0.0015895	0.0015871	0.0015837	0.0015816	0.0015811	0.0015836	0.0015942	0.0015887	0.0015833	0.0015978	0.0015925	0.0015883	0.0015835	0.0015839	0.0015863	0.0015821	0.0015834	0.0015855	0.0015829	0.0015842	0.0015853	0.0001586	0.0015916	0.0001588	0.0015848	0.0015891	0.0015841	0.0015871	0.0015903	0.0015871	0.0015854	0.0015847	0.0015877	0.0015878	0.0001586	0.0015884
	0.0016005	0.0015836	0.0015833	0.0015828	0.0015803	0.0015829	0.0015796	0.0015825	0.0015796	0.0015771	0.0015796	0.0016049	0.0016237	0.0015843	0.0015887	0.0015836	1.58e-007	0.0015799	0.0015847	0.0015968	0.0015904	0.0015841	0.0015919	0.0015838	0.0001585	0.0001584	0.0015925	0.0015922	0.0001581	0.0015813	0.0015869	0.0001581	0.0015824	0.0015855	0.0015873	0.0015884	0.0015855	0.0015828	0.0001588	0.0015815	0.0015854	0.0015936	0.0016037	0.0015864	0.0015843	0.0015874	0.0001585	0.0015856	0.0015871
	0.0016202	0.0015995	0.0015828	0.0015827	0.0015824	0.0015823	1.58e-007	0.0015807	1.58e-007	0.0015808	0.0015858	0.0016157	0.0016121	0.0015819	0.0015904	0.0015827	0.0015819	0.0015809	0.0015838	0.0015868	0.0015858	0.0015849	0.0015861	0.0015825	0.0015819	0.0016128	0.0016232	0.0001589	0.0015817	0.0015823	0.0015857	0.0015818	0.0015823	0.0015849	0.0015871	0.0015827	0.0015863	0.0015855	0.0001586	0.0015832	0.0015853	0.0016022	0.0016006	0.0001585	0.0001585	0.0015876	0.0015986	0.0015872	0.0015899
	0.0016128	0.0015998	0.0015825	0.0015831	0.0015855	0.0015822	0.0001581	0.0015796	0.0015809	0.0015855	0.0016039	0.0016064	0.0015971	0.0015835	1.59e-007	0.0015851	0.0015848	0.0015858	0.0015864	0.0015857	0.0015862	0.0015857	0.0015857	0.0015831	0.0001584	0.0016404	1.64e-007	0.0015842	0.0015836	0.0015853	0.0015857	0.0015837	0.0015834	0.0015862	0.0015882	0.0015865	0.0015877	0.0015872	0.0015852	0.0015855	0.0015857	0.0001599	0.0015836	0.0015843	0.0015863	0.0016086	0.0016072	0.0015882	0.0015913
	0.0015848	0.0015835	0.0015819	0.0015833	0.0015854	0.0015827	0.0015814	0.0015812	0.0001583	0.0015885	0.0016048	0.0015908	0.0015821	0.0015848	0.0015859	0.0015871	0.0015845	0.0015892	0.0015854	0.0015835	0.0015848	0.0015834	0.0015845	0.0015834	0.0015858	0.0016384	0.0016142	0.0015844	0.0015841	0.0015861	0.0015839	0.0001584	0.0015839	0.0015853	0.0015847	0.0015869	0.0015871	0.0015855	0.0015858	0.0015851	0.0015849	0.0015864	0.0015852	0.0016161	0.0016433	0.0016301	0.0015922	0.0015867	0.0015893
	0.0015833	0.0015817	0.0015834	0.0015832	0.0015848	0.0015832	0.0015817	0.0015828	0.0015829	0.0015874	0.0015884	0.0015832	0.0015814	0.0015845	0.0015834	0.0015867	0.0015836	0.0015868	0.0015818	0.0015824	0.0015831	0.0015817	0.0015838	0.0015836	0.0015849	0.0016112	0.0015899	0.0001583	0.0015838	0.0015855	0.0001582	0.0015836	0.0015837	0.0015831	0.0015803	0.0015836	0.0001585	0.0015865	0.0015865	0.0015847	0.0001584	0.0001587	0.0015861	0.0016229	0.0016822	0.0016313	0.0015826	0.0015872	0.0015877
	0.0015823	0.0015801	0.0001585	0.0015831	0.0015945	0.0015838	0.0001583	0.0015821	0.0015807	0.0015836	0.0015824	0.0015818	0.0015808	0.0015865	0.0015825	0.0016062	0.0015845	0.0015837	0.0015834	0.0015832	0.0015835	0.0015828	0.0015834	0.0001584	0.0015843	0.0015842	0.0001584	0.0015815	0.0015846	0.0001585	0.0015833	0.0015857	0.0001584	0.0015835	0.0015828	0.0015838	0.0015834	0.0015913	0.0001589	0.0015946	0.0016282	0.0015868	0.0015854	0.0001598	0.0016606	0.0016099	0.0015827	0.0015879	0.0015862
	0.0001583	0.0015815	0.0015859	0.0015822	0.0016033	0.0015869	0.0015844	0.0015814	0.0015821	0.0015838	0.0015823	0.0015826	0.0015819	0.0015858	0.0015839	0.0016052	0.0015854	0.0001583	0.0015849	0.0001584	0.0001584	0.0001584	0.0001583	0.0015842	0.0015851	0.0015845	0.0015836	0.0015842	0.0015853	0.0015844	0.0015846	0.0015879	0.0015846	0.0015839	0.0015848	0.0015849	0.0015846	0.0001593	0.0015933	0.0015969	0.0016299	0.0015859	0.0015973	0.0016167	0.0016235	0.0015884	0.0015829	0.0015871	0.0015857
	0.0015997	0.0015788	0.0015837	0.0015808	0.0016026	0.0016293	0.0015887	0.0015812	0.0015824	0.0015828	0.0015809	0.0015805	0.0015797	0.0015822	0.0015831	0.0015837	0.0015899	0.0015855	0.0015853	0.0016045	0.0016185	0.0016089	0.0015812	0.0015836	0.0015841	0.0015826	0.0015817	0.0001584	0.0015841	0.0015836	0.0015826	0.0015845	0.0015831	0.0015815	0.0015815	0.0015861	0.0015841	0.0015874	0.0015879	0.0015852	0.0001585	0.0015862	0.0016094	0.0016184	0.0015899	0.0015867	0.0015823	0.0015866	0.0001583
	0.0016002	0.0015741	0.0015799	0.0015797	0.0015947	0.0016293	0.0015887	0.0015803	0.0015806	0.0015809	0.0001579	0.0015769	0.0015758	0.0015806	0.0015801	0.0001582	0.0016051	0.0015873	0.0015869	0.0016061	0.0016187	0.0016089	0.0015787	0.0015822	0.0015815	0.0015796	0.0015791	0.0015803	0.0015822	0.0015821	0.0015798	0.0015803	0.0015806	0.0015785	0.0015781	0.0015864	0.0015816	0.0001583	0.0015799	0.0015804	0.0015819	0.0015856	0.0015968	0.0015933	0.0015872	0.0015844	0.0001581	0.0015894	0.0015801
	0.0015852	0.0015798	0.0015819	0.0015821	0.0015856	0.0015871	0.0015852	0.0015831	0.0015824	0.0015834	0.0015859	0.0015798	0.0015788	0.0015842	0.0015827	0.0016166	0.0016267	0.0015867	0.0015879	0.0015872	0.0015836	0.0015848	0.0015808	0.0015826	0.0015836	0.0015818	0.0015801	0.0016193	0.0016361	0.0016021	0.0015844	0.0015845	0.0001582	0.0015827	0.0015814	0.0015872	0.0015836	0.0015842	0.0015821	0.0015828	0.0015824	0.0015854	0.0015848	0.0001586	0.0001585	0.0015855	0.0015829	0.0001593	0.0015945
	0.0015848	0.0015845	0.0015837	0.0015846	0.0015838	0.0015838	0.0001585	0.0015857	0.0001584	0.0015854	0.0015891	0.0015826	0.0015817	0.0015905	0.0016294	0.0016763	0.0016366	0.0015858	0.0015854	0.0015863	0.0015819	0.0015844	0.0015834	0.0001582	0.0015848	0.0015886	0.0016239	0.0016499	0.0016529	0.0016083	0.0015887	0.0015888	0.0015862	0.0015883	0.0015908	0.0015891	0.0015851	0.0015859	0.0015865	0.0015855	0.0015846	0.0015845	0.0015842	0.0015857	0.0015865	0.0015858	0.0015843	0.0015918	0.0015981
	0.0015802	0.0015809	0.0015831	0.0015827	0.0001584	0.0015962	0.0015836	0.0015884	0.0015817	0.0015852	0.0015858	0.0001587	0.0015854	0.0015936	0.0016739	0.0016697	0.0016105	0.0015821	0.0015827	0.0015834	1.58e-007	0.0015816	0.0015812	0.0015797	0.0015842	0.0015935	0.0016671	0.0001618	0.0016043	0.0015948	0.0001619	0.0016612	0.0016489	0.0016297	0.0015919	0.0015848	0.0015836	0.0015851	0.0015865	0.0015843	0.0015834	0.0015817	0.0015814	0.0015861	0.0015839	0.0015837	0.0015821	0.0015857	0.0015845
	0.0015755	0.0001578	0.0015818	0.0015806	0.0015846	0.0016028	0.0015821	0.0015879	0.0015793	0.0001583	0.0001595	0.0015913	0.0016018	0.0001629	0.0016417	0.0016131	0.0001584	0.0015783	0.0015814	0.0015805	0.0015779	0.0015789	0.0015783	0.0015781	0.0015873	0.0016189	0.0016363	0.0015901	0.0015902	0.0001593	0.0016645	0.0017184	0.0016963	0.0016403	0.0015849	0.0015782	0.0015824	0.0015835	0.0015841	0.0015825	0.0015801	0.0015796	0.0015789	0.0001585	0.0015796	0.0001582	1.58e-007	0.0015808	0.0015813
	0.0015765	0.0015778	0.0015792	0.0015802	0.0015843	0.0015965	0.0015854	0.0015842	0.0015804	0.0015801	0.0016155	0.0001642	0.0016465	0.0016286	0.0015951	0.0001584	0.0015822	0.0015797	0.0015797	0.0001582	0.0015795	0.0015792	0.0015828	0.0016063	0.0016342	0.0001614	0.0015952	0.0015852	0.0015871	0.0015905	0.0016763	0.0016586	0.0016387	0.0015959	0.0015824	0.0015792	0.0015826	0.0016152	0.0016161	0.0015982	0.0015824	0.0015796	0.0001581	0.0015829	0.0001589	0.0015822	0.0015813	0.0015822	0.0015815
	0.0015781	0.0015782	0.0015777	0.0015803	0.0015831	0.0001589	0.0015859	0.0015822	0.0015819	0.0015793	0.0016033	0.0016378	0.0016298	0.0015933	0.0015811	0.0015801	0.0015813	0.0015816	0.0015785	0.0015827	0.0001581	0.0001579	0.0015859	0.0016096	0.0016651	0.0015842	0.0015847	0.0001585	0.0001586	0.0016235	0.0016477	0.0016029	0.0001587	0.0015812	0.0015817	0.0015808	0.0015828	0.0016157	0.0016151	0.0015989	0.0015837	0.0015802	0.0015855	0.0015816	0.0015913	0.0001583	0.0015834	0.0015818	0.0015825
	0.0015789	0.0015798	0.0015764	0.0015778	0.0015815	0.0015807	0.0015806	0.0015791	0.0015809	0.0015783	0.0015787	0.0001582	0.0015803	0.0015992	1.58e-007	0.0015811	0.0015824	0.0015812	0.0015794	0.0015804	1.58e-007	0.0015778	0.0015823	0.0015838	0.0016188	0.0015797	0.0015808	0.0015851	0.0015847	0.0016563	0.0016157	0.0015859	0.0015798	0.0015814	0.0015809	0.0015804	0.0015807	0.0015816	0.0015804	0.0015831	0.0015818	0.0015894	0.0015959	0.0015802	0.0015833	0.0015832	0.0015833	0.0015791	0.0015826
	0.0015794	0.0001581	0.0015749	0.0001575	0.0015807	0.0015794	0.0015783	0.0015776	0.0015799	0.0015783	0.0015779	0.0015816	0.0015796	0.0015936	0.0015785	0.0015819	0.0015869	0.0015805	1.58e-007	0.0015793	0.0015795	0.0015777	0.0015804	0.0015835	0.0015843	0.0015749	0.0015775	0.0015881	0.0001587	0.0016556	0.0016092	1.58e-007	0.0015795	0.0015814	0.0015808	0.0015797	0.0015788	0.0001579	0.0001579	0.0015831	0.0015825	0.0016201	0.0016041	0.0015799	0.0015819	0.0015851	0.0015831	0.0015802	0.0001581
	0.0015804	0.0015803	0.0015779	0.0015767	0.0015818	0.0015799	0.0015814	0.0015818	0.0001582	0.0016105	0.0015865	0.0015837	0.0015802	0.0015805	0.0015796	0.0015815	0.0015871	0.0015792	0.0015807	0.0015808	0.0015801	0.0015786	0.0015803	0.0015821	0.0015802	0.0015798	0.0001596	0.0015869	0.0015905	0.0016242	0.0015953	0.0015812	0.0001582	0.0015815	0.0015803	0.0015826	0.0015803	0.0015797	0.0015796	0.0015836	0.0015844	0.0016365	0.0015955	0.0015827	0.0015819	0.0015878	0.0015841	0.0015825	0.0015805
	0.0015802	0.0015784	0.0015803	0.0015772	0.0015807	0.0015791	0.0015833	0.0015987	0.0015942	0.0016496	0.0015939	0.0001584	0.0015802	0.0015773	0.0015794	0.0015797	0.0015824	0.0015766	0.0015802	0.0015796	0.0015795	0.0015779	0.0015789	0.0015792	0.0015762	0.0015827	0.0016264	0.0015812	0.0015863	0.0015874	0.0015801	0.0015802	0.0001581	0.0015802	0.0015781	0.0015827	0.0015806	0.0015791	0.0015789	0.0015825	0.0015987	0.0016299	0.0015858	0.0001584	0.0015805	0.0015863	0.0015939	0.0015858	0.0015826
	0.0016117	0.0015855	0.0015808	0.0015792	0.0015792	0.0015832	0.0016161	0.0016386	0.0016219	0.0016379	0.0015857	0.0015831	0.0015978	0.0015812	0.0015797	1.58e-007	0.0015803	0.0015789	0.0015807	0.0015778	0.0015803	0.0015796	0.0015796	0.0015797	0.0015759	0.0015814	0.0016193	0.0015824	0.0001582	0.0015824	0.0015803	0.0015786	0.0015785	0.0015798	0.0015776	1.58e-007	0.0015802	1.58e-007	0.0015815	0.0015839	0.0016328	0.0016543	0.0015852	0.0015849	0.0015792	0.0015844	0.0015927	0.0015848	0.0015828
	0.0001615	0.0015861	0.0015804	0.0015811	0.0015793	0.0015859	0.0016178	0.0016352	0.0016107	0.0016026	0.0015775	0.0015851	0.0016149	0.0015851	0.0015799	0.0015801	0.0015782	0.0015815	0.0015819	0.0015777	0.0015808	0.0015812	0.0015802	1.58e-007	0.0015775	0.0015813	0.0015988	0.0001582	0.0015811	0.0015828	0.0015814	1.58e-007	0.0015788	0.0015792	0.0015788	0.0015786	0.0015796	0.0001581	0.0015847	0.0001592	0.0001657	0.0016398	0.0001584	0.0015858	0.0015809	0.0015835	0.0001581	0.0015799	0.0015804
	0.0015819	0.0015784	0.0001578	0.0015795	0.0015781	0.0015832	0.0015867	0.0001599	0.0015813	0.0001583	0.0015791	0.0015876	0.0016221	0.0015843	0.0015796	0.0015797	0.0015797	0.0015811	0.0015836	0.0015794	0.0015796	0.0015787	0.0015781	0.0015806	0.0015838	0.0016029	0.0015884	0.0015785	0.0015804	0.0015831	0.0015812	0.0015824	0.0015809	0.0015788	0.0015804	0.0001578	0.0015798	0.0015794	0.0015863	0.0015987	0.0016619	0.0001601	0.0015834	0.0015833	0.0015832	0.0015831	0.0015813	0.0015814	0.0015804
	0.0015765	0.0015768	0.0015751	0.0015773	0.0015758	0.0015813	0.0015841	0.0015863	0.0015788	0.0015776	0.0015801	0.0015831	0.0016225	0.0015829	0.0015788	0.0015788	0.0015808	0.0015798	0.0015813	0.0015801	0.0001578	0.0015757	0.0015755	0.0015799	0.0015846	0.0016052	0.0015774	0.0001576	0.0015791	0.0001582	0.0015795	0.0015824	0.0015815	0.0015779	0.0015796	0.0015768	0.0015787	0.0015771	0.0015846	0.0015899	0.0016235	0.0015913	0.0015865	0.0015803	0.0015828	0.0015822	0.0001581	0.0015823	0.0015799
	0.0015788	0.0015793	0.0001577	0.0015769	0.0015749	0.0015787	0.0015824	0.0015812	0.0015806	0.0015804	0.0015802	0.0015794	0.0016026	0.0015917	0.0015844	0.0015816	0.0015805	0.0015803	0.0015787	0.0015804	0.0015799	0.0001581	0.0015795	0.0015786	0.0015805	0.0001585	0.0015776	0.0015765	0.0015803	0.0016103	0.0001594	0.0015902	0.0015839	0.0015804	0.0016049	0.0015865	0.0015782	0.0015778	0.0015812	0.0001582	0.0015851	0.0015824	0.0015879	0.0015882	0.0016072	0.0015855	0.0015832	0.0015839	0.0015827
	0.0015811	0.0015819	0.0015789	0.0015765	0.0015742	0.0015762	0.0015831	0.0015812	0.0015843	0.0015814	0.0015803	0.0015795	0.0015855	0.0015993	1.59e-007	0.0001584	0.0015803	0.0015808	0.0015788	0.0015808	0.0015819	0.0015861	0.0015853	0.0001578	0.0015794	0.0015832	0.0015777	0.0015771	0.0015885	0.0016353	0.0015984	0.0015914	0.0001586	0.0015932	0.0016117	0.0015924	0.0015817	0.0015803	1.58e-007	0.0015841	0.0015847	0.0001583	0.0015852	0.0015916	0.0016127	0.0015844	0.0015858	0.0015863	0.0015858
	0.0015816	0.0015896	0.0015783	1.58e-007	0.0015959	0.0015964	0.0016293	0.0015945	0.0015834	0.0015797	0.0015832	0.0015793	0.0015819	0.0001598	0.0015991	0.0015814	0.0015799	0.0015813	0.0015787	0.0015826	0.0015812	0.0015852	0.0015848	0.0015794	0.0015809	0.0015809	0.0015807	0.0015829	0.0016134	0.0016073	0.0015863	0.0001583	0.0015857	0.0016033	0.0015869	0.0015876	0.0015824	0.0015817	0.0015874	0.0016208	0.0015863	0.0015833	0.0015823	0.0015854	0.0015881	0.0015793	0.0015838	0.0015849	0.0015869
	0.0015927	0.0001596	0.0015765	0.0015822	0.0015992	0.0001599	0.0016297	0.0015943	0.0015794	0.0015791	0.0015832	0.0015786	0.0015819	0.0015912	0.0015971	0.0015779	0.0015783	0.0015791	0.0015773	0.0015817	0.0015792	0.0015823	0.0015813	0.0015795	0.0001581	0.0015773	0.0015838	0.0016036	0.0016299	0.0015815	0.0015826	0.0015799	0.0015827	0.0016075	0.0015793	0.0015854	0.0015786	0.0015802	0.0016006	0.0016422	0.0015865	0.0001582	0.0015785	0.0015823	0.0015813	0.0015776	0.0015801	0.0015814	0.0015865
	0.0016314	0.0016016	0.0015742	0.0015781	0.0015768	0.0015779	0.0015808	0.0015788	0.0015783	0.0015785	0.0015806	0.0015799	0.0015808	0.0015815	0.0015837	0.0015798	0.0015774	0.0015746	0.0015758	0.0015771	0.0015782	0.0015784	0.0015799	0.0015784	0.0015832	0.0016011	0.0016136	0.0016427	0.0016214	0.0015792	0.0015806	0.0015781	0.0015798	0.0016016	0.0015812	0.0015809	0.0015773	0.0015877	0.0015977	0.0016029	0.0015861	0.0015808	0.0015812	0.0015817	0.0016381	0.0017004	0.0017042	0.0001679	0.0001598
	0.0016183	0.0015936	0.0015722	0.0015743	0.0015718	0.0015734	0.0015766	0.0015758	0.0015789	0.0015775	0.0015802	0.0015811	0.0015786	0.0015776	0.0015803	0.0015819	0.0015767	0.0015717	0.0015746	0.0015742	0.0015775	0.0015758	0.0015788	0.0015775	0.0015834	0.0016034	0.0016135	0.0016285	0.0015998	0.0015772	0.0015793	0.0015769	0.0015802	0.0015877	0.0015844	0.0015768	0.0015764	0.0015955	0.0015846	0.0015761	0.0001584	0.0015809	0.0016572	0.0016972	0.0017908	0.0018897	0.0018765	0.0017879	0.0016098
	0.0015774	0.0015781	0.0015739	0.0015769	0.0015745	0.0015769	0.0015774	0.0015772	0.0015844	0.0015764	0.0015816	0.0016076	0.0015975	0.0015777	0.0015794	0.0015827	0.0015806	0.0015972	0.0016188	0.0016014	0.0015783	0.0015768	0.0015783	0.0015796	0.0015793	0.0015787	0.0001584	0.0015907	0.0015853	0.0001577	0.0015817	0.0015808	0.0015796	0.0015826	0.0015851	0.0016009	0.0016012	0.0001595	0.0015806	0.0015783	0.0015815	0.0015813	0.0017298	0.0001932	0.0020104	0.0020808	0.0018971	0.0016896	0.0015939
	0.0015769	0.0015769	0.0015758	0.0001579	0.0015781	0.0015807	0.0015808	0.0015789	0.0015888	0.0015756	0.0015834	0.0016115	0.0016166	0.0001578	0.0015788	0.0015839	0.0015858	0.0016059	0.0001624	0.0016058	0.0015795	0.0015781	0.0015781	0.0001582	0.0015778	0.0015762	0.0015822	0.0001587	0.0015844	0.0001577	0.0015867	0.0015852	0.0001578	0.0015807	0.0001585	0.0016056	0.0001606	0.0015899	0.0015822	0.0015814	0.0015831	0.0015826	0.0001671	0.0019231	0.0020025	0.0020759	0.0018702	0.0015805	0.0015783
	0.0015797	0.0015797	0.0001577	0.0015779	0.0015787	0.0015806	0.0015839	0.0015849	0.0016438	0.0015835	0.0015884	0.0015881	0.0016392	0.0015841	0.0015794	0.0001583	0.0015844	0.0015876	0.0015826	0.0015816	1.58e-007	0.0015813	0.0015789	0.0015814	0.0015809	0.0015804	0.0015797	0.0015833	0.0015837	1.58e-007	0.0015872	0.0001585	0.0015845	0.0015821	0.0015858	0.0015839	0.0015844	0.0015836	0.0015836	0.0015815	0.0001584	0.0015838	0.0016122	0.0017484	0.0017679	0.0018353	0.0017635	0.0015844	0.0015807
	0.0015825	0.0015826	0.0015781	0.0015784	0.0015794	0.0015804	0.0015942	0.0001615	0.0016597	0.0015891	1.59e-007	0.0015944	0.0016337	0.0015872	1.58e-007	0.0015817	0.0015821	0.0015849	0.0015805	0.0015805	0.0015806	0.0015833	0.0015796	0.0015808	0.0015839	0.0015824	0.0015788	0.0015835	0.0001583	0.0015829	0.0015854	0.0015848	0.0015886	0.0015834	0.0001586	0.0015821	0.0015831	0.0001582	0.0015828	0.0015822	0.0001583	0.0015905	0.0015967	0.0016781	0.0016657	0.0016816	0.0016368	0.0015864	0.0015831
	0.0016188	0.0016182	0.0016093	0.0016439	0.0016032	0.0001596	0.0016032	0.0016323	0.0016016	0.0015861	0.0015831	0.0015952	0.0001593	0.0015822	0.0015795	0.0015794	0.0015799	0.0015805	0.0015823	0.0015931	0.0015793	0.0015817	0.0015953	0.0015849	0.0015806	0.0015779	0.0015793	0.0001581	0.0015837	0.0015926	0.0015831	0.0001581	0.0015832	0.0015814	0.0015822	0.0015812	0.0015813	0.0001581	0.0015819	0.0015829	0.0015821	0.0015965	0.0001581	0.0016539	0.0016337	0.0016163	0.0016017	0.0015818	0.0015814
	0.0016205	0.0016177	0.0016124	0.0016463	0.0001605	0.0015963	0.0015953	0.0001615	0.0015829	0.0015851	0.0015798	0.0015877	0.0001581	0.0015804	0.0015796	0.0015778	0.0015784	0.0015782	0.0015832	0.0015942	0.0015784	0.0015821	0.0015968	0.0015868	0.0015778	0.0015762	0.0015809	0.0015785	0.0015884	0.0001592	0.0015813	0.0015774	0.0015807	0.0015799	0.0015796	0.0015809	1.58e-007	0.0015806	0.0015826	0.0015831	0.0015818	0.0015916	0.0015829	0.0016225	0.0015939	0.0015908	0.0015871	0.0015798	0.0015803
	0.0015856	0.0015814	0.0015826	0.0015833	0.0001582	0.0015803	0.0015876	0.0015942	0.0015829	0.0015835	0.0015824	0.0015843	0.0015826	0.0015804	0.0015805	0.0015803	0.0015801	0.0015792	0.0015807	0.0015817	1.58e-007	0.0001581	0.0001582	0.0015833	0.0015795	0.0015776	0.0015825	0.0015801	0.0015864	0.0015814	0.0015835	0.0016028	0.0015892	0.0015811	0.0015821	0.0015848	0.0001582	0.0015825	0.0015825	0.0015842	0.0015848	0.0015874	0.0001585	0.0015894	0.0015858	0.0001587	0.0015872	0.0015823	0.0001582
	0.0001583	0.0015809	0.0015812	0.0015829	0.0015807	0.0015801	0.0015872	0.0015839	0.0015827	0.0015826	0.0015849	0.0015827	0.0015832	0.0015814	0.0015814	0.0015825	0.0015817	1.58e-007	0.0015794	0.0001581	0.0015815	0.0015792	0.0015816	0.0015824	0.0015809	1.58e-007	0.0015862	0.0015816	0.0015806	0.0015827	0.0016043	0.0016409	0.0015958	0.0001582	0.0015847	0.0015857	0.0015838	0.0015843	0.0015816	0.0015851	0.0015876	0.0015882	0.0015851	0.0015864	0.0015868	0.0015875	0.0015872	0.0015848	0.0015835
	0.0015791	0.0015803	0.0001581	0.0015833	0.0015831	0.0015831	0.0015831	0.0015808	0.0015815	0.0015836	0.0015871	0.0015844	0.0015822	0.0015882	0.0001582	0.0015828	0.0015849	0.0001581	0.0015807	0.0015822	0.0015833	0.0015808	0.0001583	0.0015967	0.0016001	0.0015816	0.0015889	0.0015831	0.0015806	0.0015839	0.0001623	0.0016242	0.0015875	0.0015829	0.0015829	0.0015829	0.0015838	0.0001583	0.0015927	0.0016328	0.0016276	0.0015951	0.0015847	0.0015855	0.0015849	0.0015859	0.0015859	0.0001585	0.0015845
	0.0015776	0.0015804	0.0015805	0.0015833	0.0015841	0.0015856	0.0015789	0.0001578	1.58e-007	0.0015852	0.0015869	0.0015857	0.0015838	0.0015906	0.0015828	0.0015837	0.0015874	0.0015818	0.0015817	0.0015831	0.0015847	0.0001582	0.0015843	0.0015968	0.0016016	0.0015815	0.0015884	0.0015844	0.0015802	0.0015866	0.0016063	0.0001591	0.0015807	0.0015834	0.0015804	0.0015834	0.0015834	0.0015814	0.0001596	0.0016695	0.0016672	0.0016009	0.0015837	0.0015851	0.0015818	0.0015835	0.0015842	0.0015847	0.0015852
	0.0015862	0.0015791	0.0015802	0.0015817	0.0015808	0.0001584	0.0015799	0.0001579	0.0015813	0.0015833	0.0015823	0.0015825	0.0015826	0.0001585	0.0015847	0.0015836	0.0015844	0.0015804	0.0015809	0.0015816	0.0015829	0.0015813	0.0015815	0.0015796	0.0015832	0.0015809	0.0015886	0.0015898	0.0015816	0.0015834	0.0015853	0.0015844	0.0015795	0.0015821	0.0015809	0.0015866	0.0015923	0.0015802	0.0015882	0.0016453	0.0016271	0.0015925	0.0015839	0.0015845	0.0015945	0.0016315	0.0015908	0.0015844	0.0015834
	0.0015877	0.0015767	0.0015792	0.0015796	0.0015779	0.0001582	0.0015802	0.0015793	0.0001582	1.58e-007	0.0015789	0.0015787	0.0015789	0.0001582	0.0015838	0.0015817	0.0015812	0.0015785	0.0015795	0.0015796	0.0015804	0.0015799	0.0015779	0.0015758	0.0015814	0.0015796	0.0015868	0.0015905	0.0015823	0.0015765	1.58e-007	0.0015805	0.0015776	0.0015802	0.0015808	0.0015854	0.0001592	0.0015784	0.0015853	0.0016071	0.0015853	0.0015836	0.0015835	0.0015834	0.0016006	0.0016314	0.0015913	0.0015835	0.0015809
	0.0015802	0.0015786	0.0015789	0.0015785	0.0015791	0.0015814	0.0015812	0.0015811	0.0015815	0.0015844	0.0015831	0.0015801	0.0015798	0.0015832	0.0015821	0.0001601	0.0001661	0.0015806	0.0015809	0.0015795	0.0015796	0.0001579	0.0015774	0.0015756	0.0001581	0.0015834	0.0015853	0.0015863	0.0015828	0.0015799	0.0015801	0.0015789	0.0015789	0.0001579	0.0015796	0.0015811	0.0015813	0.0015801	0.0015826	0.0015828	0.0001584	0.0015836	0.0015825	0.0015823	0.0015884	0.0015837	0.0015828	0.0015822	0.0001583
	0.0015787	0.0015806	0.0015782	0.0015769	0.0015798	0.0015803	0.0015844	0.0015824	0.0015805	0.0015864	0.0015863	0.0015824	0.0015801	0.0001585	0.0015825	0.0001602	0.0016767	0.0015822	0.0015817	0.0015788	0.0015782	0.0015777	0.0015765	0.0015749	1.58e-007	0.0015855	0.0015846	0.0015846	0.0015826	0.0015827	0.0015797	0.0015767	0.0015797	0.0015773	0.0015778	0.0001579	0.0015788	0.0015812	0.0015812	0.0015847	0.0015838	0.0015836	0.0015808	0.0015808	0.0015816	0.0015828	0.0015793	0.0015804	0.0015846
	0.0015793	0.0015822	0.0015782	0.0015795	0.0015799	0.0015819	0.0015895	0.0015814	0.0015808	0.0015837	0.0001585	0.0015832	0.0015811	0.0015839	0.0015827	0.0015837	0.0016125	0.0016288	0.0015929	0.0015814	0.0015803	0.0015791	0.0015783	0.0015781	0.0001579	0.0015828	0.0001584	0.0015821	0.0015836	0.0015835	0.0015812	0.0015793	0.0015806	0.0015796	0.0015824	0.0015934	0.0015851	0.0015812	0.0015851	0.0015862	0.0015833	0.0015837	0.0015858	0.0015839	0.0015839	0.0015835	0.0015802	0.0015815	0.0015839
	0.0015799	0.0015819	0.0001578	0.0015819	1.58e-007	0.0001584	0.0015884	0.0015798	0.0015809	0.0015819	0.0001583	0.0015811	0.0015815	0.0015814	0.0015802	0.0015829	0.0016007	0.0016752	0.0016039	0.0015837	0.0015822	0.0015803	0.0015804	0.0015812	0.0015777	0.0001581	0.0015831	0.0015804	0.0015844	0.0015833	0.0015823	0.0015817	0.0015811	0.0015817	0.0015853	0.0015949	0.0015859	0.0015834	0.0015882	0.0015846	0.0001582	0.0015832	0.0015886	0.0015855	0.0015837	0.0015834	0.0015809	0.0015823	0.0015825
	0.0015786	0.0015785	0.0015788	0.0015806	0.0015798	0.0015841	0.0015815	0.0015789	0.0015796	1.58e-007	0.0015815	0.0015783	0.0015794	0.0015814	0.0015782	0.0015856	0.0015892	0.0016773	0.0016942	0.0016211	0.0015866	0.0015798	0.0015804	0.0015796	0.0015779	0.0015796	0.0015817	0.0015803	0.0015819	0.0015816	0.0015807	0.0015801	0.0015803	0.0015819	0.0015813	0.0015818	0.0015799	0.0015875	0.0015832	0.0015836	0.0015826	0.0015823	0.0015848	0.0015831	0.0001581	0.0015822	0.0015791	0.0015815	0.0015813
	0.0015777	0.0015766	1.58e-007	0.0015798	1.58e-007	0.0001585	0.0015781	0.0015787	0.0015787	0.0015793	0.0015825	0.0015772	0.0015781	0.0015818	0.0001581	0.0015863	0.0001587	0.0016316	0.0016853	0.0016385	0.0015914	0.0015798	0.0015805	0.0015784	0.0015785	0.0015787	0.0015807	0.0015818	0.0015798	0.0015809	0.0015796	0.0001579	0.0015803	0.0001583	0.0015793	0.0015835	0.0016019	1.59e-007	0.0015792	0.0015846	0.0015837	0.0015819	0.0015835	0.0015825	0.0015812	0.0001582	0.0015778	0.0015811	0.0015819
	0.0015779	0.0015779	0.0015797	0.0015798	0.0001587	0.0016263	0.0016057	0.0015801	0.0015801	0.0015799	0.0015833	0.0015787	0.0015781	0.0015812	0.0015811	0.0015808	0.0015822	0.0015817	0.0015856	0.0016178	1.62e-007	0.0015963	0.0015939	0.0001615	0.0016138	0.0015856	0.0015826	0.0015863	0.0016371	0.0016178	0.0015818	0.0015815	0.0015815	0.0015822	0.0015809	0.0015834	0.0016136	0.0015849	0.0015814	0.0015844	0.0015825	0.0015821	0.0015843	0.0015835	0.0015835	0.0015829	0.0015794	0.0015807	0.0015825
	0.0015781	0.0015791	0.0015793	0.0015829	0.0016219	0.0016444	0.0016071	0.0015813	0.0015814	0.0015803	0.0015833	0.0015801	0.0001578	0.0015797	0.0001578	0.0015775	0.0015791	1.58e-007	0.0015846	0.0016023	0.0016251	0.0016016	0.0015944	0.0016405	0.0001649	0.0015923	0.0015882	0.0016168	0.0016883	0.0016403	0.0015813	0.0015812	0.0015812	0.0015792	0.0015822	0.0015813	0.0015917	0.0015793	0.0015834	0.0001583	0.0015812	0.0015821	0.0015835	0.0015834	0.0015834	0.0015839	0.0015808	0.0015801	0.0015821
	0.0015785	0.0001585	0.0015994	0.0016139	0.0016235	0.0016108	0.0015811	0.0015792	0.0001582	0.0015967	0.0015794	0.0015769	0.0015761	0.0015772	0.0015754	0.0015776	0.0015792	0.0015794	0.0001584	0.0015851	0.0001592	0.0015836	0.0015818	0.0016297	0.0016527	0.0001586	0.0015923	0.0016442	0.0016484	0.0016014	0.0015779	0.0015785	0.0015792	0.0015777	0.0015812	0.0015807	0.0015802	0.0015824	0.0015827	0.0015825	0.0015838	0.0015821	0.0015818	0.0015816	0.0015793	0.0015876	0.0015927	0.0015886	0.0016141
	0.0015784	0.0015871	0.0016013	0.0016263	0.0015966	0.0015912	0.0015824	0.0015767	0.0015846	0.0016024	0.0015746	0.0015732	0.0015737	0.0015751	0.0015723	0.0015773	0.0015788	0.0015782	0.0015834	0.0015826	0.0015819	0.0015763	0.0015834	0.0001608	0.0016195	0.0015793	0.0015887	0.0016158	1.6e-007	0.0015763	0.0015766	0.0015792	0.0015782	0.0015774	0.0015798	0.0015797	0.0015794	0.0015855	0.0015816	0.0015816	0.0015878	0.0015817	0.0015811	0.0015803	0.0015765	0.0015992	0.0015975	0.0001593	0.0016181
	0.0015823	0.0015841	0.0015835	0.0016124	0.0016056	0.0015835	0.0015849	0.0015816	0.0015881	0.0015897	0.0015803	0.0015805	0.0015797	0.0015808	0.0015793	0.0015806	0.0015815	0.0015825	0.0001587	0.0015846	0.0015837	0.0015789	0.0015848	0.0015845	0.0015814	0.0015799	0.0015833	0.0015858	0.0015833	0.0015789	0.0015809	0.0015827	0.0015819	0.0015818	0.0015825	0.0015846	0.0015833	0.0015886	0.0016044	0.0015897	0.0015878	0.0015872	0.0016029	0.0016032	0.0016027	0.0015994	0.0015885	0.0015872	0.0015858
	0.0015836	0.0001582	0.0015816	0.0016001	0.0016134	0.0001582	0.0015839	0.0015831	0.0015854	0.0015835	0.0015845	0.0015863	0.0015844	0.0015852	0.0015851	0.0015826	0.0015828	0.0015853	0.0015855	0.0015843	0.0015843	0.0015802	0.0015831	0.0001581	0.0015785	0.0015792	0.0015798	0.0015827	0.0015793	0.0015803	0.0015839	0.0015839	0.0015843	0.0015848	0.0015839	0.0015866	0.0015846	0.0001587	0.0016037	0.0015901	0.0015848	0.0015893	0.0001628	0.0016223	0.0016161	0.0015883	0.0015848	0.0015838	0.0015798
	0.0015811	0.0015801	0.0015796	0.0015871	0.0016319	0.0015823	0.0015824	0.0015801	0.0001582	0.0015802	0.0001583	0.0015841	0.0015842	0.0015833	0.0015825	0.0015802	0.0015817	0.0015832	0.0015809	0.0015825	0.0016053	0.0015821	0.0015815	0.0015809	0.0015791	0.0015797	0.0015818	0.0015811	0.0015807	0.0015815	0.0015862	0.0015828	0.0015851	0.0015837	0.0015842	0.0015826	0.0015824	0.0015831	0.0015807	0.0015829	0.0015845	0.0015862	0.0016104	0.0016036	0.0015939	0.0015855	0.0015844	0.0015839	0.0015819
	0.0015805	0.0015801	0.0015786	0.0015864	0.0016212	0.0015833	0.0015888	0.0015806	0.0015824	0.0015805	0.0015822	0.0015828	0.0001586	0.0015819	0.0015806	0.0015785	0.0015812	0.0015818	0.0015806	0.0015826	0.0016064	0.0015846	0.0015806	0.0015814	0.0015804	0.0015808	0.0015849	0.0015801	0.0015827	0.0015839	0.0015867	0.0015824	0.0015875	0.0015833	0.0015849	0.0015809	0.0015831	0.0015836	0.0015831	0.0015835	0.0015851	0.0001586	0.0015863	0.0015872	0.0015838	0.0015849	0.0015847	0.0015846	0.0015847
	0.0015795	0.0015813	0.0015808	0.0015858	0.0015913	0.0016382	0.0016706	0.0015936	0.0015836	0.0015819	0.0015844	0.0001583	0.0015856	0.0015809	0.0015816	0.0015808	0.0015864	0.0001582	0.0015823	0.0015821	0.0015841	0.0015842	0.0015804	0.0015812	0.0015804	0.0015811	0.0015821	0.0015798	0.0015819	0.0015832	0.0015833	0.0015823	0.0015879	0.0015832	0.0015814	0.0015802	0.0015831	0.0015831	0.0015842	0.0015834	0.0001584	0.0015843	0.0015837	0.0015854	0.0015839	0.0015842	0.0015831	0.0015837	0.0015832
	0.0015773	0.0001581	0.0015812	1.58e-007	0.0001585	0.0016366	0.0016759	0.0016047	0.0015831	0.0015816	0.0015854	0.0015819	0.0015827	0.0015787	0.0015813	0.0015886	0.0015987	0.0015809	0.0015819	0.0015791	0.0015795	0.0015826	0.0001579	0.0015799	0.0015792	0.0015801	0.0015776	0.0015782	0.0015799	0.0015807	0.0015811	0.0015811	0.0015863	0.0015819	0.0015769	0.0015783	0.0015808	0.0015808	0.0015815	0.0015813	0.0015813	1.58e-007	0.0001581	0.0015803	0.0015812	0.0001582	0.0015804	0.0015815	0.0015805
	0.0016129	0.0015812	0.0015811	0.0001576	0.0015805	0.0015819	0.0016077	0.0016192	0.0016281	0.0015952	0.0015847	0.0015845	0.0015833	0.0015806	0.0015827	0.0016102	0.0016024	0.0015822	0.0015816	0.0015787	0.0015783	0.0015832	0.0015804	0.0015819	0.0015831	0.0015823	0.0015913	0.0016033	0.0015825	0.0015821	0.0016056	0.0016175	0.0016143	0.0016139	0.0001589	0.0015899	0.0016186	0.0016214	0.0016078	0.0015828	0.0015821	0.0001579	0.0015801	0.0001578	0.0015802	0.0015822	0.0016027	0.0016215	0.0015964
	0.0016189	0.0015819	0.0015822	0.0015778	0.0015814	0.0015884	0.0015971	0.0016216	0.0016453	0.0015967	0.0015844	0.0015875	0.0015834	0.0015832	0.0015864	0.0016156	0.0015917	0.0015838	0.0015838	0.0015822	0.0015811	0.0015854	0.0015835	0.0015849	0.0015859	0.0001586	0.0016047	0.0016289	0.0015856	0.0001586	0.0016069	0.0016335	0.0016231	0.0016153	0.0015934	0.0015941	0.0016216	0.0016242	0.0016107	0.0015857	0.0015838	0.0015838	0.0015841	0.0015833	0.0015822	0.0015846	0.0016066	0.0016283	0.0015995
	0.0015865	0.0015817	0.0015832	0.0015969	0.0015888	0.0015877	0.0015836	0.0015963	0.0016002	0.0015836	0.0015827	0.0015833	0.0001582	0.0016021	0.0016062	0.0015948	0.0015833	0.0015826	0.0015846	0.0015844	0.0015833	0.0015861	0.0015864	0.0015851	0.0015839	0.0015839	0.0001593	0.0016045	0.0015838	0.0015853	0.0015828	0.0015992	0.0015932	0.0015837	0.0001584	0.0015846	0.0015832	0.0015856	0.0015838	0.0001584	0.0015838	0.0016154	0.0001609	0.0016014	0.0015829	0.0001585	0.0015848	0.0015901	0.0015845
	0.0015832	0.0015817	0.0015833	0.0015974	0.0015899	0.0015815	0.0015819	0.0015838	0.0015834	0.0015838	0.0015812	0.0015792	0.0015818	0.0001602	0.0016037	0.0001584	0.0015814	0.0015815	0.0015843	0.0015832	0.0001583	0.0001584	0.0015862	0.0015845	0.0015839	0.0015809	0.0015823	0.0015803	0.0015822	0.0015826	0.0015826	0.0015827	0.0001582	0.0015835	0.0015831	0.0001583	0.0015803	0.0015845	0.0015811	0.0015815	0.0001583	0.0016198	0.0016309	0.0016155	0.0015837	0.0001584	0.0015822	0.0015856	0.0015831
	0.0015816	0.0015827	0.0015809	0.0015784	0.0001581	0.0015815	0.0015835	0.0001584	0.0015836	0.0015831	0.0015812	0.0015804	0.0015801	0.0015816	0.0015811	0.0015883	0.0015853	0.0015814	0.0015839	0.0015819	0.0001582	0.0015818	0.0015824	0.0015822	0.0015811	0.0015806	0.0015809	0.0015803	0.0015802	0.0015827	0.0015823	0.0015791	0.0015807	0.0001584	0.0015835	0.0015822	0.0015804	0.0015826	0.0015812	0.0015801	0.0015821	0.0015959	0.0016382	0.0016437	0.0016143	0.0015842	0.0015817	0.0015982	0.0016105
	0.0015818	0.0015821	0.0001579	0.0015769	0.0001578	0.0015811	0.0015832	0.0015834	0.0015827	0.0015813	0.0015813	0.0001581	0.0015778	0.0015796	0.0015785	0.0015879	0.0015867	0.0015813	0.0015833	0.0015822	0.0015811	0.0015807	0.0015799	0.0015796	0.0015774	0.0015799	0.0001579	0.0015797	0.0015778	0.0015823	0.0015823	0.0015788	0.0015809	0.0015842	0.0015833	0.0015808	0.0015799	0.0015809	0.0015809	0.0015783	0.0015815	0.0015889	0.0016157	0.0016272	0.0016223	0.0015839	0.0015808	0.0015998	0.0016171
	0.0015812	0.0015805	0.0015922	0.0015787	0.0015783	0.0015795	0.0001579	0.0015804	0.0015808	0.0015819	0.0015806	0.0015821	0.0015803	0.0015782	0.0015783	0.0015823	0.0015827	0.0015797	0.0001585	0.0001582	0.0015806	0.0015814	0.0015869	0.0015813	0.0015821	0.0015792	0.0015793	0.0015807	0.0015763	0.0015809	0.0015796	0.0015809	0.0015852	0.0015855	0.0001585	0.0015846	0.0015812	0.0015829	0.0015814	0.0015812	0.0015807	0.0015825	0.0015843	0.0015831	0.0016012	0.0015943	0.0015835	0.0015861	0.0015898
	0.0001579	0.0015797	0.0001595	0.0015802	0.0015783	0.0015776	0.0015759	0.0015772	0.0015793	0.0015823	0.0015789	0.0001583	0.0015824	0.0015765	0.0015779	0.0015805	0.0015803	0.0015772	0.0001586	0.0015803	0.0015798	0.0015817	0.0015888	0.0015827	0.0015856	0.0015783	0.0015793	0.0015814	0.0015745	0.0015792	0.0015758	0.0015952	0.0016062	0.0015886	0.0015848	0.0015855	0.0001582	0.0015846	0.0015817	0.0015835	0.0015794	0.0015821	0.0015819	0.0015829	0.0015912	0.0015943	0.0015858	0.0015826	0.0015824
	0.0015799	0.0015822	0.0015836	0.0015817	0.0015952	0.0015844	0.0015787	0.0015793	0.0015804	0.0015835	0.0015812	0.0015833	0.0015831	0.0016111	0.0015886	0.0001581	0.0015819	0.0015818	0.0015934	0.0015804	0.0015805	0.0015815	0.0015834	0.0001583	0.0015835	0.0015808	0.0001581	0.0015816	0.0015785	0.0015805	0.0015804	0.0016107	0.0016333	0.0015867	0.0001583	0.0015827	0.0015817	0.0015877	0.0015835	0.0015828	0.0001581	0.0015833	0.0015828	0.0015841	0.0015815	0.0001584	0.0015855	0.0015867	0.0015895
	0.0015814	0.0015852	0.0015828	0.0001592	0.0015967	0.0015863	0.0015819	0.0015806	0.0015816	0.0015832	0.0015832	0.0015819	0.0015836	0.0016156	0.0015938	0.0015821	0.0015839	1.6e-007	0.0015907	0.0001581	0.0015822	0.0015825	0.0015833	0.0015853	0.0001582	0.0015831	0.0015823	0.0015812	0.0015819	0.0015825	0.0015836	0.0016047	0.0016274	0.0015829	0.0015847	0.0015839	0.0015834	0.0015913	0.0015854	0.0015833	0.0015832	0.0015848	0.0015833	0.0015855	0.0015828	0.0015845	0.0015856	0.0015858	0.0015903
	0.0016221	0.0016205	0.0016031	0.0015933	0.0015797	0.0001579	0.0001581	0.0015775	0.0015802	0.0015805	0.0015804	0.0015782	0.0015808	0.0015824	0.0001587	0.0016175	1.62e-007	0.0016007	0.0015794	0.0015805	0.0016231	0.0016446	0.0015817	0.0015835	0.0015805	0.0015817	0.0015807	0.0015793	0.0015801	0.0015816	0.0015811	0.0015934	0.0016115	0.0016055	0.0016277	0.0016155	0.0016213	0.0015994	0.0015839	0.0015828	0.0015827	0.0001583	0.0015816	0.0015846	0.0015838	0.0015852	0.0015827	0.0015797	0.0015827
	0.0016231	0.0016204	0.0016128	0.0015868	0.0015791	0.0015777	0.0015815	0.0001576	0.0015795	0.0015807	0.0015788	0.0015772	0.0015791	0.0015801	0.0015838	0.0016357	0.0016565	0.0015888	0.0015808	0.0015916	0.0016332	0.0016479	0.0015805	0.0015806	0.0015812	0.0015822	0.0015806	0.0015793	0.0015803	0.0001581	0.0015824	0.0015913	0.0016265	0.0016321	0.0016302	0.0016129	1.62e-007	0.0015944	0.0015832	0.0015829	0.0015827	0.0015816	0.0015816	0.0015841	0.0015842	0.0015858	0.0015803	0.0015811	0.0001583
	0.0001583	0.0001583	0.0015938	0.0015883	0.0016024	0.0015794	0.0015816	0.0015773	0.0015793	0.0015811	0.0015806	0.0015788	0.0015816	0.0015817	0.0015799	0.0016179	0.0016404	0.0015899	0.0015823	0.0015993	0.0015937	0.0001586	0.0001582	0.0015813	0.0001582	0.0015833	0.0015813	0.0015797	0.0015806	0.0015825	0.0001587	0.0016254	0.0016231	0.0016198	0.0015871	0.0001579	0.0015818	0.0015808	0.0015917	0.0001641	0.0016134	0.0015849	0.0015827	0.0015846	0.0015856	0.0015852	0.0015822	0.0015832	0.0015836
	0.0015837	0.0015817	0.0015833	0.0015853	0.0001604	0.0015813	0.0015812	0.0015788	0.0015796	0.0015815	0.0015825	0.0015812	0.0001583	0.0015836	0.0015793	0.0016199	0.0016102	0.0015875	0.0015823	0.0015886	0.0015834	0.0015831	0.0015837	0.0015822	0.0015828	0.0015827	0.0015822	0.0001581	0.0015812	1.59e-007	0.0016261	0.0016598	0.0016046	0.0016014	0.0015837	0.0015807	0.0001582	0.0015817	0.0015929	0.0016408	0.0016132	0.0015884	0.0015843	0.0015854	0.0015895	0.0015852	0.0015843	0.0015862	0.0015837
	0.0015829	0.0015822	0.0015802	0.0015796	0.0015814	0.0015802	0.0015819	0.0016026	0.0015921	0.0015818	0.0015837	0.0015818	0.0015814	0.0015835	0.0015851	0.0016162	0.0001591	0.0015811	0.0015817	0.0015799	0.0015812	0.0001608	0.0016151	0.0015819	0.0015838	0.0015814	0.0015823	0.0001582	0.0015819	0.0015999	0.0016551	0.0016397	0.0016071	0.0015953	0.0015823	0.0015842	0.0015875	0.0015818	0.0001584	0.0015823	0.0015807	0.0015847	0.0015948	0.0015984	0.0016018	0.0001612	0.0016085	0.0016016	0.0001583
	0.0015813	0.0015827	0.0015806	0.0015785	0.0015807	0.0015791	0.0015997	0.0016367	0.0001605	0.0015822	0.0015851	0.0015818	0.0015817	0.0016006	0.0015847	0.0015969	0.0015843	0.0015785	0.0001581	0.0015788	0.0015812	0.0016078	0.0016146	0.0015816	0.0015842	0.0015817	0.0015825	0.0015808	0.0001583	0.0015947	0.0016171	0.0016015	0.0015962	0.0015896	0.0015809	0.0015857	0.0015877	0.0001581	0.0015827	0.0001582	0.0015795	0.0015811	0.0015948	0.0015991	0.0015991	0.0016154	0.0016101	0.0016003	0.0015834
	0.0015814	0.0015838	0.0015826	1.58e-007	0.0015806	0.0015803	0.0016178	0.0001645	0.0016435	0.0016062	0.0016201	0.0016156	0.0016147	0.0016025	0.0015785	0.0015831	0.0015818	0.0015804	0.0015829	0.0015792	0.0015798	0.0015815	0.0015824	0.0015927	0.0015914	0.0016017	0.0015846	0.0001579	0.0015829	0.0015843	0.0015838	0.0015806	0.0015806	0.0015853	0.0015825	0.0015849	0.0015826	0.0015819	0.0015827	0.0015825	0.0015828	0.0001582	0.0015833	0.0015851	0.0015863	0.0015919	0.0015874	0.0015854	0.0015838
	0.0015789	0.0015823	0.0015806	0.0015803	0.0015801	0.0015808	0.0016014	0.0016119	0.0016318	0.0016059	0.0016185	0.0001615	0.0016219	0.0015835	0.0015788	0.0015811	0.0015805	0.0015834	0.0015854	0.0015791	0.0015775	0.0015796	0.0015815	0.0015938	0.0001598	0.0016184	0.0015835	0.0015777	0.0001581	0.0015827	0.0015811	0.0015771	0.0015778	0.0015828	0.0015836	0.0015839	0.0015809	0.0015822	0.0015833	0.0015824	0.0015833	0.0015823	0.0015811	0.0015827	0.0015851	0.0015877	0.0015871	0.0015834	0.0015807
	0.0015769	0.0015803	0.0001578	0.0015796	0.0015893	0.0015818	0.0001584	1.58e-007	0.0015828	0.0001582	0.0015799	0.0015811	0.0015911	0.0015802	0.0001582	1.58e-007	0.0015817	0.0001585	0.0015854	0.0015793	0.0015773	0.0015812	0.0015819	0.0015842	0.0016136	0.0015996	0.0001581	0.0015787	0.0015806	0.0015892	0.0015927	1.58e-007	0.0015819	0.0015903	0.0001584	0.0015838	0.0015798	0.0015835	0.0015845	0.0015822	0.0015811	0.0015827	0.0015845	0.0015829	0.0015845	0.0015842	0.0015865	0.0015824	0.0015784
	0.0015793	0.0015815	0.0015793	0.0015899	1.59e-007	0.0015819	0.0015823	0.0015785	0.0015836	0.0015813	0.0015772	0.0015818	0.0015846	0.0015805	0.0015837	0.0015814	0.0015826	0.0015848	0.0001584	0.0015794	0.0015769	0.0015826	0.0015821	1.59e-007	0.0016185	0.0015827	0.0015813	0.0015795	0.0015883	0.0015966	0.0015949	0.0015824	0.0015852	0.0015925	0.0015842	0.0015833	0.0001582	0.0015856	0.0015843	0.0001582	0.0015815	0.0015829	0.0015866	0.0015886	0.0015846	0.0015859	0.0001585	0.0015823	0.0015798
	0.0015826	0.0015822	0.0015834	0.0015918	0.0015795	0.0015799	0.0015783	0.0001578	0.0015853	0.0015803	0.0015772	0.0015812	0.0015853	0.0015822	0.0001581	0.0015827	0.0015826	0.0015873	0.0015811	0.0015796	0.0015792	0.0015829	0.0015829	0.0015927	0.0015993	0.0015829	0.0015824	0.0001579	0.0015957	0.0015893	0.0015833	0.0015816	0.0015845	0.0015875	0.0015903	0.0015831	0.0015846	0.0015867	0.0015841	0.0015828	0.0015844	0.0015838	0.0015856	0.0015944	0.0015963	0.0015879	0.0015846	0.0015824	0.0015815
	0.0015836	0.0015805	0.0015835	0.0015825	0.0015767	0.0015769	0.0015748	0.0015771	0.0015846	0.0015789	0.0015768	0.0015795	0.0015828	0.0015825	0.0015784	0.0015821	0.0015821	0.0015866	0.0015777	0.0015794	0.0015811	0.0015834	0.0015831	0.0015841	0.0015851	0.0015833	0.0015825	0.0001578	0.0015894	0.0015806	0.0015808	0.0015808	0.0015829	0.0015844	0.0015898	0.0001582	0.0015922	0.0015864	0.0015834	0.0015832	0.0015909	0.0016122	0.0015854	0.0015907	0.0001595	0.0015869	0.0015824	0.0015824	0.0015814
	0.0015826	0.0015799	0.0015815	0.0015813	0.0015779	0.0015756	0.0015761	0.0001579	0.0015813	0.0015774	0.0001578	0.0015787	0.0015801	0.0015818	0.0015823	0.0001588	0.0015815	0.0015812	0.0001578	1.58e-007	0.0015817	0.0015821	0.0015814	0.0015792	0.0015799	0.0015833	0.0015836	0.0015803	0.0015842	0.0015913	0.0015813	0.0015802	0.0015808	0.0015806	0.0015821	0.0015814	0.0016162	0.0016179	0.0001589	0.0001586	0.0016361	0.0016403	0.0015856	0.0015874	0.0015825	0.0015863	0.0015806	0.0015827	0.0015816
	0.0015802	0.0015801	0.0015798	0.0015796	0.0015785	0.0015767	0.0001577	0.0015803	0.0015787	0.0015754	0.0015787	0.0015774	0.0015805	0.0015809	0.0015848	0.0015889	0.0015806	0.0015779	0.0015777	1.58e-007	0.0015818	0.0015798	0.0015795	0.0015786	0.0015808	0.0015822	0.0015836	0.0015825	0.0015855	0.0015939	0.0015814	0.0015791	0.0015795	0.0015791	1.58e-007	0.0015824	0.0016069	0.0001618	0.0015885	0.0015871	0.0016308	0.0016132	0.0015868	0.0015874	0.0015837	0.0015844	0.0015815	0.0015825	0.0015911
	0.0015785	0.0015805	0.0015778	0.0015793	0.0015784	0.0015786	0.0015813	0.0015814	0.0015803	0.0015773	0.0015776	0.0015776	0.0015791	0.0015809	0.0015832	0.0015832	0.0015805	0.0015942	0.0015804	0.0015784	0.0015804	0.0015789	0.0015784	0.0015797	0.0001583	0.0015824	0.0015819	0.0015837	0.0015853	0.0015866	0.0015809	0.0015797	0.0015803	0.0015791	0.0015789	0.0015817	0.0015818	0.0015874	0.0015833	0.0015863	0.0015854	0.0015868	0.0015888	0.0015881	0.0015856	0.0015832	0.0015831	0.0015831	0.0016013
	0.0015757	0.0015787	0.0015758	0.0001578	0.0001577	0.0015778	0.0015842	0.0015811	0.0015805	0.0015779	0.0015751	0.0015764	0.0015757	0.0015796	0.0015811	0.0015807	0.0001579	0.0015968	0.0015816	0.0015754	0.0015776	0.0015766	0.0001576	0.0015795	0.0015825	0.0015812	0.0015794	0.0001581	0.0001582	0.0015848	0.0015791	0.0015789	0.0015798	0.0015777	0.0015765	0.0015781	0.0015802	0.0015859	0.0015842	0.0016104	0.0015871	0.0016161	0.0015941	0.0015869	0.0015836	0.0015828	0.0015852	0.0015849	0.0016104
	0.0015762	0.0015782	0.0015781	0.0015794	0.0015785	1.58e-007	0.0015827	0.0015809	0.0015807	0.0015821	0.0015782	0.0001577	0.0015777	0.0015792	0.0015809	0.0001581	0.0015807	0.0015831	0.0015821	0.0015766	0.0015798	0.0015797	0.0015761	0.0015819	0.0015815	0.0015797	0.0015797	0.0015785	0.0015812	0.0015815	1.58e-007	0.0001581	0.0015798	0.0015805	0.0001578	0.0015803	0.0015837	0.0001585	0.0015859	0.0016353	0.0015897	0.0016461	0.0016003	0.0015864	0.0015824	0.0015831	0.0015849	0.0015875	0.0016084
	0.0001577	0.0015779	0.0015802	0.0015794	0.0015803	0.0015824	0.0015813	0.0001581	0.0015811	0.0015858	0.0015815	0.0015797	1.58e-007	0.0001579	0.0015868	0.0015848	0.0015811	0.0001582	0.0015827	0.0015781	0.0015821	0.0015834	0.0015764	0.0001583	0.0015808	0.0015784	0.0015804	0.0015809	0.0015806	0.0015792	0.0015812	0.0015834	0.0015799	0.0015843	0.0015832	0.0001583	0.0015874	0.0015878	0.0016038	0.0016318	0.0001587	0.0001617	0.0015926	0.0015882	0.0001593	0.0015877	0.0015813	0.0001587	0.0015893
	0.0015761	0.0015764	0.0015784	0.0015775	1.58e-007	0.0015826	0.0015802	0.0015821	0.0015811	0.0015839	0.0015825	0.0015824	0.0015791	0.0015795	0.0015924	0.0015842	0.0015792	0.0015819	0.0015827	1.58e-007	0.0001582	0.0015822	0.0015771	0.0015804	0.0015787	0.0015815	0.0015826	0.0015835	0.0015834	0.0015811	0.0001582	0.0015832	0.0015822	0.0016002	0.0016166	0.0016119	0.0015869	0.0015889	0.0016063	0.0016078	0.0015834	0.0015846	0.0015834	0.0015879	0.0015927	0.0015874	0.0015804	0.0015833	0.0015818
	0.0015752	0.0015748	0.0015771	0.0015781	1.58e-007	0.0015832	0.0015791	0.0015846	0.0015838	0.0015827	0.0015835	0.0015846	0.0015782	0.0015833	0.0015897	0.0015803	0.0015795	0.0015819	0.0015826	0.0015818	0.0015818	0.0015808	0.0015789	0.0015793	0.0015766	0.0015843	0.0015849	0.0015836	0.0015851	0.0015833	0.0015828	0.0015829	0.0015834	0.0001599	0.0016143	0.0016158	0.0015864	0.0015854	0.0015876	0.0015862	0.0015824	0.0015814	0.0015818	0.0001585	0.0015818	0.0015825	0.0015799	0.0015799	0.0015841
	0.0015752	0.0015773	0.0015825	0.0015941	0.0015806	0.0015836	0.0015815	0.0015856	0.0015821	0.0015809	1.59e-007	0.0001583	0.0015796	0.0015824	0.0015849	0.0001582	0.0015816	0.0015823	0.0015866	0.0016172	0.0001596	0.0015832	0.0015811	0.0015816	0.0015788	0.0015836	0.0015846	0.0015828	0.0015844	0.0015841	0.0015832	0.0015827	0.0015825	0.0015827	0.0015816	0.0001591	0.0015864	0.0015837	0.0015847	0.0015852	0.0015833	0.0015833	0.0015832	0.0015845	0.0015821	0.0015839	0.0015819	0.0015829	0.0015866
	0.0015752	0.0015801	0.0015864	0.0015987	0.0015806	0.0015835	0.0015837	0.0015852	0.0015774	0.0015789	0.0015986	0.0015798	0.0015809	0.0015781	0.0015822	0.0015836	0.0015829	0.0015827	0.0015894	0.0016207	0.0001597	0.0015851	0.0015825	0.0015839	0.0001581	0.0001583	0.0001584	0.0015818	0.0015858	0.0015843	0.0015835	0.0015824	0.0015828	0.0015828	0.0015809	0.0015896	0.0015859	0.0015838	0.0015851	0.0015874	0.0015853	0.0015871	0.0015844	0.0015851	0.0015848	0.0001587	0.0015862	0.0015857	0.0015863
	0.0015887	0.0015816	0.0015815	0.0015845	0.0001581	0.0015817	0.0015824	0.0015883	0.0015826	0.0015835	0.0016032	0.0015812	0.0015812	0.0015787	0.0015803	0.0015834	0.0015831	0.0015804	0.0015853	0.0015858	0.0015826	0.0015822	0.0015841	0.0015842	0.0015818	0.0015827	0.0015826	0.0015825	0.0015852	0.0015864	0.0015889	0.0015826	0.0015836	0.0015859	0.0015902	0.0001587	0.0015852	0.0015831	0.0015842	0.0015866	0.0015862	0.0015998	0.0016022	0.0015843	0.0015856	0.0015871	0.0015863	0.0015856	0.0015858
	0.0015945	0.0015823	0.0015774	0.0015803	0.0001581	0.0015795	0.0015808	0.0016055	0.0015874	0.0015963	0.0016051	0.0015823	0.0015812	0.0001579	0.0015781	0.0015828	0.0015829	0.0015778	0.0015818	0.0015822	0.0015809	0.0015795	0.0015848	0.0001584	0.0001582	0.0015821	0.0015809	0.0015827	0.0015828	0.0015868	0.0015967	0.0015821	0.0015828	0.0015891	0.0015926	0.0015853	0.0015845	0.0015819	0.0015825	0.0015833	0.0015854	0.0016231	0.0016084	0.0015826	0.0015834	0.0001585	0.0015838	0.0015851	0.0015849
	0.0015853	0.0015815	0.0015784	0.0015802	0.0015805	0.0001581	0.0015836	0.0016199	0.0016257	0.0016283	0.0015977	0.0015839	0.0015837	0.0015814	0.0015805	0.0015808	0.0015842	0.0015819	0.0015844	0.0015857	0.0015818	0.0015819	0.0015849	0.0015826	0.0015819	0.0015814	0.0015823	0.0015823	0.0015821	0.0015845	0.0015947	0.0015819	0.0001582	0.0015887	0.0015861	0.0015862	0.0016234	0.0015824	0.0015829	0.0001584	0.0016042	0.0016404	0.0015917	0.0015844	0.0015831	0.0001586	0.0015847	0.0015854	0.0015847
	0.0015805	0.0015794	0.0015768	0.0015789	0.0015787	0.0015815	0.0015877	0.0016208	0.0016232	0.0016174	0.0001585	0.0015827	0.0015837	0.0015828	0.0015818	0.0015778	0.0015825	0.0015828	0.0015858	0.0001588	0.0015817	0.0015825	0.0015833	0.0015802	0.0015807	0.0015795	0.0015826	0.0015802	0.0015803	0.0015826	0.0015848	0.0015815	0.0015821	0.0015844	0.0015829	0.0016031	0.0016256	0.0015818	0.0015825	0.0015839	0.0016044	0.0016137	0.0015835	0.0015835	0.0015817	0.0015843	0.0015838	0.0015845	0.0015834
	0.0001578	0.0015787	0.0015744	0.0015803	0.0015778	0.0015997	0.0016085	0.0001617	0.0015807	0.0015835	0.0015802	0.0015796	0.0015813	0.0015815	0.0015788	0.0015789	0.0015802	1.58e-007	0.0016037	0.0016208	0.0015877	0.0015807	0.0015821	0.0015802	0.0015821	0.0015812	0.0015819	0.0015791	0.0015813	0.0015838	0.0015801	0.0001582	0.0001583	0.0015814	0.0015802	0.0016197	0.0015852	0.0015812	0.0015821	0.0015835	0.0015853	0.0015834	0.0015812	0.0015812	0.0015812	0.0015821	0.0015827	0.0015838	0.0015977
	0.0015789	0.0015789	0.0015738	0.0015819	0.0015811	0.0016081	0.0001604	0.0015967	0.0015783	0.0015835	0.0015809	0.0015786	0.0015806	0.0015806	0.0015761	0.0015805	0.0015807	0.0015817	0.0001603	0.0016168	0.0015878	0.0015801	0.0001582	0.0015853	0.0015833	0.0015836	0.0015814	0.0015804	0.0001585	0.0015848	0.0015815	0.0015831	0.0015832	0.0015818	0.0015869	0.0016061	0.0015809	0.0015817	0.0015807	0.0015831	0.0015832	0.0015817	0.0015829	0.0015829	0.0015817	0.0015819	0.0015896	0.0015837	0.0016004
	0.0015804	0.0015801	0.0015793	0.0015813	0.0015846	0.0015925	0.0015804	0.0015812	0.0015785	0.0015834	0.0015818	0.0015785	0.0015813	0.0015818	0.0015785	0.0015795	0.0001581	0.0015831	0.0015838	0.0015785	0.0015813	0.0015813	0.0015959	0.0016004	0.0015823	0.0015823	0.0015807	0.0015815	0.0015861	0.0015835	0.0015827	0.0015837	0.0015857	0.0016187	0.0016126	0.0001588	0.0015798	0.0015814	0.0015791	0.0015823	0.0015818	0.0015799	0.0015914	0.0016063	0.0016349	0.0015998	0.0015887	0.0015822	0.0015843
	0.0015812	0.0015829	0.0015853	0.0015812	0.0001585	0.0015863	0.0015808	0.0015824	0.0015793	0.0015819	0.0001582	0.0015796	0.0015826	0.0015835	0.0015814	0.0015786	0.0015809	0.0001583	0.0001584	0.0015775	0.0015814	0.0015833	0.0015951	0.0016112	0.0015838	0.0001581	0.0015804	0.0015814	0.0015854	0.0015832	0.0015842	0.0015834	0.0015862	0.0016499	0.0016319	0.0015838	0.0015792	0.0001581	0.0015806	0.0001582	0.0015839	0.0015822	0.0015937	0.0016059	0.0016382	0.0016038	0.0015812	0.0015812	0.0015806
	0.0015832	0.0016107	0.0016068	0.0015923	0.0015809	0.0015821	0.0015809	0.0015807	0.0015782	0.0015788	1.58e-007	0.0015786	0.0015829	0.0016032	0.0016408	0.0016194	0.0015796	0.0015825	0.0015834	0.0015791	0.0015811	0.0015816	0.0015799	0.0016158	0.0016134	0.0001581	0.0015825	0.0015815	0.0015839	0.0015821	0.0015832	1.58e-007	0.0015835	0.0016443	0.0001649	0.0016027	0.0015805	0.0015804	0.0015799	0.0015821	0.0015835	0.0015841	0.0015844	0.0015833	0.0015855	0.0015841	0.0015814	0.0015834	0.0015807
	0.0016043	0.0016306	0.0016048	0.0015929	0.0015768	0.0015791	0.0015806	0.0001578	0.0015769	0.0015775	0.0015783	0.0001577	0.0015901	0.0016478	0.0017002	0.0016603	0.0015784	0.0015821	0.0015805	0.0015816	0.0015809	0.0015796	0.0015824	0.0016346	0.0016417	0.0015811	0.0015846	0.0015817	0.0015826	0.0015811	0.0015809	0.0015771	0.0015837	0.0016182	0.0016252	0.0016032	0.0015819	0.0015799	0.0015778	0.0015823	0.0015812	0.0015837	0.0015801	0.0015831	0.0015825	0.0001579	0.0015817	0.0015857	0.0015809
	0.0016225	0.0016077	0.0015799	0.0015809	0.0015948	0.0001607	0.0015977	0.0015812	0.0015791	0.0015784	0.0015798	0.0015843	0.0016375	0.0017037	0.0017011	0.0016361	0.0015781	0.0015804	0.0001578	0.0001583	0.0001581	0.0015839	0.0015899	0.0016548	0.0016514	0.0016024	0.0015832	0.0015843	0.0015824	0.0015809	0.0015831	0.0001581	0.0015838	0.0015876	0.0015839	0.0015827	0.0015813	0.0015814	0.0015797	0.0015814	0.0015813	0.0015833	0.0015827	0.0015824	0.0015837	0.0015819	0.0015843	0.0015871	0.0015831
	0.0015998	0.0015876	0.0015777	0.0015788	0.0015978	0.0016092	0.0016013	0.0015837	0.0015805	0.0015785	0.0015804	0.0015865	0.0016482	0.0017021	0.0016626	0.0016056	0.0001577	0.0015779	0.0015792	0.0015816	0.0015804	0.0015863	0.0015912	0.0016501	0.0016389	0.0016046	0.0015809	0.0015852	0.0015814	1.58e-007	0.0015856	0.0001584	0.0001583	0.0015823	0.0015827	0.0015798	0.0015798	0.0001582	0.0015808	0.0015798	0.0015807	0.0001584	0.0015845	0.0015808	0.0015891	0.0015887	0.0015861	0.0015877	0.0015844
	0.0015779	0.0015815	0.0015781	0.0015796	0.0015811	0.0015818	0.0015845	0.0001584	0.0015813	0.0015804	0.0015804	0.0015813	0.0016182	0.0016548	0.0016119	0.0015968	0.0015786	0.0015776	0.0015801	0.0015796	0.0015806	0.0015845	0.0015876	0.0016393	0.0016166	0.0015848	0.0015817	0.0015827	0.0015809	0.0001581	0.0015844	0.0015832	0.0015831	0.0015837	0.0015827	0.0015809	0.0015809	0.0015829	0.0015817	0.0015804	0.0015808	0.0015847	0.0015849	0.0015807	0.0016058	0.0016222	0.0016057	0.0016138	0.0016087
	0.0015775	0.0001579	0.0015791	0.0001581	0.0015791	0.0015797	0.0015808	0.0001585	0.0015825	0.0015829	0.0015817	0.0015823	0.0001602	0.0016136	0.0016002	0.0015941	0.0015806	0.0015777	0.0015793	0.0015801	0.0015813	0.0015855	0.0015863	0.0016131	0.0001601	0.0015838	0.0015829	0.0015816	0.0015808	0.0015821	0.0015824	0.0015827	0.0015835	0.0015857	0.0015831	0.0015824	0.0015826	0.0015851	0.0015831	0.0015815	0.0015815	0.0015845	0.0015852	0.0015847	0.0016024	0.0016194	0.0016071	0.0016146	0.0016125
	0.0015779	0.0015784	0.0015816	0.0015799	0.0015778	0.0015787	0.0015795	0.0015826	0.0015844	0.0015887	0.0015829	0.0015811	0.0015853	0.0015862	0.0016007	0.0015876	0.0015794	0.0015784	0.0015784	0.0015813	0.0015828	0.0015839	0.0015844	0.0015856	0.0015828	0.0015822	0.0015815	0.0015808	0.0015811	0.0015819	0.0015842	0.0015823	0.0001583	0.0015843	0.0015831	0.0015828	0.0015831	0.0015877	0.0015826	0.0015808	0.0015815	0.0015821	0.0015839	0.0015868	0.0015863	0.0015863	0.0015855	0.0015841	0.0015861
	0.0015769	0.0015765	0.0015821	0.0015775	0.0015751	0.0015763	0.0015769	0.0015785	0.0015826	0.0015945	0.0015819	0.0015772	0.0001583	0.0015838	0.0015921	0.0015797	0.0015769	0.0015777	0.0015761	0.0015803	0.0015828	0.0015796	0.0015818	0.0015827	0.0015785	0.0015793	0.0015788	0.0015785	0.0015799	0.0015826	0.0016057	0.0015808	0.0015811	0.0015815	0.0015816	0.0015824	0.0015821	0.0015881	0.0015808	0.0015787	0.0001579	0.0015784	0.0015818	0.0015839	0.0015843	0.0015839	0.0001581	0.0015779	0.0015792
	0.0015787	0.0015779	0.0015789	0.0001578	0.0015771	0.0015756	0.0015766	0.0015782	0.0015801	0.0015973	0.0015902	0.0001579	0.0015825	0.0001584	0.0015841	0.0016247	0.0015828	0.0001578	0.0015807	0.0015795	0.0015839	0.0015812	0.0015812	0.0015824	0.0015796	0.0015799	0.0015806	0.0015794	0.0015804	0.0015832	0.0001623	0.0015961	0.0015818	0.0015839	0.0015828	0.0001584	0.0015959	0.0015994	0.0015978	0.0015882	0.0015775	0.0015807	0.0015892	0.0015872	0.0015918	0.0015839	0.0015817	0.0015797	0.0001581
	0.0015811	0.0015798	0.0015767	0.0015788	0.0015795	0.0015753	0.0015767	0.0015783	0.0015814	0.0015923	0.0015934	0.0015815	0.0015835	0.0001585	0.0015856	0.0016261	0.0015847	0.0015787	0.0015843	0.0001579	0.0015843	0.0015831	0.0015812	0.0001583	0.0015811	0.0015825	0.0015827	0.0015808	0.0015812	0.0015826	0.0016016	0.0015971	0.0015851	0.0015875	0.0015829	0.0015858	0.0016196	0.0016291	0.0016373	0.0016195	0.0015806	0.0015876	0.0016039	0.0016153	0.0016282	0.0001585	0.0015825	0.0015819	0.0015834
	0.0015797	0.0015779	0.0001578	0.0015795	0.0015786	0.0015757	0.0015771	0.0015787	0.0015803	0.0001583	0.0015877	0.0015828	0.0015827	0.0001584	0.0015827	0.0015809	0.0015798	0.0001579	0.0015792	0.0015801	0.0015816	0.0015789	0.0015802	0.0015837	0.0015806	0.0015805	0.0015804	0.0015805	0.0015794	0.0015826	0.0015816	0.0015819	0.0001589	0.0015861	0.0015804	0.0015858	0.0016287	0.0001661	0.0001659	0.0016541	0.0016144	0.0016161	0.0016313	0.0016607	0.0016428	0.0015831	0.0015818	0.0015864	0.0016143
	0.0015778	0.0015757	0.0015791	0.0015799	0.0015774	0.0015757	0.0015773	0.0015782	0.0015776	0.0015803	0.0015877	0.0015833	0.0015806	0.0015822	0.0015781	0.0015793	0.0015802	0.0015789	0.0015753	0.0015809	0.0015799	0.0015743	0.0015789	0.0015836	0.0015798	0.0015767	0.0015778	0.0015802	0.0015772	0.0015823	0.0015794	0.0015814	0.0015891	0.0015836	0.0015791	0.0015891	0.0016433	0.0016429	0.0016232	0.0016272	0.0016172	0.0016132	0.0001642	0.0016795	0.0016284	0.0015803	0.0015823	0.0015891	0.0016181
	0.0016234	0.0016158	0.0015811	0.0015805	0.0015784	0.0015783	0.0015794	0.0015772	0.0015801	0.0015868	0.0016024	0.0015822	0.0015812	0.0015818	0.0015777	0.0001578	0.0015891	0.0001587	0.0015773	0.0015808	0.0015787	0.0015787	0.0015803	0.0015824	0.0015826	0.0016141	0.0015804	0.0015809	0.0015777	0.0001581	0.0015786	0.0015824	0.0015863	0.0015831	0.0015811	0.0015896	0.0016254	0.0015982	0.0015851	0.0015856	0.0015885	0.0015856	0.0016096	0.0016341	0.0016092	0.0015833	0.0015835	0.0015865	0.0015888
	0.0016675	0.0016555	0.0015828	0.0015807	1.58e-007	0.0015812	0.0015811	0.0015774	0.0001582	0.0015888	0.0016245	0.0015808	0.0015815	0.0015811	0.0001577	0.0015763	0.0015889	0.0015881	0.0001579	0.0015803	0.0015771	0.0015821	0.0015813	0.0015808	0.0015853	0.0016173	0.0015823	0.0015809	0.0015779	0.0015794	0.0015775	0.0015829	0.0015846	0.0015836	0.0015828	0.0015857	0.0015877	0.0015848	0.0015816	0.0015834	0.0015867	0.0015855	0.0015863	0.0015901	0.0015883	0.0015858	0.0015833	0.0015848	0.0015854
	0.0016578	0.0016601	0.0016403	0.0016412	0.0015998	0.0001579	0.0015791	0.0015785	0.0015786	0.0015838	0.0016405	0.0016048	0.0015797	0.0015794	0.0015772	0.0015793	0.0015786	0.0015789	0.0015785	1.58e-007	0.0015778	0.0015794	0.0015815	0.0015815	0.0015837	0.0015828	0.0015814	0.0015812	0.0015762	0.0015797	0.0015774	0.0001584	0.0015861	0.0001589	0.0001582	0.0015832	0.0015821	0.0001584	0.0015806	0.0001584	0.0001584	0.0015857	0.0001585	0.0015872	0.0015851	0.0015857	0.0015825	0.0015839	0.0015837
	0.0016196	0.0016384	0.0016407	0.0016426	0.0016034	0.0015769	0.0015772	0.0015791	0.0015761	0.0015826	0.0016154	0.0016057	0.0015786	0.0015784	0.0015788	0.0015829	0.0015765	0.0015769	0.0015779	0.0015803	0.0015792	0.0015779	0.0015812	0.0015829	0.0015827	0.0015834	0.0001584	0.0015824	0.0015752	0.0015813	0.0015779	0.0015853	0.0015851	0.0015881	0.0015819	0.0015814	0.0015814	0.0001581	0.0015803	0.0015848	0.0015826	0.0015858	0.0015844	0.0015851	0.0015841	0.0015878	0.0015824	0.0015829	0.0015829
	0.0015878	0.0015974	0.0015822	0.0015822	0.0015841	0.0015786	0.0015766	0.0015787	0.0015764	0.0015801	0.0015811	0.0015819	0.0001581	0.0015801	0.0015817	0.0015818	0.0015794	0.0015778	0.0001577	0.0015792	0.0015783	0.0015784	1.58e-007	0.0015831	0.0015991	0.0016102	0.0015934	0.0015826	0.0015958	0.0015847	0.0015796	0.0015838	0.0015808	0.0015818	0.0015833	0.0001584	0.0015816	0.0015781	0.0015807	0.0015844	0.0015835	0.0015862	0.0015844	0.0015869	0.0015857	0.0015867	0.0015818	0.0001582	0.0015828
	0.0015861	0.0015805	0.0015795	0.0015804	0.0015807	0.0015801	0.0015788	0.0015781	0.0015765	0.0015784	0.0015793	0.0015819	0.0015828	0.0015815	0.0015839	0.0015798	0.0001582	0.0015784	0.0015775	0.0015779	0.0001577	0.0015787	0.0015815	0.0015843	0.0016128	0.0016377	0.0015999	0.0015878	0.0015993	0.0015844	0.0001581	0.0015828	0.0015795	0.0015809	0.0015845	0.0015846	0.0015813	0.0015802	0.0015821	0.0015838	0.0015847	0.0015862	0.0015852	0.0015865	0.0001588	0.0015839	0.0015808	0.0015815	0.0015829
	0.0001582	0.0015762	0.0015771	0.0015784	0.0015797	0.0015779	0.0015794	0.0015782	0.0015775	0.0015765	0.0015757	0.0015809	0.0015801	0.0015808	0.0001582	0.0015773	0.0015805	0.0015785	0.0015812	0.0001609	0.0016067	0.0016012	0.0015914	0.0015865	0.0016062	0.0016467	0.0016215	0.0015851	0.0015799	0.0015792	0.0015787	0.0015801	0.0015788	0.0015809	0.0015829	0.0015827	0.0015809	0.0015812	0.0015821	0.0015815	0.0015851	0.0015859	0.0015819	0.0015815	0.0015842	0.0015833	0.0015803	0.0015812	0.0015832
	0.0015778	0.0015746	0.0001576	0.0015772	0.0015785	0.0015754	0.0015773	0.0015781	0.0015782	0.0015744	0.0015725	0.0015794	0.0015774	1.58e-007	0.0015798	0.0015756	0.0015789	0.0015785	0.0015838	0.0016149	0.0016131	0.0001604	0.0015919	0.0015847	0.0015947	0.0016612	0.0016429	0.0015768	0.0015773	0.0015769	0.0015762	0.0015773	0.0015779	0.0015806	0.0015809	0.0015812	0.0015808	0.0015796	0.0015805	0.0015795	0.0015841	0.0015856	0.0015773	0.0015781	0.0015794	0.0015826	0.0015798	0.0015813	0.0015843
	0.0015761	0.0015758	0.0015776	0.0015777	0.0015788	0.0015754	0.0015784	0.0015794	0.0015782	0.0015787	0.0015871	1.58e-007	0.0015785	0.0015808	0.0015804	0.0015789	0.0015798	0.0015817	0.0015835	0.0015867	0.0015836	0.0015811	0.0015821	0.0015825	0.0015878	0.0016873	0.0016201	0.0015793	0.0015793	0.0015781	0.0015788	0.0015799	0.0015802	0.0001581	0.0015817	0.0015803	0.0015813	0.0015807	0.0015832	0.0015841	0.0001582	0.0015835	0.0015807	0.0015825	0.0015791	0.0015825	0.0015823	0.0015819	0.0015844
	0.0015736	0.0001576	0.0015768	0.0015774	0.0015782	0.0015744	0.0015785	0.0015794	0.0015773	0.0015806	1.59e-007	0.0015784	0.0015795	0.0015805	0.0015797	0.0015807	0.0015792	0.0015818	0.0015812	0.0015806	0.0015763	0.0015768	0.0015779	0.0015801	0.0015831	0.0016686	0.0015923	0.0015809	0.0015796	0.0015784	0.0015802	0.0015816	0.0001581	0.0015804	0.0015806	0.0015803	0.0015819	0.0015817	0.0015823	0.0015843	0.0015797	0.0015805	0.0015831	0.0015851	0.0001578	0.0015815	0.0015816	0.0015803	0.0015821
	0.0001577	0.0015764	0.0015754	0.0001578	0.0015787	0.0015748	0.0015784	0.0015779	0.0015774	0.0001579	0.0015791	0.0015771	0.0015834	0.0015802	0.0015791	0.0015799	0.0015785	0.0015797	0.0015794	0.0015773	0.0015798	0.0015759	0.0001577	0.0015782	0.0015788	0.0001629	0.0015858	0.0015813	0.0015787	0.0015783	0.0015787	0.0015818	0.0015804	0.0015806	0.0015794	0.0015831	0.0001583	0.0015827	0.0015794	0.0015807	0.0015792	0.0015818	0.0015819	0.0015829	0.0015798	0.0015817	0.0015791	0.0015793	0.0015826
	0.0015795	0.0001578	0.0015782	0.0015798	0.0015805	0.0015773	0.0015799	0.0015774	0.0015781	0.0015807	0.0015798	0.0015791	0.0015825	0.0015814	0.0015811	0.0015807	0.0015813	0.0015812	0.0015798	0.0015768	0.0015839	0.0015758	0.0015782	0.0001579	0.0015811	0.0016055	0.0015831	0.0015822	0.0015806	0.0001579	0.0015784	0.0015823	0.0015813	0.0015815	0.0015902	0.0001588	0.0015844	0.0015844	0.0015811	0.0001582	0.0015796	0.0015838	0.0015814	0.0015823	0.0015823	0.0015827	0.0015808	0.0015825	0.0015854
	0.0015764	0.0015785	0.0015808	0.0015799	0.0015801	0.0015787	0.0015829	0.0001597	0.0016211	0.0015815	0.0015791	1.58e-007	0.0015775	0.0015817	0.0015813	0.0015807	0.0015869	0.0015818	0.0001579	0.0015778	0.0001582	0.0015782	0.0015773	0.0015768	0.0015827	0.0001583	0.0001581	0.0015819	0.0015808	0.0015807	0.0015797	0.0015804	0.0015893	0.0015997	0.0015948	0.0016041	0.0016095	1.63e-007	0.0015994	0.0015833	0.0015804	0.0015827	0.0015801	0.0015822	0.0015824	0.0015817	0.0015818	0.0015844	0.0001586
	0.0015749	0.0001577	0.0015799	0.0015786	0.0015792	0.0015787	0.0015813	0.0015986	0.0016312	0.0015813	0.0015783	0.0015788	0.0015779	0.0015801	0.0015802	0.0015822	0.0015868	0.0015816	0.0015781	0.0015788	0.0015802	0.0015801	0.0015758	0.0015744	0.0001581	0.0015818	0.0015771	0.0015806	0.0015796	0.0015824	0.0001581	0.0015789	0.0015926	0.0001615	0.0015893	0.0016005	0.0001608	0.0016276	0.0015981	0.0015828	0.0015811	0.0015808	0.0015788	0.0015821	0.0015824	0.0015807	0.0015817	0.0015839	0.0015851
	0.0015752	0.0015746	0.0015777	0.0015775	0.0015781	0.0015785	0.0015774	0.0015799	0.0015971	0.0015788	0.0015781	0.0015778	0.0015781	0.0015784	0.0015803	0.0015821	0.0015829	0.0001584	0.0015797	0.0015798	0.0001577	0.0015776	0.0015742	0.0015749	0.0015782	0.0015812	0.0015741	0.0015793	0.0015821	0.0001606	0.0016099	0.0015818	0.0015866	0.0016055	0.0015836	0.0015824	0.0015819	0.0015805	0.0015791	0.0015815	0.0015808	0.0015792	0.0015776	0.0015949	0.0016113	0.0015817	0.0015809	0.0015921	0.0016059
	0.0015763	0.0015738	0.0015772	0.0015789	0.0015773	0.0015791	0.0015776	0.0015795	0.0015877	0.0015767	0.0015789	0.0015784	0.0015793	0.0015786	0.0015802	0.0015807	0.0015829	0.0015857	0.0015829	0.0015802	0.0015741	0.0015761	0.0015728	0.0015757	0.0015773	0.0015809	0.0015771	0.0015799	0.0015849	0.0001606	0.0016112	0.0015844	0.0015851	0.0015991	0.0015782	0.0001583	0.0015819	0.0015817	0.0015803	0.0015817	0.0015816	0.0015786	0.0015768	0.0015966	0.0016158	0.0001583	0.0015802	0.0015917	0.0016046
	0.0001575	0.0015756	0.0015734	0.0015774	0.0015771	0.0015788	0.0015761	0.0015779	0.0015762	0.0015758	0.0015779	0.0015751	0.0015775	0.0015762	0.0015783	0.0015799	0.0015805	0.0015804	0.0015837	0.0015779	0.0015757	0.0015757	0.0015732	0.0015766	0.0015764	0.0015806	0.0015853	0.0015807	0.0015811	0.0015799	0.0015816	0.0015817	0.0015807	0.0015989	0.0015795	0.0015797	0.0015796	0.0015817	0.0015791	0.0015804	0.0015802	0.0015793	0.0015791	0.0001581	0.0015862	0.0015803	0.0015783	0.0015806	0.0015819
	0.0015727	0.0015771	0.0015693	0.0015742	0.0015766	0.0015777	0.0015741	0.0015759	0.0015727	0.0015746	0.0015759	0.0001571	0.0015743	0.0015735	0.0015764	0.0015789	0.0015779	0.0015759	0.0015828	0.0015763	0.0001577	0.0001575	0.0015733	0.0015772	0.0015752	0.0015796	0.0015856	0.0015806	0.0001577	0.0015775	0.0015796	0.0015795	0.0015761	0.0015961	0.0015804	0.0015754	0.0015769	0.0015802	0.0015766	0.0015786	0.0015776	0.0015797	0.0015812	0.0015766	0.0001581	0.0015772	0.0001576	0.0015782	0.0001581
	0.0016189	0.0016617	0.0016098	0.0016264	0.0016151	0.0015779	0.0015789	0.0015881	0.0015953	0.0016267	0.0016236	0.0016207	0.0016219	0.0016036	0.0015815	0.0015783	0.0015783	0.0015779	0.0015817	0.0015762	0.0015791	0.0015756	0.0015755	0.0015773	0.0015758	0.0015774	0.0015811	0.0015826	0.0015812	0.0015864	0.0015815	0.0001579	0.0015803	0.0001594	0.0015825	0.0015809	0.0015856	0.0016037	0.0015946	0.0015819	0.0015808	0.0015814	0.0015819	0.0015787	0.0001579	0.0001579	0.0015788	0.0001575	0.0015809
	0.0016212	0.0016635	0.0016156	0.0016595	0.0016463	0.0001578	0.0015867	0.0016091	0.0016306	0.0016811	0.0016606	0.0016601	0.0016696	0.0016388	0.0015867	0.0015777	0.0015787	1.58e-007	1.58e-007	0.0001576	0.0001579	0.0015762	0.0015777	0.0015774	0.0015764	0.0015757	0.0015822	0.0015846	0.0015911	0.0001598	0.0015807	0.0015785	0.0015978	0.0015944	0.0015846	0.0015877	0.0001587	0.0016057	0.0015985	0.0015848	0.0015859	0.0015831	0.0015798	0.0015794	0.0015772	0.0015809	0.0015816	0.0015719	0.0015812
	0.0015772	0.0015806	0.0015808	0.0016359	0.0016137	0.0015768	0.0015944	0.0016178	0.0016738	0.0016634	0.0016338	0.0016498	0.0016839	0.0016853	0.0016203	0.0015771	0.0015794	0.0001582	0.0015782	0.0015766	0.0015764	0.0015756	0.0015766	0.0015758	0.0001577	0.0015751	0.0015804	0.0015907	0.0015934	0.0015901	0.0015771	0.0015788	0.0016025	0.0015856	0.0015797	0.0015812	0.0015794	0.0015809	0.0015818	0.0001581	0.0015818	0.0015807	0.0015767	0.0015771	0.0015764	0.0015792	0.0001579	0.0001577	0.0015781
[truncated: 276 more rows]
[truncated: 463 more columns]

## Sheet: Figure 2 c)
Raman Map Sb A1g Intensity: The original file can be found in the compressed folder.
[truncated: 127 more rows]
[truncated: 67 more columns]

## Sheet: Figure 2 d) and e)
IL/Sb thickness and Length
IL Data			Sb Data			FIgure 1 d)
[truncated: 388 more rows]

## Sheet: Figure 2 f)
Sb Raman
x= Raman shift			y=Intensity
[truncated: 950 more rows]

## Sheet: Figure 2 i)
Figure 2 i)	(i) XPS Sb 3d and O 1s region of the neat bmim-BF4 IL (I) showing oxygen signals from an IL related surface contamination layer, of the highlyconcentrated FL-Sb suspension (II) showing small signals of non-oxidized (Sb 3d5/2 at 528.2 eV) and minor contributions from oxidized (530.3 eV) antimony next to the oxygen contamination, and after removal of most of the IL by heating in UHV (III); spectra …	(I) bmim-BF4	20180322-094547--27a
[truncated: 465 more rows]

[truncated: 41 more sheets: Figure 3, Figure 4, Figure S1, Figure S2, Figure S3, Figure S4, Figure S5, Figure S6, Figure S7, Figure S8, Figure S9, Figure S10, Figure S11, Figure S12, Figure S13, Figure S14, Figure S15, Figure S16, Figure S17, Figure S18 …]
